# Supplementary material for: Genome-wide mapping of DNase I hypersensitive sites in pineapple leaves
Source: Front Genet. 2023 Jul 4;14:1086554. doi: 10.3389/fgene.2023.1086554 (PMC10352800; doi:10.3389/fgene.2023.1086554)
Supplement: Supplementary file 1 [file Table3.xlsx]

## Sheet: Sheet1
Table S3 The final peaks identified in each of the pineapple tissues
AcG2: the final DHSs identified in AcG2
AcG10: the final DHSs identified in AcG10
AcW2: the final DHSs identified in AcW2
AcW10: the final DHSs identified in AcW10
Union set: the merged union set of DHSs of four tissues for DDHSs identification

## Sheet: AcG2
Chr	Start	End
LG1	1520	1815
LG1	2132	3214
LG1	4803	5024
LG1	5709	6137
LG1	7504	8472
LG1	8754	8963
LG1	9253	10142
LG1	11176	11937
LG1	14066	14432
LG1	15090	15438
LG1	20497	20899
LG1	21016	22351
LG1	30651	31522
LG1	32507	33866
LG1	38169	39494
LG1	44022	46022
LG1	61031	62702
LG1	76528	77222
LG1	77322	78015
LG1	84576	85396
LG1	85873	86380
LG1	98032	99165
LG1	109299	109594
LG1	110077	110592
LG1	119806	120343
LG1	121048	121603
LG1	140404	140964
LG1	141145	142038
LG1	142599	142881
LG1	145191	145635
LG1	155380	156363
LG1	167594	168120
LG1	181841	182402
LG1	182522	183426
LG1	183921	184379
LG1	208428	210199
LG1	217988	218202
LG1	220244	220570
LG1	223537	224843
LG1	224888	226725
LG1	232837	234547
LG1	243409	244386
LG1	260825	261667
LG1	274852	275542
LG1	275757	276172
LG1	280120	280905
LG1	282015	282509
LG1	336411	337197
LG1	341967	342208
LG1	343194	343891
LG1	347280	347742
LG1	350620	350930
LG1	351517	351739
LG1	352748	354437
LG1	354817	355411
LG1	366556	369699
LG1	374368	375864
LG1	380371	381100
LG1	384216	384888
LG1	390783	390978
LG1	391393	392153
LG1	397157	398866
LG1	420038	421089
LG1	421730	422170
LG1	427602	427959
LG1	429314	430858
LG1	430940	432696
LG1	440360	440569
LG1	445071	445793
LG1	448060	448865
LG1	454837	455823
LG1	465624	466554
LG1	471907	472830
LG1	486511	486857
LG1	486977	487348
LG1	493435	494061
LG1	494222	494726
LG1	499286	499541
LG1	501217	501551
LG1	504059	504816
LG1	510546	511474
LG1	517248	517892
LG1	523127	523419
LG1	524064	525228
LG1	528148	529217
LG1	536729	537466
LG1	543515	544184
LG1	556662	557408
LG1	565995	567184
LG1	573199	573803
LG1	577143	578225
LG1	579181	579523
LG1	580929	581357
LG1	590794	591796
LG1	605127	605387
LG1	607593	608762
LG1	611209	612413
LG1	635253	635839
LG1	646514	647309
LG1	652458	652710
LG1	656981	657446
LG1	661770	662598
LG1	664859	665499
LG1	665778	666202
LG1	683485	683703
LG1	689451	689856
LG1	703561	704818
LG1	704897	706405
LG1	710769	712361
LG1	736874	738178
LG1	741777	742869
LG1	743163	743666
LG1	749503	750897
LG1	757999	759231
LG1	763204	764101
LG1	764406	765313
LG1	767729	768366
LG1	781889	783542
LG1	784241	784514
LG1	790398	790815
LG1	794372	795017
LG1	795109	795581
LG1	800841	801625
LG1	805121	805693
LG1	815298	818375
LG1	822989	823671
LG1	824503	825427
LG1	828691	829291
LG1	834225	835814
LG1	840196	840786
LG1	843458	844118
LG1	845298	845926
LG1	848683	849700
LG1	860386	861471
LG1	873390	874098
LG1	886331	886671
LG1	888688	888950
LG1	889789	890315
LG1	908159	908502
LG1	911719	912165
LG1	916635	919469
LG1	925251	925776
LG1	926578	926854
LG1	927975	928459
LG1	936726	937065
LG1	939206	939824
LG1	939950	941064
LG1	948655	949238
LG1	950412	950890
LG1	972569	973341
LG1	978141	979427
LG1	982462	983573
LG1	988772	991138
LG1	991676	991894
LG1	995755	996107
LG1	997418	998458
LG1	1000920	1001713
LG1	1022596	1023466
LG1	1024192	1024701
LG1	1027162	1027534
LG1	1034914	1035440
LG1	1037919	1038354
LG1	1044399	1045336
LG1	1046381	1047016
LG1	1060558	1061132
LG1	1061787	1062307
LG1	1073741	1074425
LG1	1074972	1075434
LG1	1076077	1076655
LG1	1080937	1081406
LG1	1085309	1085698
LG1	1108340	1109470
LG1	1110000	1110268
LG1	1113836	1114645
LG1	1124632	1126387
LG1	1130053	1130503
LG1	1135004	1135317
LG1	1136308	1136948
LG1	1160251	1160825
LG1	1167228	1167484
LG1	1176782	1177356
LG1	1177419	1177619
LG1	1182588	1182914
LG1	1186135	1187706
LG1	1193943	1194913
LG1	1199891	1201487
LG1	1210702	1211117
LG1	1218391	1219294
LG1	1226312	1226770
LG1	1231189	1232430
LG1	1244182	1244409
LG1	1252167	1252995
LG1	1257184	1257828
LG1	1271333	1271677
LG1	1273908	1274330
LG1	1274378	1275162
LG1	1283531	1284127
LG1	1284662	1285953
LG1	1292733	1294307
LG1	1302004	1302908
LG1	1303343	1303983
LG1	1312001	1312825
LG1	1321588	1322863
LG1	1338499	1338848
LG1	1339286	1339616
LG1	1342107	1343332
LG1	1349233	1349703
LG1	1359060	1359506
LG1	1362865	1363427
LG1	1363767	1364003
LG1	1373546	1373773
LG1	1390457	1391158
LG1	1396475	1397703
LG1	1403149	1403712
LG1	1407839	1409294
LG1	1418220	1419647
LG1	1435334	1435896
LG1	1437376	1437741
LG1	1442459	1442920
LG1	1443451	1443758
LG1	1459462	1460534
LG1	1460580	1461165
LG1	1470815	1471799
LG1	1476031	1476610
LG1	1486926	1487716
LG1	1493485	1494196
LG1	1502577	1504067
LG1	1505435	1505743
LG1	1520000	1520336
LG1	1522409	1523035
LG1	1526541	1526971
LG1	1531166	1531998
LG1	1532200	1533433
LG1	1543239	1543960
LG1	1544602	1546322
LG1	1556217	1557259
LG1	1565796	1566045
LG1	1570832	1571335
LG1	1575794	1576034
LG1	1576209	1576610
LG1	1577003	1577553
LG1	1578449	1578682
LG1	1585188	1585477
LG1	1596406	1598088
LG1	1611846	1612532
LG1	1615659	1615963
LG1	1629342	1630486
LG1	1642655	1643485
LG1	1643561	1644343
LG1	1645753	1646074
LG1	1652463	1652844
LG1	1655007	1655304
LG1	1666959	1668016
LG1	1668101	1669532
LG1	1675929	1676488
LG1	1684056	1684672
LG1	1687213	1687837
LG1	1689255	1689810
LG1	1696174	1696652
LG1	1697531	1697776
LG1	1701909	1702960
LG1	1709195	1709739
LG1	1717593	1717963
LG1	1721495	1722254
LG1	1722309	1722688
LG1	1722840	1723259
LG1	1729007	1729477
LG1	1730222	1731198
LG1	1739185	1740503
LG1	1740617	1741634
LG1	1756623	1758081
LG1	1766213	1767024
LG1	1772898	1773464
LG1	1774289	1774585
LG1	1775216	1775763
LG1	1775878	1776618
LG1	1776922	1777591
LG1	1782699	1783861
LG1	1792706	1794686
LG1	1800812	1801005
LG1	1802816	1803558
LG1	1808526	1809297
LG1	1821583	1822001
LG1	1826883	1827671
LG1	1832303	1832926
LG1	1832975	1833173
LG1	1847057	1847491
LG1	1857093	1857695
LG1	1858427	1858912
LG1	1860302	1861053
LG1	1867739	1868043
LG1	1869819	1870897
LG1	1872957	1873241
LG1	1877647	1878077
LG1	1881465	1882234
LG1	1888217	1888859
LG1	1890529	1891667
LG1	1900243	1900890
LG1	1900949	1901158
LG1	1904878	1906357
LG1	1919937	1920276
LG1	1928518	1930165
LG1	1938843	1939797
LG1	1947570	1948007
LG1	1948897	1949225
LG1	1954043	1955349
LG1	1955558	1958089
LG1	1964399	1964861
LG1	1967094	1967362
LG1	1974294	1975302
LG1	1978752	1980458
LG1	1988926	1989236
LG1	2001402	2002138
LG1	2004167	2004392
LG1	2008380	2009083
LG1	2009205	2009818
LG1	2010154	2010353
LG1	2013170	2014637
LG1	2014859	2015655
LG1	2016850	2017053
LG1	2031828	2032380
LG1	2032808	2033348
LG1	2033553	2034563
LG1	2036522	2037094
LG1	2040778	2041423
LG1	2044812	2045119
LG1	2046255	2046582
LG1	2051197	2051840
LG1	2054365	2054710
LG1	2055964	2056411
LG1	2062875	2063311
LG1	2064304	2064701
LG1	2066840	2067127
LG1	2080712	2082007
LG1	2094702	2095094
LG1	2097295	2099786
LG1	2100392	2100632
LG1	2115583	2115854
LG1	2117131	2118653
LG1	2121167	2122055
LG1	2123170	2123650
LG1	2131873	2132818
LG1	2140034	2140769
LG1	2143675	2143924
LG1	2149297	2150082
LG1	2150712	2151012
LG1	2151912	2152176
LG1	2157065	2157345
LG1	2158043	2158746
LG1	2169177	2169574
LG1	2185305	2187056
LG1	2189005	2189454
LG1	2194669	2195416
LG1	2202193	2202884
LG1	2209309	2209922
LG1	2212086	2212722
LG1	2213903	2214179
LG1	2224334	2224926
LG1	2225061	2225794
LG1	2225916	2228028
LG1	2235797	2236695
LG1	2245432	2246742
LG1	2256835	2257716
LG1	2260876	2261391
LG1	2289769	2290947
LG1	2297340	2298552
LG1	2322127	2322551
LG1	2324005	2324460
LG1	2329217	2329675
LG1	2344491	2345857
LG1	2349835	2351527
LG1	2357329	2358986
LG1	2361295	2361679
LG1	2365265	2366173
LG1	2397050	2397563
LG1	2401575	2402620
LG1	2402839	2403137
LG1	2412157	2413225
LG1	2429116	2430137
LG1	2438616	2440927
LG1	2448036	2449016
LG1	2461864	2462925
LG1	2465457	2465828
LG1	2466227	2466982
LG1	2467249	2467823
LG1	2482990	2483623
LG1	2494450	2494726
LG1	2494829	2495606
LG1	2500810	2501605
LG1	2508335	2511661
LG1	2522497	2523200
LG1	2524641	2525825
LG1	2534441	2534962
LG1	2543738	2544583
LG1	2544886	2546287
LG1	2551549	2551851
LG1	2556402	2556699
LG1	2557734	2559197
LG1	2563342	2563881
LG1	2568706	2569835
LG1	2581081	2581495
LG1	2583112	2583462
LG1	2590991	2591436
LG1	2592950	2594262
LG1	2603134	2604594
LG1	2608743	2609158
LG1	2611347	2613390
LG1	2617504	2619389
LG1	2624902	2625893
LG1	2634768	2636856
LG1	2644753	2645268
LG1	2652343	2653294
LG1	2658917	2659926
LG1	2660709	2661546
LG1	2662784	2663233
LG1	2670892	2672043
LG1	2682400	2683222
LG1	2683643	2684180
LG1	2699504	2701144
LG1	2720748	2720984
LG1	2721308	2723101
LG1	2734202	2734439
LG1	2741289	2742130
LG1	2746390	2747138
LG1	2747955	2748256
LG1	2751575	2752250
LG1	2755679	2756438
LG1	2767241	2767415
LG1	2775590	2776634
LG1	2788919	2789914
LG1	2805262	2806423
LG1	2806703	2806951
LG1	2807674	2808793
LG1	2808928	2809267
LG1	2824239	2824706
LG1	2833005	2833852
LG1	2836767	2837379
LG1	2841095	2841572
LG1	2842633	2843339
LG1	2844077	2844997
LG1	2851072	2851514
LG1	2852267	2852566
LG1	2854308	2854601
LG1	2858811	2859072
LG1	2860123	2860412
LG1	2875434	2876139
LG1	2885008	2886111
LG1	2890067	2891591
LG1	2897555	2898818
LG1	2918659	2918988
LG1	2920602	2922089
LG1	2928501	2928729
LG1	2932868	2933305
LG1	2933347	2933853
LG1	2935160	2935689
LG1	2944198	2945356
LG1	2949659	2950468
LG1	2956871	2957083
LG1	2973333	2973795
LG1	2984315	2984713
LG1	2985219	2985474
LG1	2987072	2987445
LG1	2990465	2991422
LG1	3001925	3003802
LG1	3003853	3005484
LG1	3018407	3019844
LG1	3030286	3030597
LG1	3037965	3039337
LG1	3044978	3045332
LG1	3047478	3047735
LG1	3053860	3054562
LG1	3059687	3059919
LG1	3072188	3073534
LG1	3083682	3084841
LG1	3088352	3089154
LG1	3089338	3089571
LG1	3100511	3102516
LG1	3109786	3110990
LG1	3119399	3122174
LG1	3124786	3125649
LG1	3139797	3140085
LG1	3141777	3142810
LG1	3144206	3144913
LG1	3145153	3145822
LG1	3148530	3149248
LG1	3150371	3150619
LG1	3166247	3166966
LG1	3175035	3176554
LG1	3182466	3183099
LG1	3189597	3190232
LG1	3190431	3190843
LG1	3211099	3211831
LG1	3215069	3216118
LG1	3253813	3254618
LG1	3257957	3258246
LG1	3261771	3262021
LG1	3262417	3262810
LG1	3265863	3266150
LG1	3266329	3266976
LG1	3277181	3279020
LG1	3293645	3294036
LG1	3295418	3295666
LG1	3300239	3301466
LG1	3302049	3302376
LG1	3307684	3308263
LG1	3310891	3311270
LG1	3342982	3343415
LG1	3356496	3356863
LG1	3357199	3357768
LG1	3365573	3365855
LG1	3374031	3374278
LG1	3374966	3375418
LG1	3375476	3376436
LG1	3385419	3385805
LG1	3396962	3397673
LG1	3405215	3405672
LG1	3414205	3415222
LG1	3426905	3427312
LG1	3451916	3455147
LG1	3466176	3467550
LG1	3468258	3468431
LG1	3471913	3472286
LG1	3472495	3472902
LG1	3480966	3481624
LG1	3482998	3484360
LG1	3484464	3484896
LG1	3486046	3486693
LG1	3499001	3500164
LG1	3544226	3545345
LG1	3553328	3554839
LG1	3561024	3562489
LG1	3588413	3588980
LG1	3662089	3663303
LG1	3673535	3674521
LG1	3676795	3678809
LG1	3678986	3679405
LG1	3691582	3691970
LG1	3702615	3702936
LG1	3704504	3704890
LG1	3717649	3720628
LG1	3720736	3721132
LG1	3721377	3721917
LG1	3723683	3723919
LG1	3724821	3725123
LG1	3731991	3732723
LG1	3733807	3734244
LG1	3742145	3742455
LG1	3748601	3749034
LG1	3751310	3751663
LG1	3755265	3756355
LG1	3757241	3759576
LG1	3760552	3760847
LG1	3798300	3799399
LG1	3820555	3821408
LG1	3824944	3825910
LG1	3826624	3827541
LG1	3831821	3832030
LG1	3838025	3838495
LG1	3851640	3852262
LG1	3863056	3863969
LG1	3866865	3867533
LG1	3867606	3868000
LG1	3882252	3883776
LG1	3894285	3894516
LG1	3906110	3906605
LG1	3940931	3942915
LG1	3944196	3945173
LG1	3962331	3962804
LG1	4043654	4044543
LG1	4049234	4049569
LG1	4051001	4051477
LG1	4062976	4063554
LG1	4071594	4072401
LG1	4073232	4073622
LG1	4079332	4079939
LG1	4080828	4081351
LG1	4086235	4086569
LG1	4094465	4094895
LG1	4143450	4143626
LG1	4166160	4167039
LG1	4242407	4242757
LG1	4248361	4249291
LG1	4270100	4271335
LG1	4280472	4281513
LG1	4290700	4291486
LG1	4292597	4292866
LG1	4296899	4297968
LG1	4311758	4312691
LG1	4326326	4327734
LG1	4328030	4328238
LG1	4329291	4329988
LG1	4362755	4363039
LG1	4363766	4363955
LG1	4374651	4375246
LG1	4375287	4376792
LG1	4379582	4379801
LG1	4384345	4384831
LG1	4389345	4389854
LG1	4398846	4399361
LG1	4404349	4404736
LG1	4404888	4405572
LG1	4405848	4406305
LG1	4420056	4421067
LG1	4421884	4423346
LG1	4424243	4424636
LG1	4431097	4431704
LG1	4444441	4446505
LG1	4446818	4447262
LG1	4454395	4455162
LG1	4475133	4476531
LG1	4486158	4487483
LG1	4489009	4489335
LG1	4504447	4505111
LG1	4576953	4577488
LG1	4577733	4578975
LG1	4605810	4606093
LG1	4610583	4612842
LG1	4618593	4619062
LG1	4624245	4624512
LG1	4626280	4626644
LG1	4633012	4633222
LG1	4635425	4635812
LG1	4676643	4678349
LG1	4698522	4699133
LG1	4724938	4725129
LG1	4765061	4765826
LG1	4781034	4781317
LG1	4782979	4783871
LG1	4835559	4836840
LG1	4869388	4871129
LG1	4892650	4893286
LG1	4893948	4894367
LG1	4926236	4926578
LG1	4939045	4939603
LG1	4995540	4996511
LG1	5005244	5005818
LG1	5020860	5023694
LG1	5079275	5080662
LG1	5082113	5082570
LG1	5123517	5124560
LG1	5126086	5126519
LG1	5137630	5137969
LG1	5158622	5159302
LG1	5200355	5200656
LG1	5202347	5202811
LG1	5211506	5211924
LG1	5212220	5212470
LG1	5222662	5223757
LG1	5234871	5235757
LG1	5236191	5237033
LG1	5280382	5280560
LG1	5290751	5291264
LG1	5291336	5291905
LG1	5304338	5304552
LG1	5320557	5321027
LG1	5357536	5360000
LG1	5365961	5367420
LG1	5459155	5459531
LG1	5459672	5459964
LG1	5462284	5462512
LG1	5490154	5490534
LG1	5492084	5492390
LG1	5493068	5493313
LG1	5496246	5496485
LG1	5541171	5541413
LG1	5542256	5543252
LG1	5550146	5551661
LG1	5603327	5603901
LG1	5637927	5639425
LG1	5710366	5713083
LG1	5715745	5716050
LG1	5757736	5760642
LG1	5773111	5773443
LG1	5774722	5775489
LG1	5778106	5778916
LG1	5798704	5798935
LG1	5799436	5799663
LG1	5800965	5801208
LG1	5809844	5810067
LG1	5810187	5810682
LG1	5811333	5811657
LG1	5845652	5845902
LG1	5850547	5851309
LG1	5855956	5856281
LG1	5857352	5857584
LG1	5880314	5880529
LG1	5881236	5881618
LG1	5883441	5884443
LG1	5889964	5890439
LG1	5892821	5894387
LG1	5894928	5895218
LG1	5905429	5905726
LG1	5910284	5910990
LG1	5911616	5911936
LG1	5967090	5967807
LG1	5968484	5969170
LG1	5988316	5988546
LG1	6043420	6044847
LG1	6055345	6056513
LG1	6058426	6058823
LG1	6064835	6066636
LG1	6116216	6116981
LG1	6123675	6124244
LG1	6128921	6129340
LG1	6137201	6137449
LG1	6219440	6221099
LG1	6227982	6228776
LG1	6246352	6246673
LG1	6247140	6248343
LG1	6276049	6276603
LG1	6286148	6288327
LG1	6360654	6361577
LG1	6384111	6384878
LG1	6385220	6385510
LG1	6454613	6455980
LG1	6503820	6504339
LG1	6618490	6619088
LG1	6661013	6661229
LG1	6669792	6671905
LG1	6677781	6678126
LG1	6678680	6680171
LG1	6684252	6684568
LG1	6714215	6714749
LG1	6715068	6716306
LG1	6723988	6724600
LG1	6752643	6753012
LG1	6755331	6756089
LG1	6767613	6767979
LG1	6772676	6772922
LG1	6785875	6786486
LG1	6794541	6795287
LG1	6795342	6796031
LG1	6796134	6796377
LG1	6796493	6796768
LG1	6797408	6797618
LG1	6807166	6807416
LG1	6810051	6810539
LG1	6810880	6811392
LG1	6812720	6813147
LG1	6813620	6814045
LG1	6814658	6814925
LG1	6829392	6829818
LG1	6832252	6832712
LG1	6848557	6849407
LG1	6852085	6852527
LG1	6854073	6855298
LG1	6862005	6862940
LG1	6864197	6864599
LG1	6867215	6867412
LG1	6873316	6874522
LG1	6874736	6875339
LG1	6876822	6877616
LG1	6877765	6878725
LG1	6880523	6880832
LG1	6897945	6898352
LG1	6906860	6907177
LG1	6907315	6907794
LG1	6949977	6950201
LG1	6950750	6951141
LG1	6955008	6955342
LG1	7006664	7009356
LG1	7015025	7015428
LG1	7023049	7023445
LG1	7023616	7024001
LG1	7025322	7025782
LG1	7029597	7030032
LG1	7084230	7085464
LG1	7086006	7086883
LG1	7130903	7131605
LG1	7156355	7156917
LG1	7172374	7172677
LG1	7177007	7178015
LG1	7180469	7181395
LG1	7198773	7199150
LG1	7216198	7217660
LG1	7278203	7278519
LG1	7279260	7279538
LG1	7294084	7294327
LG1	7303883	7304126
LG1	7306059	7306305
LG1	7313698	7314210
LG1	7423335	7423760
LG1	7431449	7431687
LG1	7443282	7443732
LG1	7447083	7448488
LG1	7472879	7473434
LG1	7479935	7480666
LG1	7501830	7503489
LG1	7506633	7507017
LG1	7539477	7540937
LG1	7583432	7583667
LG1	7593286	7593530
LG1	7608341	7609149
LG1	7704137	7704387
LG1	7724888	7725106
LG1	7734411	7736140
LG1	7752653	7752959
LG1	7755828	7756151
LG1	7793753	7794094
LG1	7794150	7794709
LG1	7802256	7802799
LG1	7802959	7803416
LG1	7804778	7804967
LG1	7808063	7808308
LG1	7825018	7826781
LG1	7839840	7840711
LG1	7848511	7850344
LG1	7880849	7881657
LG1	7886712	7887157
LG1	7891329	7891627
LG1	7892007	7892226
LG1	7895175	7895394
LG1	7903228	7904332
LG1	7930680	7930934
LG1	7935653	7935958
LG1	7947186	7947426
LG1	7948622	7949148
LG1	7949244	7949814
LG1	7950071	7950611
LG1	7951064	7951322
LG1	7974592	7974974
LG1	7982194	7982758
LG1	7985107	7985444
LG1	7991807	7992235
LG1	7992397	7992777
LG1	7993429	7993716
LG1	7993972	7994176
LG1	7994337	7994582
LG1	8002990	8003499
LG1	8003942	8004406
LG1	8005821	8006080
LG1	8038395	8038677
LG1	8041541	8041740
LG1	8054557	8054989
LG1	8056236	8056621
LG1	8057709	8058517
LG1	8058996	8059255
LG1	8061391	8061846
LG1	8079420	8079641
LG1	8083516	8084040
LG1	8093004	8093416
LG1	8100078	8100310
LG1	8111803	8112042
LG1	8135116	8135418
LG1	8140417	8141954
LG1	8149251	8149824
LG1	8163055	8163284
LG1	8173200	8175017
LG1	8210044	8210582
LG1	8255153	8255439
LG1	8287721	8288150
LG1	8318641	8319537
LG1	8319767	8320252
LG1	8320366	8320611
LG1	8321020	8321247
LG1	8360567	8361852
LG1	8439346	8441194
LG1	8442975	8443341
LG1	8482041	8482236
LG1	8483963	8484176
LG1	8484234	8484997
LG1	8504356	8504942
LG1	8543665	8544034
LG1	8549953	8550254
LG1	8550300	8550554
LG1	8566573	8567496
LG1	8590920	8592003
LG1	8673220	8673810
LG1	8712344	8712580
LG1	8714399	8715034
LG1	8729094	8729512
LG1	8745423	8745723
LG1	8789261	8790007
LG1	8790547	8791119
LG1	8804000	8804409
LG1	8805639	8806542
LG1	8806819	8807385
LG1	8823799	8824777
LG1	8826509	8826995
LG1	8835718	8835952
LG1	8836294	8836560
LG1	8852433	8852694
LG1	8859499	8859775
LG1	8859988	8860376
LG1	8881624	8881975
LG1	8882223	8882690
LG1	8933726	8934448
LG1	8934621	8935713
LG1	8976281	8976525
LG1	8992200	8992439
LG1	9030077	9030612
LG1	9031698	9032424
LG1	9054816	9055274
LG1	9055844	9056368
LG1	9066577	9066835
LG1	9072778	9073476
LG1	9073557	9074245
LG1	9074279	9074521
LG1	9095920	9096652
LG1	9122085	9123243
LG1	9124181	9124520
LG1	9130269	9130473
LG1	9132328	9132594
LG1	9132667	9133633
LG1	9133822	9134395
LG1	9134854	9135101
LG1	9142803	9143871
LG1	9144422	9144873
LG1	9145719	9145990
LG1	9147588	9147826
LG1	9156533	9157070
LG1	9157146	9157518
LG1	9213421	9213639
LG1	9226664	9227586
LG1	9228074	9228787
LG1	9233741	9234306
LG1	9240415	9241189
LG1	9263330	9263775
LG1	9263978	9264714
LG1	9274189	9274401
LG1	9295063	9295529
LG1	9304392	9304685
LG1	9319517	9320495
LG1	9320920	9321481
LG1	9379216	9380120
LG1	9382790	9384661
LG1	9384805	9385765
LG1	9415881	9417204
LG1	9425245	9425596
LG1	9498448	9498724
LG1	9528778	9528994
LG1	9544004	9544313
LG1	9550969	9552485
LG1	9554422	9555807
LG1	9558141	9558641
LG1	9561733	9561980
LG1	9566252	9567910
LG1	9568705	9569403
LG1	9607490	9607994
LG1	9626016	9626742
LG1	9640100	9640317
LG1	9686867	9687728
LG1	9691549	9691819
LG1	9713585	9714941
LG1	9725660	9725934
LG1	9728370	9728990
LG1	9754543	9755650
LG1	9796511	9799652
LG1	9799855	9800655
LG1	9809441	9810742
LG1	9810855	9812556
LG1	9823857	9825558
LG1	9830024	9830970
LG1	9839677	9840307
LG1	9841400	9841646
LG1	9863700	9864919
LG1	9865429	9865747
LG1	9865908	9866867
LG1	9867955	9868187
LG1	9897096	9897496
LG1	9897839	9898516
LG1	9900899	9901211
LG1	9902029	9902413
LG1	9928004	9928391
LG1	9930597	9930848
LG1	9964335	9964620
LG1	9970385	9971263
LG1	9971476	9972147
LG1	9972354	9972738
LG1	9972922	9973839
LG1	10080809	10081125
LG1	10093819	10095532
LG1	10107031	10107325
LG1	10107838	10108077
LG1	10115929	10116299
LG1	10117907	10118308
LG1	10118913	10119165
LG1	10152593	10152949
LG1	10153549	10153826
LG1	10161473	10161904
LG1	10232069	10232278
LG1	10279696	10281105
LG1	10322537	10323201
LG1	10323595	10324555
LG1	10331201	10332694
LG1	10374781	10375271
LG1	10415081	10415362
LG1	10426767	10427161
LG1	10441342	10443024
LG1	10451278	10451795
LG1	10460033	10460574
LG1	10462027	10462425
LG1	10482425	10482684
LG1	10490535	10491894
LG1	10521422	10526021
LG10	12808	13282
LG10	14041	14643
LG10	21471	22051
LG10	22945	23853
LG10	24479	24816
LG10	34771	35813
LG10	39447	39814
LG10	41076	42922
LG10	50498	50871
LG10	52278	53163
LG10	61683	62159
LG10	66655	67868
LG10	75931	76561
LG10	89139	89742
LG10	89820	90489
LG10	101174	101789
LG10	112206	113839
LG10	122852	123236
LG10	134819	136014
LG10	138344	138674
LG10	139376	140725
LG10	145206	146440
LG10	151699	151991
LG10	152483	154958
LG10	172992	173330
LG10	173509	175088
LG10	179570	180785
LG10	188713	189511
LG10	198530	199060
LG10	217691	218860
LG10	229002	229539
LG10	235285	235945
LG10	236268	236819
LG10	244165	245457
LG10	249167	249489
LG10	249974	250439
LG10	252054	253143
LG10	261128	262130
LG10	302261	302562
LG10	314105	314327
LG10	368314	368882
LG10	386004	386425
LG10	387994	389012
LG10	391074	391323
LG10	393751	394169
LG10	396643	397684
LG10	399018	399192
LG10	400535	401272
LG10	414001	414216
LG10	417036	417639
LG10	417765	418440
LG10	422058	422501
LG10	424236	424576
LG10	426552	426868
LG10	427726	428338
LG10	432708	433600
LG10	437921	438366
LG10	438780	439165
LG10	446361	446687
LG10	459252	460280
LG10	462868	463747
LG10	475711	476641
LG10	489097	489982
LG10	498068	498869
LG10	498922	499281
LG10	499693	500944
LG10	500981	501292
LG10	505935	506210
LG10	508710	509327
LG10	546845	547279
LG10	564108	565489
LG10	573041	573471
LG10	580774	581360
LG10	584727	585300
LG10	590861	591443
LG10	598879	599770
LG10	601319	603905
LG10	608995	609910
LG10	615353	616214
LG10	621485	622344
LG10	628325	629170
LG10	634755	635022
LG10	635210	635700
LG10	638284	639742
LG10	651559	653124
LG10	661155	661909
LG10	663640	664556
LG10	669203	669989
LG10	670800	671422
LG10	672967	673477
LG10	680546	681286
LG10	681923	682430
LG10	682988	683266
LG10	683425	684289
LG10	684645	685230
LG10	692315	693752
LG10	693920	694292
LG10	695672	696075
LG10	708020	708357
LG10	725449	727368
LG10	727431	728043
LG10	734270	735044
LG10	740234	740510
LG10	740569	741916
LG10	742212	743695
LG10	747067	747391
LG10	750600	750868
LG10	752655	753007
LG10	754125	754624
LG10	757976	758275
LG10	758388	758665
LG10	766253	766929
LG10	772346	773539
LG10	777728	778943
LG10	780430	780801
LG10	784759	785467
LG10	786753	788150
LG10	797929	799314
LG10	800331	800660
LG10	803236	803590
LG10	803724	803999
LG10	812146	814378
LG10	823368	824286
LG10	825993	826783
LG10	827240	828328
LG10	831979	832489
LG10	834413	834615
LG10	836294	838391
LG10	842084	842652
LG10	846151	846636
LG10	849296	849808
LG10	854342	854515
LG10	859496	860110
LG10	860601	861877
LG10	865810	866917
LG10	879657	881105
LG10	887219	887657
LG10	887723	888884
LG10	902784	903627
LG10	915686	916520
LG10	917651	917939
LG10	924118	925924
LG10	929047	929663
LG10	940388	941241
LG10	942456	942744
LG10	943249	943536
LG10	951108	951907
LG10	973802	975222
LG10	978351	979046
LG10	981814	982323
LG10	994562	995340
LG10	1001535	1002080
LG10	1005087	1006390
LG10	1006709	1007698
LG10	1007827	1008323
LG10	1014366	1014766
LG10	1015607	1016619
LG10	1017958	1018887
LG10	1036765	1038480
LG10	1044379	1045063
LG10	1046776	1047055
LG10	1048997	1049829
LG10	1053574	1054027
LG10	1054194	1054728
LG10	1054838	1055293
LG10	1055533	1056053
LG10	1064326	1064870
LG10	1084669	1084986
LG10	1085355	1086560
LG10	1087934	1088158
LG10	1091824	1092669
LG10	1093309	1093550
LG10	1093662	1094285
LG10	1094826	1095224
LG10	1099881	1100187
LG10	1100302	1101411
LG10	1101616	1102138
LG10	1102233	1102491
LG10	1109394	1110314
LG10	1119851	1120371
LG10	1152459	1152748
LG10	1153236	1155143
LG10	1155599	1155885
LG10	1164713	1165774
LG10	1173271	1173797
LG10	1180083	1180598
LG10	1181001	1181580
LG10	1187583	1188382
LG10	1188444	1190882
LG10	1219007	1219494
LG10	1221529	1222057
LG10	1225646	1226070
LG10	1228338	1229664
LG10	1231799	1232270
LG10	1238398	1238756
LG10	1240296	1242377
LG10	1243989	1244630
LG10	1249031	1250370
LG10	1255352	1255838
LG10	1257554	1257999
LG10	1258506	1259297
LG10	1265887	1268040
LG10	1268417	1269113
LG10	1272964	1274244
LG10	1279008	1279282
LG10	1279891	1280417
LG10	1280804	1281848
LG10	1282533	1283057
LG10	1295066	1295519
LG10	1296171	1297151
LG10	1306180	1306830
LG10	1319890	1321247
LG10	1328799	1329991
LG10	1330187	1330682
LG10	1330967	1331467
LG10	1331552	1331813
LG10	1339824	1340451
LG10	1344725	1345405
LG10	1368562	1369836
LG10	1371308	1371957
LG10	1377547	1378363
LG10	1379827	1381206
LG10	1390593	1391798
LG10	1395787	1397517
LG10	1398584	1399064
LG10	1400871	1401945
LG10	1406186	1406467
LG10	1407751	1408060
LG10	1415121	1415407
LG10	1422142	1422537
LG10	1424783	1425599
LG10	1431369	1431570
LG10	1473397	1474998
LG10	1480523	1481889
LG10	1484763	1485153
LG10	1485638	1486449
LG10	1490277	1490800
LG10	1509085	1510554
LG10	1517249	1520229
LG10	1526947	1527513
LG10	1535117	1535357
LG10	1545473	1548468
LG10	1560542	1561748
LG10	1562660	1563452
LG10	1564066	1564682
LG10	1569216	1570004
LG10	1575042	1575498
LG10	1576088	1576454
LG10	1586112	1587617
LG10	1606508	1607664
LG10	1613329	1613632
LG10	1619300	1621500
LG10	1622370	1622574
LG10	1629671	1630013
LG10	1640835	1641290
LG10	1649442	1649828
LG10	1656467	1657178
LG10	1663741	1664753
LG10	1676056	1676679
LG10	1688838	1689323
LG10	1690008	1690379
LG10	1695261	1696365
LG10	1708130	1708395
LG10	1724015	1725424
LG10	1728411	1729416
LG10	1731232	1731554
LG10	1752847	1753434
LG10	1760249	1760572
LG10	1783217	1783601
LG10	1795980	1797751
LG10	1803246	1803927
LG10	1805484	1805788
LG10	1814866	1817795
LG10	1818579	1818905
LG10	1827945	1828297
LG10	1828323	1830301
LG10	1835208	1836946
LG10	1850814	1851359
LG10	1851530	1851775
LG10	1861801	1862271
LG10	1862584	1863718
LG10	1871648	1873533
LG10	1887591	1888482
LG10	1890727	1891581
LG10	1899323	1899635
LG10	1900108	1901313
LG10	1924903	1926939
LG10	1942739	1943063
LG10	1944536	1944788
LG10	1958182	1958709
LG10	1959798	1961305
LG10	1964183	1964618
LG10	1975238	1975637
LG10	1979028	1980164
LG10	1987932	1988293
LG10	1995708	1996991
LG10	2005078	2007434
LG10	2007720	2008135
LG10	2020367	2021088
LG10	2021291	2023040
LG10	2040485	2040916
LG10	2040986	2041307
LG10	2052183	2052504
LG10	2055443	2056308
LG10	2066772	2067213
LG10	2090798	2091074
LG10	2101422	2102360
LG10	2102635	2104470
LG10	2111999	2113385
LG10	2123022	2124207
LG10	2124329	2124847
LG10	2130384	2130922
LG10	2134693	2135367
LG10	2135817	2136161
LG10	2142836	2143918
LG10	2144118	2144392
LG10	2153552	2154489
LG10	2160902	2162653
LG10	2168572	2169899
LG10	2185810	2187228
LG10	2201648	2203031
LG10	2210470	2210818
LG10	2211017	2211336
LG10	2227344	2227930
LG10	2237511	2238240
LG10	2238487	2239180
LG10	2263807	2264611
LG10	2270945	2273349
LG10	2279450	2279905
LG10	2280110	2280936
LG10	2287223	2288226
LG10	2319767	2321622
LG10	2325736	2327214
LG10	2328699	2329559
LG10	2339979	2340719
LG10	2350694	2351060
LG10	2351608	2351924
LG10	2352776	2353374
LG10	2357688	2358487
LG10	2363749	2365342
LG10	2367533	2368063
LG10	2404101	2404950
LG10	2419219	2419460
LG10	2420347	2420843
LG10	2421980	2422393
LG10	2423073	2423486
LG10	2428965	2429564
LG10	2431182	2432155
LG10	2437720	2438445
LG10	2439581	2440768
LG10	2441183	2441949
LG10	2443213	2443808
LG10	2447432	2448756
LG10	2448834	2450518
LG10	2454180	2455006
LG10	2455094	2455704
LG10	2467180	2469267
LG10	2472780	2473812
LG10	2486221	2487360
LG10	2496686	2497562
LG10	2501924	2502311
LG10	2502991	2503372
LG10	2518922	2519096
LG10	2521701	2522190
LG10	2524532	2525171
LG10	2530658	2532404
LG10	2541527	2542974
LG10	2546568	2547113
LG10	2551100	2551583
LG10	2551772	2554407
LG10	2556742	2557029
LG10	2557292	2557585
LG10	2576691	2576944
LG10	2577027	2577445
LG10	2583787	2585524
LG10	2589047	2589621
LG10	2591013	2591995
LG10	2593579	2594043
LG10	2603734	2604079
LG10	2605483	2605819
LG10	2609997	2610422
LG10	2614686	2615821
LG10	2642307	2643361
LG10	2643542	2643888
LG10	2650671	2650971
LG10	2663899	2664260
LG10	2674624	2674939
LG10	2685587	2685924
LG10	2702888	2703926
LG10	2708442	2708773
LG10	2730525	2730796
LG10	2730936	2732781
LG10	2742540	2743857
LG10	2755674	2755951
LG10	2758471	2759185
LG10	2781108	2781697
LG10	2781841	2782049
LG10	2797907	2798999
LG10	2801506	2801756
LG10	2816855	2818706
LG10	2818848	2819063
LG10	2819189	2819806
LG10	2826461	2826827
LG10	2827813	2828178
LG10	2838317	2838776
LG10	2839553	2840822
LG10	2846574	2847458
LG10	2847766	2848216
LG10	2848950	2849722
LG10	2869885	2870276
LG10	2870839	2872962
LG10	2881185	2882075
LG10	2894226	2895814
LG10	2922099	2923081
LG10	2930820	2931567
LG10	2933469	2933800
LG10	2960274	2960562
LG10	2966945	2969034
LG10	2976967	2977435
LG10	2979243	2979805
LG10	2986285	2986713
LG10	3000019	3001555
LG10	3005658	3006047
LG10	3006353	3006938
LG10	3015486	3016192
LG10	3020777	3021013
LG10	3028382	3029490
LG10	3041064	3041541
LG10	3042684	3044826
LG10	3051609	3053578
LG10	3057408	3058905
LG10	3063810	3064484
LG10	3065513	3066111
LG10	3066339	3067542
LG10	3075429	3076757
LG10	3096595	3097071
LG10	3099166	3099663
LG10	3100125	3100395
LG10	3101458	3101737
LG10	3102405	3103054
LG10	3115554	3116384
LG10	3122627	3124045
LG10	3135745	3136145
LG10	3136197	3137258
LG10	3148542	3149035
LG10	3149094	3149667
LG10	3158133	3158423
LG10	3159650	3159889
LG10	3160064	3161046
LG10	3180988	3181656
LG10	3183408	3183717
LG10	3194731	3195526
LG10	3195610	3196445
LG10	3204497	3205332
LG10	3212193	3212717
LG10	3213946	3215291
LG10	3217209	3217979
LG10	3236295	3237499
LG10	3244730	3244934
LG10	3251836	3252256
LG10	3254604	3255688
LG10	3256619	3258313
LG10	3262955	3263158
LG10	3264979	3265154
LG10	3280385	3283506
LG10	3310067	3310243
LG10	3325136	3327142
LG10	3327360	3327943
LG10	3328078	3328283
LG10	3382140	3382473
LG10	3391030	3391898
LG10	3426787	3427026
LG10	3437972	3438294
LG10	3438332	3438991
LG10	3442452	3442837
LG10	3453203	3454669
LG10	3468663	3471044
LG10	3481762	3483206
LG10	3488060	3488226
LG10	3488260	3489464
LG10	3493533	3495099
LG10	3500596	3501009
LG10	3514912	3517126
LG10	3527477	3529245
LG10	3534677	3536380
LG10	3540994	3541719
LG10	3541989	3542719
LG10	3554529	3556025
LG10	3556208	3557005
LG10	3567404	3568281
LG10	3569034	3569288
LG10	3573663	3573960
LG10	3574913	3576110
LG10	3580104	3580716
LG10	3587071	3588648
LG10	3594075	3594318
LG10	3612280	3613645
LG10	3615055	3615597
LG10	3617372	3617837
LG10	3623918	3624373
LG10	3626237	3627285
LG10	3675503	3677200
LG10	3684194	3684844
LG10	3694889	3695189
LG10	3701260	3702245
LG10	3708070	3708469
LG10	3729269	3730036
LG10	3732999	3733304
LG10	3757246	3757681
LG10	3790459	3791761
LG10	3799654	3800444
LG10	3816161	3816883
LG10	3825674	3826466
LG10	3830459	3830764
LG10	3830930	3831288
LG10	3834392	3834818
LG10	3850682	3851701
LG10	3881281	3882966
LG10	3904114	3905139
LG10	3927314	3927618
LG10	3951635	3952071
LG10	3953175	3953637
LG10	3963157	3963415
LG10	3978563	3978876
LG10	3978988	3980679
LG10	3981154	3981678
LG10	3993871	3994226
LG10	4004729	4005700
LG10	4021953	4022425
LG10	4048384	4048995
LG10	4072077	4072856
LG10	4074052	4076410
LG10	4083538	4083900
LG10	4087933	4088134
LG10	4099029	4099829
LG10	4117210	4117807
LG10	4118387	4118888
LG10	4128194	4129181
LG10	4152675	4153264
LG10	4153345	4153937
LG10	4156219	4156652
LG10	4190196	4190644
LG10	4192210	4192639
LG10	4197619	4199344
LG10	4199400	4200417
LG10	4213814	4215380
LG10	4220026	4221487
LG10	4221680	4222035
LG10	4246541	4246940
LG10	4258897	4260374
LG10	4297794	4298096
LG10	4298677	4299042
LG10	4309814	4310273
LG10	4315544	4316471
LG10	4346828	4347568
LG10	4351628	4353279
LG10	4424006	4424259
LG10	4444201	4446071
LG10	4447143	4447612
LG10	4456500	4456964
LG10	4458865	4459724
LG10	4459799	4460633
LG10	4467134	4467937
LG10	4471823	4473075
LG10	4482371	4482995
LG10	4486452	4486788
LG10	4488862	4489191
LG10	4489388	4489704
LG10	4492605	4493347
LG10	4493734	4494391
LG10	4495998	4496500
LG10	4509932	4510302
LG10	4510379	4512190
LG10	4525377	4525596
LG10	4535197	4535740
LG10	4539878	4540206
LG10	4564624	4566110
LG10	4572950	4575086
LG10	4599887	4600170
LG10	4600807	4602084
LG10	4603868	4604411
LG10	4604474	4605066
LG10	4616446	4616751
LG10	4620601	4621406
LG10	4621538	4622044
LG10	4631821	4632201
LG10	4639712	4639927
LG10	4645710	4645928
LG10	4646603	4646944
LG10	4647395	4648880
LG10	4659590	4659838
LG10	4660531	4660799
LG10	4663656	4664134
LG10	4674950	4675394
LG10	4676560	4676849
LG10	4678194	4679618
LG10	4681691	4681981
LG10	4694160	4694448
LG10	4734779	4736075
LG10	4747808	4748705
LG10	4759002	4759542
LG10	4762006	4762729
LG10	4819184	4819653
LG10	4828939	4829213
LG10	4842611	4843055
LG10	4844207	4845451
LG10	4846298	4847115
LG10	4848441	4849006
LG10	4851774	4852176
LG10	4864082	4864603
LG10	4878960	4880408
LG10	4905603	4905793
LG10	4920174	4920739
LG10	4942474	4943900
LG10	4953445	4955192
LG10	4964137	4964522
LG10	4992688	4993076
LG10	5017034	5017287
LG10	5017790	5018012
LG10	5029240	5029838
LG10	5058960	5059489
LG10	5059717	5060255
LG10	5062661	5063078
LG10	5073144	5073434
LG10	5074966	5075351
LG10	5081151	5082142
LG10	5099492	5099862
LG10	5101179	5101780
LG10	5101903	5102114
LG10	5102457	5102969
LG10	5107198	5108025
LG10	5108737	5109204
LG10	5110027	5110227
LG10	5117204	5117927
LG10	5118458	5118934
LG10	5121327	5121928
LG10	5134437	5134669
LG10	5144600	5144979
LG10	5156069	5156311
LG10	5166724	5167384
LG10	5167490	5168420
LG10	5178143	5179002
LG10	5191101	5191408
LG10	5191665	5193528
LG10	5212423	5213167
LG10	5222552	5223157
LG10	5227684	5228211
LG10	5266815	5267281
LG10	5294527	5294762
LG10	5334925	5336017
LG10	5461341	5462743
LG10	5489237	5489468
LG10	5505810	5507002
LG10	5507152	5507784
LG10	5519529	5521633
LG10	5557795	5558335
LG10	5571925	5572756
LG10	5611439	5611865
LG10	5626726	5627261
LG10	5628571	5628954
LG10	5629310	5629658
LG10	5632283	5633008
LG10	5648462	5648657
LG10	5649659	5650608
LG10	5654241	5655342
LG10	5656197	5656714
LG10	5668958	5669186
LG10	5672504	5673154
LG10	5673637	5673918
LG10	5713292	5713533
LG10	5721181	5722614
LG10	5728953	5729501
LG10	5741443	5741954
LG10	5753143	5753894
LG10	5759499	5760372
LG10	5765592	5767564
LG10	5773500	5774103
LG10	5843485	5844299
LG10	5844784	5845787
LG10	5846362	5847104
LG10	5971434	5973152
LG10	5976728	5977390
LG10	5978776	5979648
LG10	5982688	5984833
LG10	6027513	6027738
LG10	6082079	6082457
LG10	6090590	6091533
LG10	6105902	6106744
LG10	6136752	6137109
LG10	6154287	6154527
LG10	6154916	6155117
LG10	6159127	6159361
LG10	6167057	6167262
LG10	6183640	6183936
LG10	6215995	6216701
LG10	6226551	6227075
LG10	6268585	6268817
LG10	6295885	6296341
LG10	6296503	6296716
LG10	6302274	6302788
LG10	6319445	6320070
LG10	6322391	6323250
LG10	6325910	6327378
LG10	6350010	6350585
LG10	6371929	6372664
LG10	6379589	6381067
LG10	6381877	6382668
LG10	6395653	6395922
LG10	6412962	6413192
LG10	6422690	6424854
LG10	6456822	6457566
LG10	6486605	6486857
LG10	6494615	6494868
LG10	6497437	6498974
LG10	6499214	6500404
LG10	6538906	6539206
LG10	6548288	6548581
LG10	6549474	6551148
LG10	6588576	6588992
LG10	6598654	6599761
LG10	6604932	6605308
LG10	6610555	6611034
LG10	6632191	6632508
LG10	6635767	6636357
LG10	6694831	6695055
LG10	6713930	6714391
LG10	6800634	6801988
LG10	6803418	6803960
LG10	6816943	6817902
LG10	6819588	6820233
LG10	6844958	6845236
LG10	6850142	6850584
LG10	6851855	6852203
LG10	6852546	6852735
LG10	6853343	6853570
LG10	6853689	6854244
LG10	6854292	6854710
LG10	6858931	6859310
LG10	6869240	6869885
LG10	6889905	6890167
LG10	6948423	6948698
LG10	6949147	6950507
LG10	6951120	6951592
LG10	6954644	6954894
LG10	6967896	6969355
LG10	6993133	6993599
LG10	6995052	6995603
LG10	7003967	7004519
LG10	7005199	7005686
LG10	7005918	7006155
LG10	7012702	7014083
LG10	7014565	7015474
LG10	7019664	7021563
LG10	7034199	7034847
LG10	7047805	7047985
LG10	7080205	7081664
LG10	7083423	7084094
LG10	7084906	7085895
LG10	7098576	7098957
LG10	7104090	7105343
LG10	7106815	7108853
LG10	7121417	7122004
LG10	7137723	7137943
LG10	7140752	7140981
LG10	7168281	7168557
LG10	7191125	7191764
LG10	7206048	7206283
LG10	7232629	7233397
LG10	7235773	7236126
LG10	7243759	7245620
LG10	7306936	7307219
LG10	7307545	7307838
LG10	7348144	7348842
LG10	7357536	7358128
LG10	7372038	7372356
LG10	7373133	7373373
LG10	7393874	7396063
LG10	7417006	7417979
LG10	7421249	7421956
LG10	7424853	7425931
LG10	7475664	7478095
LG10	7479741	7480630
LG10	7515321	7517913
LG10	7531096	7531670
LG10	7531863	7532514
LG10	7532673	7533174
LG10	7536897	7537084
LG10	7538250	7539282
LG10	7539754	7540035
LG10	7541178	7541515
LG10	7541769	7542334
LG10	7542788	7543237
LG10	7557538	7557985
LG10	7558187	7558450
LG10	7575339	7575660
LG10	7576067	7576379
LG10	7577297	7577622
LG10	7578020	7578411
LG10	7582265	7582848
LG10	7584863	7585560
LG10	7591226	7591480
LG10	7609508	7609739
LG10	7615926	7616606
LG10	7616736	7617140
LG10	7632498	7632706
LG10	7646636	7648138
LG10	7685799	7685998
LG10	7686237	7686679
LG10	7773236	7774281
LG10	7789146	7789423
LG10	7789567	7790074
LG10	7794443	7794667
LG10	7853481	7854653
LG10	7856465	7857342
LG10	7864157	7865503
LG10	7870306	7871273
LG10	7891576	7891785
LG10	7921649	7923198
LG10	7926498	7927980
LG10	7928621	7928845
LG10	7961780	7962331
LG10	7969150	7969412
LG10	8023396	8023670
LG10	8031181	8031689
LG10	8118863	8119073
LG10	8149410	8150195
LG10	8162568	8164490
LG10	8191846	8192900
LG10	8193593	8194369
LG10	8217060	8217347
LG10	8219988	8220354
LG10	8221924	8222277
LG10	8223668	8223947
LG10	8224044	8224349
LG10	8279061	8279758
LG10	8305355	8306711
LG10	8308341	8308887
LG10	8351284	8351762
LG10	8373068	8373539
LG10	8373739	8374009
LG10	8393430	8393710
LG10	8395134	8395970
LG10	8396683	8397174
LG10	8407332	8408295
LG10	8408709	8410145
LG10	8412016	8412519
LG10	8413504	8414383
LG10	8414570	8414872
LG10	8438691	8440118
LG10	8468366	8471725
LG10	8556232	8556776
LG10	8595967	8596971
LG10	8617053	8617503
LG10	8617721	8618480
LG10	8618600	8620133
LG10	8652177	8652960
LG10	8653541	8653815
LG10	8654285	8654631
LG10	8659895	8660941
LG10	8667774	8669652
LG10	8685601	8685971
LG10	8693294	8693603
LG10	8710079	8710439
LG10	8739455	8740116
LG10	8740307	8740790
LG10	8763523	8763962
LG10	8765091	8765332
LG10	8782505	8782818
LG10	8791087	8791487
LG10	8792766	8794172
LG10	8798366	8799266
LG10	8810154	8810465
LG10	8817192	8818623
LG10	8839024	8839214
LG10	8855850	8856244
LG10	8930817	8931667
LG10	8953263	8953488
LG10	8979633	8981647
LG10	8988963	8989441
LG10	8989633	8990256
LG10	8996202	8996444
LG10	9035431	9035671
LG10	9040130	9041397
LG10	9055792	9056116
LG10	9103914	9106416
LG10	9122804	9123108
LG10	9263895	9265394
LG10	9269857	9270212
LG10	9293351	9294124
LG10	9353421	9353893
LG10	9361401	9362407
LG10	9399114	9399645
LG10	9414997	9415462
LG10	9420805	9421099
LG10	9438365	9439052
LG10	9440977	9441530
LG10	9455382	9455819
LG10	9457471	9457850
LG10	9462069	9462417
LG10	9477797	9478285
LG10	9478409	9479130
LG10	9490756	9491339
LG10	9491446	9491982
LG10	9492147	9492920
LG10	9505052	9505306
LG10	9518869	9520346
LG10	9528031	9530419
LG10	9531502	9531724
LG10	9533607	9533867
LG10	9554084	9554319
LG10	9591606	9592816
LG10	9593068	9593669
LG10	9598628	9599157
LG10	9607714	9608748
LG10	9620056	9620576
LG10	9624098	9624658
LG10	9626271	9626598
LG10	9631915	9633101
LG10	9634220	9635158
LG10	9640234	9641606
LG10	9676828	9677938
LG10	9688171	9689487
LG10	9689610	9690289
LG10	9697332	9697807
LG10	9736649	9736949
LG10	9739798	9740744
LG10	9743607	9743908
LG10	9746718	9747138
LG10	9747190	9750124
LG10	9765463	9766458
LG10	9769484	9769997
LG10	9781106	9781312
LG10	9782140	9782399
LG10	9784947	9785354
LG10	9785872	9786228
LG10	9810908	9811585
LG10	9820077	9821154
LG10	9833789	9835003
LG10	9841730	9842976
LG10	9853581	9854301
LG10	9865401	9866317
LG10	9867688	9868115
LG10	9875080	9875264
LG10	9875688	9876279
LG10	9878495	9879488
LG10	9891602	9892056
LG10	9892476	9892702
LG10	9893174	9893676
LG10	9894588	9895940
LG10	9898235	9898544
LG10	9898588	9899170
LG10	9909967	9911162
LG10	9914842	9917532
LG10	9925360	9926052
LG10	9928713	9930568
LG10	9958707	9959406
LG10	9970858	9971778
LG10	9972315	9973390
LG10	9979769	9980892
LG10	9982964	9983324
LG10	10012734	10015039
LG10	10015123	10015526
LG10	10017873	10018250
LG10	10018389	10018873
LG10	10020639	10020993
LG10	10021123	10021705
LG10	10022591	10022856
LG10	10023180	10023992
LG10	10024272	10024806
LG10	10025883	10026103
LG10	10026449	10026944
LG10	10033584	10034243
LG10	10035064	10035395
LG10	10036607	10037265
LG10	10041967	10042273
LG10	10042511	10042847
LG10	10043851	10044498
LG10	10047169	10047792
LG10	10048444	10049644
LG10	10091656	10092096
LG10	10107562	10107929
LG10	10129833	10130567
LG10	10135425	10135879
LG10	10139205	10139780
LG10	10146575	10146969
LG10	10148842	10149175
LG10	10153515	10154843
LG10	10162824	10163648
LG10	10167917	10168753
LG10	10170797	10171514
LG10	10173388	10173762
LG10	10181015	10181351
LG10	10189265	10189463
LG10	10198842	10200151
LG10	10205206	10206688
LG10	10206806	10207278
LG10	10210747	10211225
LG10	10217839	10218460
LG10	10224215	10224455
LG10	10225168	10225919
LG10	10234622	10235070
LG10	10236138	10237282
LG10	10242431	10242990
LG10	10247257	10248757
[truncated: 31,341 more rows]

## Sheet: AcW2
Chr	Start	End
LG1	1511	1834
LG1	2149	3122
LG1	4803	5161
LG1	5741	6099
LG1	7613	8295
LG1	11162	11923
LG1	14095	14428
LG1	26290	26547
LG1	30826	31490
LG1	32735	33867
LG1	38139	38966
LG1	45123	46068
LG1	61022	62193
LG1	77648	78043
LG1	85563	86325
LG1	111030	111311
LG1	119775	120384
LG1	121020	121525
LG1	145212	145831
LG1	155584	156362
LG1	160095	160602
LG1	166354	166697
LG1	167559	168142
LG1	181799	182254
LG1	208912	210177
LG1	220160	220640
LG1	226079	226780
LG1	233167	234438
LG1	243381	243972
LG1	247353	247956
LG1	258844	259337
LG1	260858	261305
LG1	275776	276135
LG1	276581	276803
LG1	281970	282892
LG1	324349	324591
LG1	336475	337215
LG1	339948	340158
LG1	340284	340657
LG1	341941	342241
LG1	343501	343894
LG1	347230	347791
LG1	350580	350981
LG1	351464	351763
LG1	353379	353844
LG1	354841	355421
LG1	364147	364520
LG1	366551	367034
LG1	375625	375848
LG1	380316	381129
LG1	384220	384872
LG1	420724	421157
LG1	421686	422196
LG1	427564	427998
LG1	440361	440632
LG1	445056	445784
LG1	456800	457483
LG1	465574	465863
LG1	470839	471414
LG1	472476	472858
LG1	486481	486880
LG1	486961	487370
LG1	494252	494692
LG1	495384	495714
LG1	499175	499612
LG1	501175	501597
LG1	510512	511456
LG1	517261	517945
LG1	519628	519997
LG1	523051	523396
LG1	524029	524491
LG1	527909	528757
LG1	543545	544204
LG1	550968	551269
LG1	556594	557153
LG1	563969	564245
LG1	566912	567209
LG1	573211	573883
LG1	578649	579088
LG1	579155	579506
LG1	580943	581390
LG1	591336	591796
LG1	604919	605420
LG1	611637	612402
LG1	630513	631130
LG1	632943	633300
LG1	635218	636212
LG1	647567	647971
LG1	652434	652719
LG1	654245	654858
LG1	661809	662695
LG1	664853	665437
LG1	683528	683746
LG1	684779	685148
LG1	689304	690221
LG1	691266	691472
LG1	710932	712017
LG1	735122	735389
LG1	742331	743484
LG1	758693	759256
LG1	759809	760123
LG1	763161	763751
LG1	766009	766228
LG1	767452	768354
LG1	777017	778392
LG1	782879	784550
LG1	785573	786037
LG1	790558	790873
LG1	791328	791595
LG1	795260	795612
LG1	800269	800585
LG1	805159	805728
LG1	806371	806691
LG1	821591	821833
LG1	824416	824902
LG1	828687	829263
LG1	832265	832533
LG1	834227	835209
LG1	840252	840652
LG1	847242	847512
LG1	848615	849041
LG1	860661	861387
LG1	873532	874088
LG1	878387	878948
LG1	886432	886744
LG1	888639	888984
LG1	889150	889548
LG1	896321	896691
LG1	908160	908545
LG1	911215	911515
LG1	911674	912217
LG1	919075	919519
LG1	925216	925682
LG1	926608	927206
LG1	927939	928823
LG1	933772	934013
LG1	936587	937326
LG1	939907	940380
LG1	945997	946320
LG1	948645	949310
LG1	950341	950755
LG1	955926	956236
LG1	956950	957199
LG1	962025	963042
LG1	965592	965981
LG1	971784	972255
LG1	972558	973210
LG1	978089	978631
LG1	982512	983045
LG1	993760	994105
LG1	995711	996134
LG1	1000866	1001450
LG1	1012144	1012544
LG1	1016144	1016681
LG1	1022573	1023385
LG1	1027176	1027524
LG1	1035110	1035476
LG1	1037948	1038379
LG1	1041254	1041497
LG1	1060588	1061166
LG1	1061606	1062225
LG1	1073773	1074441
LG1	1074988	1075345
LG1	1076055	1076653
LG1	1088744	1089122
LG1	1092584	1093000
LG1	1093229	1093723
LG1	1102546	1103216
LG1	1108952	1109509
LG1	1109964	1110328
LG1	1110890	1111186
LG1	1130091	1130554
LG1	1134970	1135335
LG1	1136255	1136693
LG1	1160319	1161064
LG1	1167199	1167480
LG1	1172897	1173250
LG1	1173539	1173840
LG1	1176743	1177386
LG1	1187149	1187804
LG1	1194522	1194959
LG1	1198134	1198378
LG1	1198483	1198774
LG1	1199859	1200500
LG1	1210660	1211148
LG1	1217412	1217720
LG1	1218418	1219196
LG1	1225774	1227060
LG1	1231199	1231871
LG1	1244164	1244478
LG1	1251275	1251782
LG1	1252337	1252943
LG1	1271327	1271759
LG1	1273856	1274915
LG1	1283644	1284235
LG1	1284604	1285227
LG1	1292709	1293721
LG1	1303355	1304074
LG1	1311908	1312674
LG1	1320489	1320771
LG1	1321541	1322268
LG1	1338452	1338867
LG1	1339261	1339642
LG1	1341617	1341820
LG1	1342040	1342652
LG1	1347434	1347723
LG1	1349139	1349635
LG1	1359089	1359719
LG1	1364629	1364820
LG1	1365053	1365267
LG1	1365920	1366259
LG1	1371856	1372227
LG1	1373249	1373774
LG1	1390365	1390851
LG1	1396432	1397597
LG1	1403198	1403680
LG1	1408552	1409341
LG1	1418950	1419700
LG1	1427615	1427938
LG1	1429834	1430118
LG1	1442347	1443164
LG1	1443422	1443836
LG1	1444034	1444308
LG1	1460654	1461233
LG1	1462145	1462420
LG1	1486942	1487672
LG1	1493444	1494164
LG1	1497563	1498632
LG1	1503484	1504071
LG1	1504617	1504934
LG1	1505408	1505781
LG1	1519956	1520381
LG1	1522387	1522971
LG1	1532523	1533526
LG1	1542970	1543134
LG1	1565755	1566077
LG1	1570800	1571258
LG1	1575740	1576057
LG1	1578396	1578742
LG1	1596088	1596912
LG1	1612024	1612538
LG1	1614267	1614672
LG1	1615652	1615989
LG1	1623414	1623699
LG1	1631483	1631939
LG1	1636677	1637093
LG1	1641308	1641628
LG1	1642582	1643392
LG1	1652471	1652730
LG1	1654972	1655328
LG1	1662583	1662862
LG1	1666945	1667689
LG1	1684053	1684706
LG1	1687242	1688045
LG1	1696210	1696709
LG1	1697488	1697771
LG1	1701865	1702675
LG1	1712199	1712519
LG1	1714532	1714923
LG1	1717579	1717963
LG1	1730196	1730690
LG1	1730750	1731403
LG1	1739775	1740371
LG1	1740629	1741637
LG1	1757586	1758110
LG1	1760991	1761217
LG1	1766541	1767045
LG1	1770125	1770604
LG1	1772218	1772466
LG1	1772881	1773538
LG1	1774255	1774602
LG1	1783439	1783933
LG1	1785317	1785592
LG1	1785668	1786302
LG1	1793763	1794727
LG1	1800761	1801015
LG1	1801533	1801811
LG1	1808234	1809246
LG1	1821620	1822122
LG1	1826819	1827466
LG1	1832495	1833199
LG1	1841810	1842283
LG1	1845999	1846326
LG1	1846985	1847520
LG1	1858370	1858956
LG1	1860223	1860705
LG1	1867691	1868069
LG1	1869493	1869752
LG1	1872928	1873283
LG1	1877613	1878063
LG1	1881389	1881981
LG1	1888683	1889338
LG1	1889787	1890363
LG1	1890476	1891154
LG1	1894697	1895010
LG1	1905832	1906441
LG1	1913563	1913996
LG1	1916345	1916822
LG1	1919752	1920319
LG1	1929804	1930213
LG1	1932524	1932817
LG1	1938846	1939530
LG1	1948826	1949196
LG1	1954014	1954870
LG1	1956208	1956734
LG1	1957281	1958161
LG1	1964481	1964861
LG1	1974588	1975543
LG1	1980234	1980522
LG1	1988869	1989227
LG1	2001415	2002191
LG1	2004159	2004494
LG1	2009614	2010673
LG1	2014837	2015707
LG1	2016417	2016624
LG1	2031601	2032381
LG1	2032928	2033365
LG1	2040453	2041390
LG1	2046180	2046576
LG1	2051229	2051880
LG1	2054342	2054750
LG1	2062827	2063335
LG1	2064283	2064660
LG1	2066826	2067159
LG1	2080695	2081222
LG1	2084762	2084993
LG1	2094800	2095206
LG1	2096373	2096688
LG1	2099362	2099804
LG1	2099910	2100263
LG1	2100302	2100674
LG1	2115511	2115920
LG1	2121687	2122077
LG1	2123157	2123699
LG1	2124014	2124297
LG1	2132341	2132756
LG1	2134870	2135130
LG1	2140111	2140759
LG1	2149612	2150125
LG1	2150670	2151021
LG1	2151877	2152195
LG1	2157426	2157699
LG1	2158012	2158745
LG1	2169125	2169616
LG1	2175433	2176119
LG1	2180911	2181327
LG1	2192634	2192959
LG1	2194641	2195316
LG1	2202173	2202933
LG1	2208470	2208890
LG1	2212286	2212818
LG1	2218175	2218934
LG1	2224323	2224938
LG1	2225054	2225801
LG1	2235774	2236266
LG1	2246103	2246801
LG1	2259892	2260210
LG1	2260699	2261436
LG1	2280091	2280667
LG1	2290348	2291006
LG1	2317482	2317763
LG1	2318260	2318573
LG1	2322226	2322575
LG1	2323970	2324462
LG1	2343301	2343850
LG1	2349758	2350339
LG1	2350912	2351403
LG1	2358466	2359032
LG1	2365105	2365800
LG1	2371118	2371331
LG1	2375217	2375582
LG1	2397086	2397591
LG1	2402202	2402703
LG1	2412585	2413291
LG1	2429132	2429628
LG1	2440146	2440972
LG1	2447977	2448832
LG1	2466431	2467112
LG1	2467179	2468006
LG1	2493610	2493891
LG1	2494112	2494581
LG1	2501365	2501676
LG1	2510533	2511692
LG1	2522763	2523338
LG1	2523621	2523841
LG1	2533441	2533724
LG1	2534402	2534967
LG1	2543676	2544589
LG1	2553541	2553851
LG1	2556365	2556715
LG1	2557709	2558637
LG1	2563307	2563677
LG1	2568614	2569031
LG1	2579822	2580310
LG1	2581072	2581489
LG1	2583039	2583484
LG1	2590819	2591655
LG1	2604073	2604615
LG1	2608725	2609124
LG1	2609496	2609706
LG1	2618934	2619428
LG1	2624864	2625416
LG1	2629111	2629352
LG1	2636021	2636878
LG1	2644693	2645295
LG1	2645435	2645965
LG1	2661022	2661667
LG1	2662068	2662313
LG1	2671582	2672120
LG1	2682945	2683287
LG1	2683614	2684155
LG1	2693464	2694249
LG1	2699221	2699694
LG1	2711524	2711832
LG1	2716778	2717183
LG1	2720722	2721037
LG1	2732185	2732471
LG1	2733258	2733458
LG1	2734142	2734468
LG1	2739474	2739834
LG1	2741383	2741838
LG1	2746619	2747158
LG1	2747917	2748289
LG1	2751723	2752202
LG1	2754937	2755433
LG1	2755633	2756083
LG1	2767173	2767485
LG1	2789323	2789958
LG1	2794313	2794718
LG1	2805744	2806409
LG1	2806653	2806977
LG1	2808901	2809307
LG1	2823819	2824121
LG1	2824235	2824708
LG1	2832949	2833632
LG1	2844474	2845014
LG1	2854254	2854605
LG1	2858394	2859044
LG1	2860040	2860437
LG1	2869670	2870365
LG1	2890053	2890525
LG1	2914005	2914213
LG1	2918589	2919021
LG1	2921768	2921983
LG1	2928471	2928773
LG1	2933396	2933889
LG1	2944647	2945455
LG1	2950567	2950893
LG1	2956831	2957065
LG1	2973308	2973608
LG1	2984374	2984726
LG1	2985219	2985512
LG1	2987029	2987366
LG1	2990478	2990996
LG1	3003899	3005507
LG1	3011536	3011765
LG1	3030250	3030613
LG1	3034602	3034892
LG1	3047435	3047754
LG1	3049169	3049403
LG1	3053816	3054638
LG1	3059669	3059975
LG1	3070647	3071110
LG1	3075197	3075562
LG1	3075858	3076170
LG1	3084105	3084859
LG1	3088692	3089236
LG1	3089310	3089613
LG1	3119358	3120040
LG1	3124740	3125709
LG1	3127640	3127876
LG1	3131210	3131609
LG1	3139772	3140136
LG1	3145389	3145875
LG1	3148876	3149282
LG1	3150366	3150666
LG1	3166336	3167030
LG1	3182416	3183150
LG1	3190383	3190924
LG1	3215774	3216216
LG1	3236130	3236485
LG1	3245220	3245605
LG1	3253892	3254591
LG1	3257911	3258224
LG1	3261657	3262025
LG1	3266312	3266700
LG1	3278448	3279178
LG1	3284388	3284754
LG1	3293675	3294259
LG1	3302159	3302421
LG1	3303529	3303897
LG1	3307704	3308265
LG1	3334103	3334302
LG1	3342899	3343397
LG1	3357154	3357673
LG1	3365556	3365894
LG1	3369768	3370191
LG1	3373995	3374295
LG1	3374928	3375378
LG1	3384556	3384825
LG1	3385368	3385805
LG1	3388524	3388982
LG1	3405372	3405646
LG1	3406442	3406803
LG1	3414524	3415239
LG1	3426905	3427189
LG1	3450757	3451016
LG1	3462238	3462663
LG1	3464328	3464554
LG1	3468211	3468478
LG1	3471899	3472295
LG1	3472451	3472763
LG1	3485877	3486726
LG1	3498941	3499508
LG1	3544556	3545381
LG1	3553276	3554051
LG1	3630588	3631258
LG1	3635419	3635844
LG1	3679178	3679441
LG1	3712455	3712890
LG1	3713025	3713304
LG1	3718413	3718719
LG1	3721531	3721967
LG1	3724883	3725093
LG1	3731963	3732710
LG1	3751492	3751694
LG1	3760542	3760922
LG1	3775081	3775436
LG1	3780275	3780577
LG1	3798277	3798583
LG1	3831754	3832048
LG1	3851510	3851938
LG1	3880978	3881229
LG1	3882223	3882923
LG1	3940867	3942042
LG1	3965545	3965904
LG1	3994858	3995185
LG1	4019501	4019729
LG1	4037271	4038398
LG1	4043698	4044122
LG1	4073211	4073665
LG1	4079327	4079748
LG1	4081083	4081309
LG1	4112760	4112979
LG1	4166378	4167054
LG1	4175302	4175596
LG1	4182964	4183315
LG1	4237052	4237362
LG1	4247323	4247533
LG1	4290719	4291251
LG1	4297191	4297946
LG1	4311735	4312628
LG1	4328027	4328273
LG1	4362809	4363019
LG1	4363687	4363988
LG1	4374654	4375215
LG1	4375271	4376624
LG1	4379560	4379843
LG1	4405003	4405609
LG1	4405842	4406393
LG1	4415147	4415546
LG1	4418334	4418612
LG1	4420004	4421046
LG1	4424213	4424677
LG1	4431105	4431687
LG1	4436296	4436634
LG1	4439564	4440007
LG1	4444450	4446170
LG1	4454896	4455138
LG1	4486573	4487459
LG1	4504417	4505215
LG1	4566046	4566567
LG1	4576998	4577497
LG1	4577698	4578382
LG1	4605776	4606763
LG1	4618513	4619118
LG1	4620086	4620370
LG1	4624241	4624543
LG1	4626228	4626663
LG1	4633009	4633220
LG1	4635426	4636012
LG1	4672574	4672825
LG1	4765086	4765862
LG1	4777296	4777714
LG1	4779040	4779949
LG1	4780990	4781337
LG1	4783033	4783875
LG1	4835728	4836841
LG1	4860911	4861115
LG1	4869298	4869880
LG1	4939160	4939580
LG1	4995579	4995986
LG1	5003797	5004010
LG1	5020850	5021934
LG1	5053949	5054443
LG1	5057063	5057528
LG1	5115696	5116066
LG1	5123725	5124529
LG1	5126052	5126533
LG1	5137606	5137994
LG1	5151831	5152163
LG1	5158580	5159252
LG1	5200389	5200647
LG1	5202355	5202802
LG1	5211521	5211934
LG1	5212224	5212480
LG1	5222665	5224082
LG1	5260114	5260819
LG1	5280364	5280560
LG1	5290804	5291222
LG1	5291345	5291928
LG1	5320787	5321026
LG1	5405289	5405790
LG1	5429999	5430555
LG1	5459149	5459518
LG1	5459715	5459974
LG1	5462307	5462499
LG1	5490170	5490412
LG1	5492084	5492381
LG1	5496274	5496498
LG1	5541141	5541434
LG1	5603410	5603890
LG1	5637891	5638349
LG1	5674129	5674551
LG1	5681777	5682046
LG1	5714087	5714381
LG1	5715671	5716071
LG1	5757670	5758316
LG1	5773598	5774369
LG1	5778520	5778882
LG1	5798705	5798934
LG1	5799435	5799673
LG1	5810181	5810704
LG1	5811281	5811656
LG1	5845598	5845941
LG1	5850541	5850799
LG1	5850859	5851276
LG1	5855952	5856303
LG1	5880992	5881622
LG1	5883723	5884438
LG1	5889920	5890293
LG1	5891044	5891979
LG1	5901807	5902079
LG1	5910239	5910806
LG1	5988313	5988557
LG1	6050840	6051066
LG1	6066169	6066684
LG1	6123667	6124244
LG1	6128927	6129361
LG1	6220416	6221358
LG1	6227975	6228365
LG1	6246365	6246664
LG1	6247408	6248402
LG1	6276029	6276639
LG1	6282700	6283204
LG1	6286108	6287450
LG1	6384109	6384868
LG1	6385023	6385694
LG1	6455262	6456025
LG1	6526881	6527156
LG1	6618465	6618935
LG1	6661005	6661230
LG1	6669810	6670703
LG1	6670843	6671739
LG1	6728185	6728866
LG1	6752647	6753104
LG1	6755294	6756094
LG1	6772683	6772944
LG1	6785864	6786497
LG1	6794540	6795191
LG1	6795392	6796020
LG1	6796482	6796765
LG1	6797409	6797624
LG1	6807172	6807417
LG1	6810056	6810539
LG1	6810880	6811384
LG1	6812723	6813148
LG1	6813617	6814086
LG1	6814675	6814913
LG1	6829394	6829771
LG1	6848480	6848886
LG1	6880539	6880769
LG1	6906784	6907759
LG1	6949989	6950196
LG1	6950813	6951150
LG1	6961564	6961900
LG1	7004223	7004563
LG1	7007879	7009595
LG1	7015025	7015485
LG1	7023091	7023439
LG1	7023616	7023962
LG1	7025329	7025762
LG1	7029603	7030057
LG1	7037391	7037782
LG1	7062188	7062634
LG1	7084223	7085465
LG1	7086043	7086877
LG1	7105300	7105554
LG1	7125097	7125644
LG1	7156247	7156763
LG1	7180808	7181412
LG1	7198823	7199092
LG1	7216208	7217649
LG1	7278291	7278521
LG1	7279264	7279535
LG1	7303887	7304126
LG1	7306059	7306305
LG1	7329078	7329440
LG1	7431332	7431709
LG1	7443380	7443700
LG1	7449877	7450065
LG1	7472863	7473347
LG1	7502836	7503514
LG1	7506587	7506861
LG1	7539606	7540882
LG1	7583437	7583661
LG1	7592435	7592958
LG1	7593289	7593527
LG1	7608045	7609143
LG1	7634036	7634513
LG1	7664094	7664332
LG1	7683530	7683851
LG1	7704135	7704398
LG1	7724891	7725106
LG1	7733506	7733802
LG1	7733905	7734303
LG1	7734471	7735616
LG1	7793715	7794701
LG1	7802263	7802755
LG1	7808068	7808304
LG1	7824926	7826391
LG1	7872641	7873180
LG1	7886767	7887155
LG1	7891345	7891601
LG1	7892028	7892224
LG1	7895175	7895379
LG1	7902896	7903100
LG1	7903249	7904332
LG1	7930669	7930932
LG1	7935657	7935995
LG1	7947187	7947427
LG1	7948622	7949142
LG1	7950064	7950611
LG1	7977230	7977467
LG1	7982186	7982695
LG1	7985103	7985386
LG1	7991531	7992233
LG1	7992486	7992778
LG1	7994337	7994586
LG1	8002976	8003496
LG1	8003939	8004408
LG1	8005852	8006050
LG1	8008615	8008876
LG1	8038399	8038677
LG1	8041530	8041733
LG1	8054563	8054891
LG1	8056186	8056630
LG1	8057695	8058517
LG1	8059002	8059250
LG1	8061332	8061866
LG1	8092996	8093407
LG1	8100084	8100315
LG1	8100352	8100594
LG1	8135134	8135441
LG1	8136762	8137044
LG1	8140141	8140771
LG1	8183841	8184819
LG1	8210061	8210592
LG1	8234565	8234976
LG1	8255144	8255455
LG1	8287715	8288136
LG1	8319784	8320253
LG1	8320374	8320627
LG1	8321019	8321254
LG1	8334327	8334616
LG1	8360545	8361897
LG1	8377405	8377735
LG1	8439333	8441243
LG1	8442969	8443343
LG1	8481327	8481581
LG1	8483976	8485025
LG1	8498419	8498677
LG1	8504303	8504981
LG1	8549938	8550554
LG1	8566846	8567549
LG1	8570303	8570703
LG1	8673543	8673784
LG1	8714401	8715082
LG1	8727904	8728101
LG1	8728842	8729531
LG1	8745352	8745702
LG1	8789081	8789614
LG1	8811206	8812525
LG1	8823793	8824792
LG1	8826534	8827102
LG1	8836288	8836552
LG1	8837276	8837732
LG1	8852436	8852692
LG1	8859495	8859815
LG1	8859936	8861033
LG1	8881578	8882085
LG1	8882109	8882703
LG1	8911191	8911393
LG1	8976288	8976516
LG1	9030000	9030595
LG1	9031973	9032432
LG1	9054819	9055277
LG1	9055810	9056366
LG1	9066607	9066835
LG1	9072728	9073420
LG1	9073591	9074211
LG1	9095291	9096605
LG1	9124150	9124598
LG1	9132328	9132567
LG1	9132679	9133635
LG1	9134856	9135100
LG1	9142874	9143777
LG1	9145728	9145984
LG1	9147552	9147844
LG1	9157111	9157465
LG1	9165368	9165774
LG1	9213420	9213644
LG1	9226638	9227636
LG1	9233743	9234306
LG1	9264014	9264755
LG1	9274190	9274422
LG1	9295122	9295515
LG1	9319844	9320424
LG1	9320947	9321545
LG1	9379641	9380078
LG1	9385324	9385774
LG1	9415768	9416348
LG1	9454266	9454703
LG1	9454888	9455644
LG1	9528801	9528985
LG1	9540097	9540316
LG1	9543958	9544373
LG1	9566281	9567592
LG1	9608419	9608892
LG1	9626488	9626761
LG1	9652312	9652740
LG1	9680757	9681084
LG1	9713593	9714414
LG1	9714485	9714914
LG1	9719069	9719423
LG1	9723718	9723947
LG1	9725660	9725925
LG1	9728360	9728996
LG1	9737267	9737739
LG1	9740363	9740615
LG1	9748428	9748724
LG1	9775840	9776178
LG1	9796507	9797827
LG1	9797868	9799665
LG1	9799814	9800679
LG1	9824556	9825271
LG1	9839762	9840357
LG1	9841363	9841681
LG1	9866359	9866932
LG1	9897094	9897504
LG1	9898087	9898446
LG1	9900902	9901231
LG1	9902044	9902418
LG1	9924329	9924569
LG1	9930482	9930867
LG1	9966735	9966954
LG1	9968725	9968965
LG1	9969046	9969297
LG1	9971656	9972198
LG1	9972307	9972775
LG1	10080772	10081150
LG1	10082137	10082692
LG1	10082866	10083270
LG1	10107049	10107239
LG1	10107835	10108061
LG1	10115847	10116337
LG1	10135446	10135809
LG1	10149593	10150011
LG1	10161404	10162032
LG1	10232060	10232573
LG1	10322542	10323222
LG1	10323593	10324564
LG1	10374779	10375180
LG1	10389159	10389346
LG1	10415061	10415395
LG1	10426501	10426771
LG1	10451271	10451802
LG1	10460060	10460657
LG1	10461335	10461525
LG1	10461802	10462421
LG1	10482433	10482678
LG1	10517440	10517699
LG1	10521380	10522763
LG10	12765	13297
LG10	21749	22037
LG10	22969	23847
LG10	24426	24813
LG10	25404	25720
LG10	33240	33556
LG10	34770	35218
LG10	39353	39828
LG10	42103	42604
LG10	45881	46689
LG10	47228	47481
LG10	50594	50935
LG10	52239	53009
LG10	61705	62191
LG10	67588	68194
LG10	71635	71855
LG10	75752	76318
LG10	83200	84014
LG10	89228	90150
LG10	101271	101786
LG10	110848	111514
LG10	112217	112735
LG10	119921	120588
LG10	121180	121603
LG10	121928	122363
LG10	122647	122860
LG10	135198	136090
LG10	138298	138672
LG10	145226	145547
LG10	151675	152063
LG10	152460	152776
LG10	159544	159817
LG10	160474	160845
LG10	172568	173358
LG10	179981	180720
LG10	188755	189519
LG10	191627	192005
LG10	198577	199067
LG10	204279	204958
LG10	205251	205693
LG10	218271	218873
LG10	220022	220365
LG10	223303	223538
LG10	228435	228790
LG10	228934	229447
LG10	235359	236050
LG10	244103	244918
LG10	249091	249655
LG10	251182	251728
LG10	252076	252577
LG10	314109	314334
LG10	368258	368652
LG10	386001	386436
LG10	386582	386840
LG10	390114	390336
LG10	391002	391345
LG10	396628	397184
LG10	397302	397709
LG10	398949	399229
LG10	413195	413478
LG10	413974	414231
LG10	418094	418706
LG10	423175	423466
LG10	424168	424614
LG10	426529	426855
LG10	427698	428060
LG10	432653	433116
LG10	437873	438343
LG10	438792	439189
LG10	444013	444285
LG10	444977	445271
LG10	446319	446725
LG10	454786	455330
LG10	459196	459850
LG10	462849	463503
LG10	467813	468099
LG10	475647	476079
LG10	489472	490014
LG10	495025	495346
LG10	498714	499300
LG10	500013	500803
LG10	505923	506251
LG10	508618	509655
LG10	512942	513171
LG10	516015	516364
LG10	535229	535594
LG10	550380	550718
LG10	564362	565467
LG10	571891	572189
LG10	572980	573470
LG10	577266	577679
LG10	579517	579730
LG10	580741	581366
LG10	581738	581995
LG10	594965	595241
LG10	599212	599801
LG10	600332	600730
LG10	605698	606072
LG10	607340	607531
LG10	615364	615752
LG10	615903	616221
LG10	622045	623015
LG10	628295	629186
LG10	634658	635055
LG10	638289	639690
LG10	641477	641774
LG10	663630	664366
LG10	669710	670031
LG10	670132	670576
LG10	673011	673504
LG10	680031	681299
LG10	681572	681836
LG10	681910	682224
LG10	688676	689009
LG10	693110	693759
LG10	693899	694364
LG10	708024	708411
LG10	709950	710187
LG10	727495	728402
LG10	737429	737714
LG10	738784	739253
LG10	740267	740699
LG10	743435	743722
LG10	746902	747421
LG10	750600	750914
LG10	752662	753012
LG10	753776	753991
LG10	758081	758660
LG10	759569	760175
LG10	766848	767093
LG10	768327	768946
LG10	795338	795652
LG10	799016	799373
LG10	799873	800175
LG10	800305	800710
LG10	803722	804024
LG10	809319	809704
LG10	823446	824445
LG10	826243	826849
LG10	831879	832502
LG10	834380	834659
LG10	836252	836705
LG10	837127	838433
LG10	850295	850541
LG10	852731	853236
LG10	857664	857977
LG10	859456	860070
LG10	860617	861235
LG10	861621	861872
LG10	866051	866958
LG10	879929	880910
LG10	883295	883530
LG10	887231	887681
LG10	901071	901431
LG10	903253	903627
LG10	906182	906602
LG10	915947	916555
LG10	917606	918162
LG10	921870	922256
LG10	940469	941331
LG10	942417	942761
LG10	951093	951879
LG10	973836	974509
LG10	974648	975225
LG10	978340	978912
LG10	981775	982130
LG10	989461	989764
LG10	994605	995373
LG10	1001519	1002130
LG10	1007270	1007732
LG10	1007778	1008363
LG10	1014360	1014785
LG10	1037718	1038481
LG10	1040209	1040438
LG10	1042689	1043380
LG10	1046775	1047078
LG10	1055532	1055803
LG10	1071012	1071223
LG10	1084665	1084970
LG10	1087899	1088161
LG10	1099870	1100166
LG10	1109910	1110361
LG10	1149145	1149460
LG10	1151371	1151708
LG10	1152438	1152781
LG10	1154662	1155271
LG10	1155548	1155913
LG10	1164724	1165694
LG10	1166298	1166641
LG10	1171771	1172164
LG10	1172506	1172756
LG10	1173211	1173682
LG10	1179243	1179746
LG10	1180088	1180644
LG10	1181005	1181616
LG10	1186538	1186900
LG10	1191025	1191446
LG10	1201925	1202129
LG10	1202808	1203181
LG10	1211681	1212190
LG10	1213139	1213434
LG10	1218994	1219586
LG10	1225606	1226037
LG10	1228751	1229652
LG10	1231781	1232277
LG10	1235998	1236394
LG10	1238368	1238788
LG10	1240286	1241008
LG10	1248974	1249938
LG10	1254854	1255322
LG10	1257602	1258042
LG10	1266631	1267454
LG10	1278911	1279347
LG10	1279613	1279802
LG10	1295979	1296889
LG10	1305938	1306861
LG10	1328745	1329306
LG10	1330754	1331371
LG10	1344722	1345138
LG10	1357445	1357808
LG10	1369184	1369837
LG10	1371315	1371941
LG10	1391274	1391873
LG10	1395726	1396299
LG10	1399703	1399934
LG10	1406119	1406507
LG10	1407720	1407954
LG10	1415054	1415412
LG10	1424804	1425282
LG10	1431299	1431584
LG10	1440793	1441231
LG10	1473408	1474809
LG10	1481338	1481925
LG10	1483457	1483705
LG10	1484788	1485184
LG10	1485586	1486065
LG10	1490253	1490817
LG10	1492685	1493010
LG10	1500031	1500552
LG10	1506125	1506535
LG10	1509047	1509661
LG10	1547653	1548283
LG10	1551535	1551964
LG10	1565504	1565918
LG10	1567460	1567776
LG10	1569730	1570040
LG10	1575279	1575509
LG10	1586806	1587286
LG10	1606686	1607686
LG10	1613265	1613614
LG10	1614966	1615199
LG10	1620859	1621552
LG10	1622346	1622592
LG10	1631145	1631846
LG10	1636295	1636521
LG10	1653073	1653363
LG10	1664221	1664753
LG10	1664960	1665474
LG10	1681340	1681622
LG10	1688779	1689136
LG10	1693350	1694016
LG10	1695612	1696367
LG10	1703663	1703929
LG10	1707142	1707376
LG10	1708109	1708455
LG10	1723981	1724337
LG10	1728878	1729433
LG10	1731197	1731620
LG10	1752765	1753463
LG10	1760182	1760602
LG10	1761186	1761418
LG10	1772511	1773175
LG10	1781195	1781432
LG10	1782887	1783146
LG10	1794871	1795263
LG10	1795884	1796539
LG10	1802286	1803011
LG10	1803281	1803959
LG10	1805465	1805824
LG10	1807029	1807243
LG10	1807392	1807629
LG10	1814065	1814329
LG10	1815659	1816150
LG10	1818977	1819375
LG10	1824312	1824833
LG10	1826144	1826446
LG10	1827456	1827835
LG10	1828450	1828882
LG10	1836663	1837093
LG10	1844712	1844971
LG10	1850808	1851372
LG10	1851528	1851801
LG10	1861800	1862328
LG10	1879241	1879568
LG10	1891233	1891626
LG10	1900053	1900683
LG10	1900897	1901419
LG10	1904705	1905270
LG10	1910062	1910672
LG10	1917062	1917267
LG10	1921808	1922207
LG10	1942745	1943103
LG10	1949351	1949591
LG10	1955311	1955630
LG10	1958269	1958759
LG10	1959704	1960330
LG10	1964113	1964538
LG10	1978573	1978987
LG10	1979029	1979641
LG10	1995787	1997069
LG10	2007737	2008172
LG10	2016566	2017068
LG10	2021632	2022618
LG10	2030251	2030678
LG10	2047347	2047951
LG10	2048165	2048460
LG10	2052324	2052645
LG10	2055433	2056241
LG10	2060283	2060520
LG10	2065946	2066403
LG10	2066755	2066971
LG10	2090595	2091125
LG10	2101294	2102301
LG10	2113419	2113621
LG10	2124353	2124915
LG10	2134851	2135394
LG10	2135603	2136204
LG10	2136479	2136717
LG10	2143610	2144452
LG10	2150488	2151005
LG10	2153491	2154202
LG10	2167697	2167955
LG10	2168576	2169165
LG10	2169358	2169905
LG10	2170819	2171483
LG10	2202354	2203050
LG10	2210974	2211364
LG10	2211806	2212096
LG10	2238003	2238257
LG10	2238438	2239753
LG10	2240907	2241467
LG10	2263346	2263615
LG10	2263747	2264034
LG10	2270978	2272607
LG10	2287302	2288245
LG10	2318772	2319604
LG10	2328669	2329614
LG10	2348160	2348475
LG10	2350676	2351084
LG10	2351598	2351934
LG10	2389720	2390152
LG10	2404363	2404999
LG10	2410743	2411045
LG10	2420240	2420793
LG10	2423173	2423556
LG10	2431013	2431805
LG10	2437585	2438043
LG10	2449980	2450601
LG10	2476706	2477016
LG10	2486468	2486906
LG10	2489237	2489590
LG10	2496965	2497592
LG10	2501923	2502353
LG10	2502949	2503589
LG10	2507679	2507903
LG10	2521701	2522238
LG10	2524573	2525164
LG10	2531834	2532447
LG10	2533507	2533849
LG10	2541472	2543026
LG10	2546516	2547073
LG10	2553973	2554445
LG10	2556710	2557057
LG10	2557213	2557611
LG10	2566231	2566453
LG10	2576675	2576903
LG10	2577135	2577474
LG10	2588293	2588535
LG10	2590038	2590543
LG10	2603702	2604073
LG10	2605430	2605864
LG10	2623672	2624147
LG10	2642818	2643389
LG10	2643487	2643835
LG10	2650648	2651017
LG10	2663914	2664476
LG10	2665040	2665308
LG10	2674570	2675312
LG10	2685548	2685959
LG10	2691192	2691524
LG10	2700166	2700480
LG10	2703429	2703956
LG10	2708415	2708789
LG10	2709260	2710153
LG10	2728088	2728307
LG10	2730535	2731430
LG10	2757034	2757313
LG10	2758474	2759179
LG10	2781078	2781553
LG10	2819483	2819841
LG10	2837362	2838682
LG10	2840547	2840865
LG10	2847936	2848207
LG10	2848939	2849197
LG10	2869879	2870293
LG10	2870789	2871654
LG10	2891780	2892155
LG10	2894216	2895488
LG10	2928911	2929298
LG10	2930974	2931502
LG10	2933439	2933770
LG10	2966926	2967413
LG10	2987323	2987533
LG10	3000359	3000787
LG10	3006291	3007290
LG10	3015438	3016078
LG10	3041027	3041561
LG10	3053123	3053624
LG10	3066694	3067242
LG10	3076004	3076727
LG10	3096660	3097115
LG10	3097351	3097952
LG10	3099215	3099599
LG10	3100150	3100402
LG10	3101419	3101783
LG10	3102415	3102865
LG10	3110804	3111086
LG10	3115604	3116416
LG10	3123326	3124050
LG10	3149976	3150244
LG10	3183398	3183707
LG10	3194948	3195260
LG10	3195646	3196613
LG10	3205109	3205334
LG10	3206586	3207002
LG10	3213931	3214503
LG10	3236933	3237454
LG10	3242688	3243175
LG10	3251854	3252175
LG10	3254475	3255413
LG10	3258024	3258293
LG10	3260240	3260485
LG10	3260646	3261437
LG10	3280408	3280820
LG10	3327368	3327719
LG10	3328071	3328280
LG10	3382164	3382462
LG10	3391050	3391896
LG10	3431267	3431485
LG10	3437944	3438273
LG10	3453258	3454557
LG10	3482829	3483274
LG10	3484106	3484346
LG10	3527433	3527765
LG10	3534622	3535309
LG10	3555538	3556047
LG10	3556191	3557057
LG10	3563001	3563932
LG10	3564988	3565359
LG10	3588099	3588737
LG10	3594094	3594331
LG10	3612205	3612940
LG10	3675496	3675990
LG10	3694924	3695180
LG10	3697252	3697603
LG10	3708764	3709093
LG10	3732975	3733329
LG10	3805285	3805730
LG10	3830932	3831263
LG10	3834370	3834854
LG10	3840490	3840788
LG10	3842334	3842677
LG10	3850572	3850831
LG10	3904855	3905162
LG10	3909965	3910259
LG10	3927323	3927556
LG10	3981165	3981462
LG10	3993900	3994226
LG10	4005223	4005641
LG10	4075990	4076432
LG10	4083529	4083898
LG10	4087389	4087640
LG10	4117256	4117823
LG10	4117905	4118342
LG10	4128180	4129299
LG10	4152666	4153580
LG10	4153622	4153966
LG10	4197888	4198195
LG10	4199911	4200427
LG10	4213742	4214440
LG10	4232556	4233150
LG10	4248551	4249086
LG10	4259598	4260419
LG10	4278742	4279200
LG10	4280499	4280834
LG10	4282290	4282619
LG10	4297782	4298187
LG10	4302308	4302836
LG10	4305085	4305459
LG10	4309585	4310363
LG10	4346899	4347564
LG10	4351650	4352668
LG10	4352733	4353342
LG10	4423543	4423869
LG10	4423970	4424317
LG10	4442590	4443058
LG10	4444260	4445755
LG10	4447155	4447693
LG10	4453232	4453785
LG10	4456594	4457005
LG10	4458809	4459682
LG10	4472440	4473186
LG10	4486398	4487112
LG10	4488803	4489199
LG10	4496026	4496537
LG10	4509853	4510332
LG10	4535179	4535777
LG10	4564686	4565286
LG10	4574287	4575131
LG10	4599854	4600170
LG10	4600994	4602068
LG10	4603865	4604116
LG10	4604165	4605066
LG10	4616446	4616744
LG10	4620602	4621409
LG10	4621581	4622009
LG10	4631290	4632365
LG10	4632583	4633117
LG10	4639697	4639936
LG10	4645709	4645928
LG10	4647374	4648156
LG10	4648269	4648864
LG10	4659580	4659842
LG10	4660531	4660791
LG10	4663665	4663897
LG10	4674965	4675378
LG10	4676566	4676854
LG10	4678188	4679060
LG10	4679118	4679628
LG10	4681687	4681981
LG10	4694177	4694441
LG10	4734717	4735550
LG10	4755011	4755396
LG10	4758906	4759637
LG10	4762010	4762437
LG10	4797852	4798187
LG10	4828945	4829214
LG10	4844247	4845356
LG10	4879720	4880405
LG10	4904325	4904606
LG10	4905549	4905887
LG10	4905940	4906655
LG10	4992685	4993081
LG10	4993871	4994201
LG10	5008674	5008959
LG10	5016892	5017524
LG10	5017670	5018074
LG10	5029167	5029794
LG10	5058976	5059542
LG10	5059688	5060270
LG10	5073129	5073401
LG10	5099472	5099861
LG10	5101178	5101788
LG10	5103072	5103293
LG10	5107228	5107954
LG10	5108720	5109147
LG10	5117201	5117891
LG10	5121318	5122156
LG10	5134410	5134663
LG10	5144596	5144979
LG10	5190238	5190462
LG10	5190832	5191358
LG10	5222895	5223187
LG10	5227825	5228129
LG10	5266825	5267322
LG10	5294529	5294757
LG10	5309297	5309508
LG10	5334944	5335909
LG10	5371060	5371285
LG10	5371670	5371990
LG10	5376342	5376723
LG10	5460326	5460851
LG10	5467224	5467927
LG10	5472866	5473282
LG10	5505802	5506513
LG10	5535068	5535259
LG10	5549849	5550266
LG10	5626724	5626983
LG10	5628571	5628875
LG10	5648025	5648680
LG10	5649693	5650597
LG10	5655038	5655386
LG10	5656162	5656634
LG10	5678424	5678722
LG10	5731219	5731560
LG10	5741440	5741971
LG10	5765539	5765929
LG10	5773424	5774128
LG10	5846654	5847124
LG10	5849141	5849722
LG10	5878283	5878726
LG10	5971416	5972123
LG10	6027210	6027779
LG10	6089736	6090192
LG10	6136735	6137078
LG10	6154282	6154530
LG10	6158765	6159367
LG10	6167044	6167288
LG10	6226472	6227093
LG10	6227233	6227539
LG10	6268571	6268817
LG10	6295876	6296365
LG10	6296500	6296716
LG10	6302259	6302788
LG10	6319540	6320106
LG10	6382243	6382709
LG10	6412948	6413198
LG10	6422717	6423824
LG10	6486609	6486856
LG10	6494618	6494867
LG10	6497412	6497874
LG10	6498029	6498892
LG10	6499219	6500404
LG10	6538927	6539195
LG10	6549444	6551094
LG10	6581383	6581651
LG10	6588562	6588974
LG10	6604877	6605243
LG10	6631819	6632494
LG10	6635759	6635990
LG10	6636047	6636359
LG10	6667329	6667935
LG10	6712820	6713424
LG10	6714047	6714417
LG10	6714737	6715302
LG10	6720844	6721172
LG10	6845030	6845244
LG10	6850140	6850580
LG10	6851878	6852209
LG10	6853731	6854234
LG10	6854275	6854706
LG10	6858907	6859306
LG10	6869341	6869891
LG10	6870158	6870507
LG10	6889921	6890176
LG10	6948428	6948701
LG10	6949160	6950528
LG10	6951112	6951596
LG10	6954672	6954908
LG10	6993026	6993554
LG10	6995131	6995603
LG10	7003979	7004477
LG10	7005246	7005683
LG10	7005933	7006152
LG10	7008512	7008725
LG10	7034261	7034884
LG10	7047790	7048011
LG10	7086230	7086532
LG10	7109278	7109541
LG10	7121412	7122018
LG10	7138052	7138255
LG10	7140752	7140981
LG10	7169533	7169941
LG10	7191127	7191767
LG10	7220823	7221091
LG10	7231746	7233359
LG10	7244791	7246030
LG10	7246956	7247470
LG10	7306945	7307215
LG10	7367283	7367919
LG10	7372050	7372316
LG10	7373523	7373792
LG10	7401865	7402271
LG10	7475539	7476416
LG10	7499821	7500180
LG10	7531003	7531671
LG10	7531773	7532628
LG10	7532674	7533259
LG10	7538717	7539194
LG10	7539754	7540041
LG10	7541773	7542305
LG10	7542789	7543237
LG10	7557545	7557955
LG10	7575368	7575660
LG10	7576067	7576375
LG10	7577288	7577625
LG10	7578020	7578410
LG10	7582283	7582765
LG10	7609511	7609719
LG10	7615890	7616599
LG10	7616752	7617127
LG10	7628081	7628516
LG10	7632487	7632710
LG10	7646636	7648057
LG10	7673683	7673952
LG10	7686239	7686676
LG10	7782336	7782650
LG10	7789788	7790114
LG10	7840111	7840414
LG10	7870315	7871333
LG10	7921602	7922098
LG10	7926741	7927915
LG10	7928916	7929345
LG10	7929954	7930789
LG10	7961781	7962331
LG10	7982455	7983203
LG10	7984169	7984469
LG10	8023261	8023695
LG10	8031188	8031655
LG10	8118821	8119064
LG10	8149402	8150195
LG10	8158731	8160217
LG10	8217027	8217352
LG10	8219992	8220342
LG10	8223717	8223976
LG10	8224014	8224278
LG10	8240205	8240801
LG10	8244930	8245347
LG10	8252200	8252926
LG10	8279112	8279748
LG10	8294606	8294878
LG10	8305331	8306453
LG10	8351213	8351833
LG10	8373128	8373589
LG10	8373684	8373988
LG10	8393409	8393727
LG10	8395184	8396005
LG10	8407230	8408129
LG10	8468300	8468937
LG10	8555247	8555601
LG10	8556206	8556634
LG10	8587394	8588006
LG10	8613309	8613684
LG10	8617034	8617356
LG10	8629505	8630278
LG10	8652180	8652956
LG10	8653551	8653815
LG10	8654256	8654619
LG10	8659820	8660506
LG10	8668665	8669617
LG10	8685325	8685992
LG10	8693268	8693624
LG10	8710032	8710445
LG10	8739508	8740156
LG10	8763425	8764000
LG10	8764088	8764312
LG10	8765047	8765332
LG10	8766799	8767071
LG10	8782476	8782867
LG10	8789856	8790138
LG10	8802032	8802828
LG10	8804830	8805453
LG10	8810143	8810498
LG10	8810729	8811213
LG10	8813828	8814076
LG10	8817174	8818597
LG10	8821804	8822512
LG10	8827736	8828038
LG10	8839025	8839217
LG10	8855739	8856248
LG10	8930804	8931933
LG10	8932132	8932820
LG10	8958350	8958848
LG10	8989670	8990262
LG10	8996197	8996444
LG10	9003736	9004375
LG10	9027045	9027410
LG10	9055892	9056263
LG10	9087505	9087755
LG10	9103988	9106394
LG10	9122735	9123174
LG10	9225440	9225691
LG10	9246384	9247115
LG10	9263846	9265342
LG10	9269966	9270231
LG10	9275796	9276081
LG10	9276844	9277621
LG10	9293218	9294448
LG10	9296190	9296510
LG10	9332460	9332846
LG10	9353361	9354159
LG10	9355175	9355515
LG10	9361339	9362418
LG10	9394279	9394481
LG10	9414967	9415456
LG10	9419932	9420368
LG10	9420759	9421102
LG10	9455386	9455810
LG10	9457470	9457869
LG10	9461973	9462444
LG10	9477771	9478210
LG10	9505004	9505276
LG10	9518737	9519300
LG10	9528025	9528970
LG10	9531474	9531760
LG10	9533555	9533910
LG10	9539240	9539816
LG10	9554100	9554319
LG10	9605016	9605331
LG10	9607729	9608392
LG10	9626297	9626607
LG10	9640892	9641643
LG10	9644385	9644584
LG10	9662808	9663643
LG10	9675988	9676700
LG10	9678710	9678975
LG10	9688614	9690030
LG10	9703765	9703999
LG10	9739954	9740202
LG10	9743577	9743984
LG10	9765450	9766503
LG10	9769008	9769290
LG10	9769434	9770081
LG10	9781103	9781313
LG10	9782141	9782399
LG10	9784941	9785353
LG10	9785871	9786229
LG10	9796398	9796700
LG10	9820099	9820895
LG10	9841711	9842542
LG10	9867580	9868420
LG10	9878304	9879244
LG10	9893140	9893454
LG10	9909897	9910898
LG10	9916623	9917329
LG10	9931292	9931588
LG10	9937118	9938071
LG10	10012496	10015009
LG10	10015111	10015525
LG10	10017864	10018259
LG10	10023187	10023832
LG10	10024325	10024862
LG10	10035078	10035660
LG10	10035776	10036207
LG10	10036633	10037097
LG10	10041966	10042258
LG10	10049310	10049661
LG10	10091622	10092136
LG10	10107505	10107904
LG10	10117014	10117257
LG10	10117602	10117858
LG10	10148749	10149208
LG10	10154276	10154873
LG10	10155822	10156143
LG10	10168307	10168815
LG10	10170778	10171309
LG10	10183442	10183739
LG10	10187913	10188284
LG10	10190439	10190724
LG10	10215075	10215298
LG10	10223996	10224486
LG10	10242454	10242899
LG10	10279575	10279950
LG10	10330909	10331585
LG10	10334193	10334404
LG10	10344780	10345149
LG10	10349524	10350264
LG10	10370720	10371535
LG10	10385076	10385354
LG10	10417775	10418220
LG10	10484111	10484540
LG10	10501232	10501612
LG10	10525977	10526385
LG10	10544410	10544685
LG10	10556313	10556581
LG10	10556699	10557865
LG10	10558096	10558911
LG10	10559037	10559650
LG10	10575998	10576367
LG10	10604484	10605092
LG10	10622266	10622521
LG10	10678226	10678508
LG10	10684878	10685151
LG10	10694759	10695357
LG10	10697771	10698115
LG10	10701286	10701725
LG10	10706377	10706765
LG10	10706847	10707285
LG10	10731593	10732104
LG10	10733407	10733634
LG10	10745673	10746181
LG10	10746664	10746947
LG10	10775583	10776001
LG10	10794095	10794401
LG10	10805745	10806369
LG10	10807450	10807991
LG10	10829722	10830407
LG10	10867260	10867802
LG10	10892611	10892812
LG10	10894748	10895544
LG10	10906266	10906431
LG10	10939654	10939874
LG10	11018643	11018887
LG10	11021613	11021978
LG10	11022076	11022420
LG10	11028120	11028583
LG10	11032505	11033080
LG10	11034204	11034654
LG10	11037660	11038083
LG10	11038954	11039266
LG10	11054051	11055116
LG10	11058731	11059271
LG10	11063878	11064601
LG10	11069224	11069920
LG10	11071000	11071265
LG10	11086879	11087071
LG10	11089583	11090093
LG10	11104225	11104550
LG10	11109871	11110271
LG10	11136923	11137770
LG10	11141527	11142102
LG10	11168425	11168737
LG10	11169392	11170076
LG10	11176012	11176758
LG10	11177659	11177938
LG10	11184452	11184692
LG10	11192572	11193091
LG10	11202700	11203410
LG10	11211518	11211786
LG10	11231209	11231437
LG10	11250920	11251135
LG10	11255359	11255825
LG10	11259433	11259815
LG10	11261827	11262168
LG10	11275421	11275701
LG10	11298065	11298423
LG10	11312050	11312412
LG10	11343095	11343495
LG10	11349734	11350032
LG10	11373295	11373768
LG10	11378187	11379179
LG10	11383931	11384649
LG10	11384690	11385039
LG10	11394277	11394786
LG10	11417393	11417610
LG10	11419462	11419717
LG10	11431729	11433083
LG10	11434539	11434783
LG10	11449096	11449638
LG10	11462450	11463171
LG10	11478540	11479096
LG10	11487620	11487895
LG10	11516663	11517341
LG10	11522856	11523115
LG10	11544417	11545476
LG10	11547440	11547825
LG10	11548036	11548347
LG10	11548845	11549181
LG10	11568103	11568516
LG10	11578018	11578496
LG10	11596370	11596667
LG10	11603741	11604246
LG10	11605621	11605907
LG10	11614277	11614588
LG10	11615728	11616045
LG10	11619160	11619364
LG10	11624843	11625514
LG10	11644028	11644378
LG10	11650510	11651064
LG10	11651842	11652481
LG10	11655888	11656193
LG10	11660154	11660402
LG10	11685957	11686202
LG10	11690512	11690877
LG10	11698214	11698457
LG10	11698583	11698924
LG10	11701622	11702014
LG10	11704424	11704808
LG10	11715465	11715874
LG10	11724026	11724977
LG10	11735564	11735850
LG10	11738346	11738605
LG10	11739936	11740281
LG10	11746525	11747051
LG10	11748104	11748339
LG10	11751715	11752181
LG10	11760426	11761022
LG10	11762841	11763244
LG10	11774481	11774712
LG10	11813752	11813987
LG10	11828973	11829903
LG10	11856983	11857471
LG10	11858302	11858719
LG10	11877025	11877440
LG10	11881901	11882860
LG10	11886748	11886969
LG10	11902459	11902984
LG10	11904062	11904438
LG10	11905537	11906018
LG10	11917394	11917802
LG10	11934450	11935671
LG10	11960921	11961239
LG10	11996745	11997234
LG10	11998492	11998839
LG10	11999027	11999248
LG10	12013810	12014122
LG10	12030318	12031290
LG10	12031391	12031717
LG10	12036597	12037208
LG10	12048720	12049329
LG10	12057972	12058643
LG10	12069406	12069612
LG10	12079119	12079579
LG10	12094145	12094348
LG10	12119368	12119727
LG10	12174041	12174422
LG10	12182437	12182724
LG10	12191406	12191759
LG10	12198683	12198927
LG10	12200524	12200776
LG10	12212989	12213444
LG10	12220290	12220635
LG10	12245785	12246290
LG10	12265085	12265770
LG10	12265968	12267357
LG10	12355859	12356867
LG10	12361817	12362104
LG10	12368252	12368838
LG10	12373054	12373435
LG10	12386546	12387287
LG10	12390546	12390847
LG10	12393263	12394177
LG10	12400019	12400428
LG10	12401118	12401890
LG10	12417438	12418328
LG10	12420659	12420905
LG10	12428135	12428494
LG10	12428948	12429209
LG10	12432276	12432660
LG10	12441989	12442367
LG10	12455855	12456321
LG10	12458560	12459311
LG10	12464140	12465505
LG10	12479701	12480219
LG10	12480711	12481321
LG10	12483239	12483504
LG10	12487484	12487940
LG10	12488418	12488916
LG10	12509199	12510100
LG10	12514255	12514593
LG10	12520719	12521000
LG10	12531039	12531422
LG10	12534766	12535130
LG10	12537125	12537711
LG10	12546273	12547038
LG10	12552572	12552883
LG10	12557657	12558084
LG10	12563608	12564056
LG10	12572249	12572802
LG10	12587078	12587440
LG10	12611991	12612354
LG10	12620132	12620416
LG10	12623316	12624081
LG10	12631158	12631403
LG10	12639625	12640200
LG10	12643446	12643701
LG10	12652982	12653687
LG10	12666827	12667192
LG10	12679596	12680108
LG10	12683675	12684172
LG10	12688087	12688291
LG10	12688783	12688995
LG10	12689379	12689906
LG10	12690328	12690809
LG10	12693162	12693771
LG10	12694818	12695244
LG10	12706031	12706337
LG10	12714325	12714943
LG10	12715384	12715844
LG10	12722003	12722357
LG10	12725174	12725925
LG10	12749280	12749530
LG10	12763210	12763499
LG10	12766673	12767833
LG10	12772685	12773127
LG10	12776817	12777234
LG10	12782840	12783480
LG10	12791953	12792637
LG10	12801933	12802468
LG10	12821555	12822016
LG10	12823310	12823564
LG10	12837345	12837932
LG10	12838040	12838628
LG10	12850963	12851541
LG10	12854250	12854531
LG10	12854664	12854944
LG10	12859382	12859669
LG10	12860568	12861271
LG10	12866470	12866704
LG10	12869230	12869502
LG10	12875060	12875433
LG10	12879326	12879517
LG10	12879921	12880159
LG10	12880308	12880773
LG10	12888613	12889533
LG10	12889611	12890881
LG10	12897216	12897695
LG10	12899408	12899599
LG10	12903551	12903940
LG10	12904685	12904936
LG10	12911084	12911492
LG10	12914502	12914986
LG10	12926054	12926547
LG10	12929304	12930098
LG10	12956793	12957159
LG10	12972141	12972505
[truncated: 27,598 more rows]

## Sheet: AcG10
Chr	Start	End
LG1	1527	1840
LG1	2132	3193
LG1	4797	5086
LG1	5671	6123
LG1	14101	14385
LG1	15111	15428
LG1	26287	26515
LG1	30927	31464
LG1	32700	33828
LG1	38122	39469
LG1	43675	46059
LG1	61292	62570
LG1	77313	78043
LG1	84536	85431
LG1	85876	86375
LG1	111021	111282
LG1	119507	120393
LG1	121046	121558
LG1	130284	130539
LG1	145040	145683
LG1	155439	156382
LG1	167573	168141
LG1	181811	182376
LG1	208955	210206
LG1	220254	220595
LG1	222837	223922
LG1	224042	226725
LG1	233037	234474
LG1	243398	243999
LG1	258830	259244
LG1	260802	261672
LG1	275234	275550
LG1	275751	276178
LG1	280201	280867
LG1	336445	337189
LG1	340269	340656
LG1	341954	342205
LG1	343534	343870
LG1	350581	350963
LG1	351479	351834
LG1	352240	352569
LG1	353311	354115
LG1	354743	355432
LG1	366531	367605
LG1	375558	375867
LG1	380363	381035
LG1	384193	384911
LG1	387007	387580
LG1	390755	390992
LG1	420681	421134
LG1	421694	422197
LG1	427575	427973
LG1	429276	430060
LG1	431317	432795
LG1	438431	438632
LG1	440357	440614
LG1	445060	445809
LG1	448028	448814
LG1	465550	466022
LG1	471885	472856
LG1	486488	487346
LG1	495505	495711
LG1	499301	499585
LG1	501197	501556
LG1	510233	511474
LG1	517177	517849
LG1	521758	522116
LG1	523038	523417
LG1	524040	524543
LG1	527995	528642
LG1	536794	537463
LG1	543401	544225
LG1	556638	557264
LG1	566914	567211
LG1	573193	573833
LG1	577606	578214
LG1	578580	579094
LG1	579168	579505
LG1	580951	581463
LG1	582678	582992
LG1	591024	591840
LG1	605076	605529
LG1	611803	612419
LG1	632912	633266
LG1	635226	635768
LG1	646898	647338
LG1	647599	647938
LG1	652420	652759
LG1	656940	657490
LG1	661709	662656
LG1	664831	665477
LG1	683293	683736
LG1	683827	684127
LG1	684854	685145
LG1	689305	690067
LG1	691260	691480
LG1	710657	712329
LG1	736884	738171
LG1	742157	743461
LG1	758545	759244
LG1	759838	760095
LG1	767250	768452
LG1	782266	783648
LG1	784274	784506
LG1	785620	786048
LG1	790524	790822
LG1	794561	794942
LG1	795218	795628
LG1	800303	800658
LG1	800742	801764
LG1	805120	805723
LG1	806379	806691
LG1	815890	817716
LG1	817825	818492
LG1	824411	825457
LG1	828651	829308
LG1	834230	835677
LG1	840156	840818
LG1	847256	847463
LG1	848642	849089
LG1	860399	861469
LG1	873037	874158
LG1	878456	878926
LG1	886354	886731
LG1	888636	888978
LG1	889164	889561
LG1	908065	908547
LG1	911728	912127
LG1	915891	916736
LG1	919029	919530
LG1	922427	922780
LG1	925213	925875
LG1	926586	927194
LG1	927966	928520
LG1	936614	937269
LG1	939401	940385
LG1	946013	946869
LG1	948889	949290
LG1	950367	950833
LG1	972558	973232
LG1	978133	979242
LG1	982339	983353
LG1	995720	996154
LG1	997370	997709
LG1	1000872	1001369
LG1	1022609	1023871
LG1	1027203	1027513
LG1	1034967	1035482
LG1	1037879	1038364
LG1	1046055	1047137
LG1	1060560	1061182
LG1	1073846	1074527
LG1	1074947	1075403
LG1	1076067	1076786
LG1	1088722	1089231
LG1	1092654	1092955
LG1	1108566	1109482
LG1	1109997	1110261
LG1	1113848	1114617
LG1	1125402	1126411
LG1	1129816	1130544
LG1	1135003	1135356
LG1	1136238	1137265
LG1	1160278	1161262
LG1	1167185	1167516
LG1	1167572	1167813
LG1	1168687	1169055
LG1	1172898	1173385
LG1	1176745	1177596
LG1	1182129	1182911
LG1	1186203	1187773
LG1	1194281	1194949
LG1	1199903	1201148
LG1	1207209	1208008
LG1	1210671	1211085
LG1	1217414	1217718
LG1	1218352	1219154
LG1	1226399	1226807
LG1	1231129	1232422
LG1	1244168	1244450
LG1	1251220	1251778
LG1	1252148	1252942
LG1	1271304	1271690
LG1	1273890	1275142
LG1	1283571	1284159
LG1	1284647	1285235
LG1	1292673	1294324
LG1	1302043	1302912
LG1	1303369	1304022
LG1	1311749	1312804
LG1	1321546	1322479
LG1	1338449	1338863
LG1	1339268	1339605
LG1	1341996	1342652
LG1	1349109	1349763
LG1	1359059	1359651
LG1	1364626	1364829
LG1	1365901	1366265
LG1	1390389	1391156
LG1	1396447	1397648
LG1	1403202	1403679
LG1	1408112	1409495
LG1	1418326	1419687
LG1	1429791	1430154
LG1	1435306	1435876
LG1	1442416	1443211
LG1	1443396	1443805
LG1	1459490	1460523
LG1	1465722	1468061
LG1	1475987	1476665
LG1	1486956	1487693
LG1	1493452	1494359
LG1	1502999	1504078
LG1	1505302	1505781
LG1	1519972	1520370
LG1	1522390	1523003
LG1	1532453	1533539
LG1	1565756	1566083
LG1	1570802	1571326
LG1	1575723	1576072
LG1	1578414	1578689
LG1	1596041	1596798
LG1	1601492	1601822
LG1	1611911	1612545
LG1	1614266	1614597
LG1	1615639	1615989
LG1	1629308	1630437
LG1	1642586	1644292
LG1	1652454	1652739
LG1	1655022	1655294
LG1	1655927	1656506
LG1	1662566	1662854
LG1	1663889	1664099
LG1	1666928	1667969
LG1	1668185	1669119
LG1	1675802	1676492
LG1	1684048	1684690
LG1	1687193	1687851
LG1	1689232	1689673
LG1	1696130	1696697
LG1	1697487	1697767
LG1	1701872	1702840
LG1	1706399	1707156
LG1	1710786	1711079
LG1	1712215	1712457
LG1	1717608	1718011
LG1	1721206	1721956
LG1	1728476	1729456
LG1	1730127	1731294
LG1	1739568	1741340
LG1	1757538	1758136
LG1	1761022	1761229
LG1	1766453	1767105
LG1	1770185	1770551
LG1	1772221	1772485
LG1	1772857	1773521
LG1	1774244	1774604
LG1	1783159	1783933
LG1	1788759	1789006
LG1	1793645	1794738
LG1	1799837	1800159
LG1	1800748	1801033
LG1	1808245	1809243
LG1	1821546	1822070
LG1	1826841	1827613
LG1	1832113	1833194
LG1	1841789	1842263
LG1	1847023	1847537
LG1	1858379	1858947
LG1	1860234	1860981
LG1	1864022	1864669
LG1	1867709	1868039
LG1	1869878	1870201
LG1	1871004	1871246
LG1	1872906	1873236
LG1	1877641	1878136
LG1	1881419	1882098
LG1	1888658	1889424
LG1	1890297	1891199
LG1	1900239	1901208
LG1	1905312	1906394
LG1	1913459	1913989
LG1	1919637	1920315
LG1	1928547	1930199
LG1	1932505	1932881
LG1	1938877	1939601
LG1	1947550	1948098
LG1	1948848	1949213
LG1	1954014	1955386
LG1	1955487	1958101
LG1	1964390	1964875
LG1	1974326	1975519
LG1	1979445	1980522
LG1	1988842	1989348
LG1	2001394	2002178
LG1	2004145	2004502
LG1	2009698	2010978
LG1	2014818	2016193
LG1	2031584	2032488
LG1	2032728	2033443
LG1	2036688	2037118
LG1	2040718	2041441
LG1	2045694	2045929
LG1	2046160	2046555
LG1	2051209	2051921
LG1	2054202	2054733
LG1	2055932	2056417
LG1	2064319	2064663
LG1	2066821	2067171
LG1	2080666	2081538
LG1	2084784	2084974
LG1	2094675	2095234
LG1	2099292	2100688
LG1	2102132	2102503
LG1	2115549	2115957
LG1	2120804	2122047
LG1	2123124	2123685
LG1	2124036	2124290
LG1	2132181	2133111
LG1	2134871	2135146
LG1	2140004	2140795
LG1	2149297	2150099
LG1	2150686	2151029
LG1	2151877	2152180
LG1	2157031	2157303
LG1	2157424	2157701
LG1	2157778	2158741
LG1	2169157	2169606
LG1	2175525	2176124
LG1	2180921	2181653
LG1	2185619	2187009
LG1	2189025	2189401
LG1	2194593	2195372
LG1	2202193	2202873
LG1	2212011	2212807
LG1	2224337	2224940
LG1	2225039	2225833
LG1	2235772	2236310
LG1	2245584	2246810
LG1	2261028	2261367
LG1	2276504	2277183
LG1	2278812	2279349
LG1	2289925	2291031
LG1	2298777	2300678
LG1	2313224	2313682
LG1	2322258	2322555
LG1	2323960	2324509
LG1	2324927	2325254
LG1	2335824	2336252
LG1	2343309	2343951
LG1	2349745	2351515
LG1	2358445	2359025
LG1	2365195	2365775
LG1	2371099	2371512
LG1	2396958	2397588
LG1	2401943	2402664
LG1	2402798	2403122
LG1	2412217	2413499
LG1	2429118	2430067
LG1	2438792	2440966
LG1	2448005	2448900
LG1	2466193	2467013
LG1	2467205	2467928
LG1	2480565	2480883
LG1	2481623	2482218
LG1	2487771	2488255
LG1	2494159	2494705
LG1	2500853	2501668
LG1	2508390	2511692
LG1	2524622	2525072
LG1	2534467	2534984
LG1	2551530	2552174
LG1	2556334	2556767
LG1	2557713	2558710
LG1	2563301	2563913
LG1	2568665	2569937
LG1	2581066	2581451
LG1	2583072	2583453
LG1	2590982	2591655
LG1	2593849	2594239
LG1	2603980	2604628
LG1	2608746	2609126
LG1	2617462	2619439
LG1	2624826	2625582
LG1	2634844	2636893
LG1	2643585	2643986
LG1	2644715	2645265
LG1	2658912	2659483
LG1	2660710	2661686
LG1	2662601	2663068
LG1	2670843	2672099
LG1	2682624	2683276
LG1	2683602	2684528
LG1	2720725	2721037
LG1	2732188	2732457
LG1	2734129	2734481
LG1	2741328	2741994
LG1	2746436	2747129
LG1	2747899	2748289
LG1	2751628	2752247
LG1	2755671	2756214
LG1	2767201	2767532
LG1	2775563	2776429
LG1	2789313	2789938
LG1	2793401	2793611
LG1	2794317	2794741
LG1	2805749	2806494
LG1	2806644	2806994
LG1	2807681	2808773
LG1	2808901	2809321
LG1	2822946	2823397
LG1	2824227	2824780
LG1	2825052	2825489
LG1	2832944	2833931
LG1	2834079	2834441
LG1	2841131	2841709
LG1	2844087	2845099
LG1	2849894	2850245
LG1	2854273	2854588
LG1	2858793	2859092
LG1	2860070	2860427
LG1	2875213	2876224
LG1	2884935	2885770
LG1	2890045	2891098
LG1	2897638	2898812
LG1	2913975	2914228
LG1	2918593	2918999
LG1	2921775	2921978
LG1	2925233	2925902
LG1	2928492	2928740
LG1	2932845	2933905
LG1	2944288	2945429
LG1	2956800	2957116
LG1	2973302	2973686
LG1	2984442	2984730
LG1	2985224	2985477
LG1	2987043	2987394
LG1	2990452	2991405
LG1	3002064	3005504
LG1	3013020	3013675
LG1	3018595	3019896
LG1	3030252	3030634
LG1	3034640	3034883
LG1	3037922	3038614
LG1	3047469	3047812
LG1	3053827	3054632
LG1	3059629	3060027
LG1	3070669	3071073
LG1	3075178	3075582
LG1	3084369	3084871
LG1	3088530	3089606
LG1	3101207	3102664
LG1	3109562	3110500
LG1	3119348	3120020
LG1	3124784	3125555
LG1	3127632	3127824
LG1	3131217	3131579
LG1	3139772	3140108
LG1	3141708	3142029
LG1	3145351	3145808
LG1	3148936	3149282
LG1	3150352	3150654
LG1	3166249	3167017
LG1	3175207	3175923
LG1	3175979	3176601
LG1	3182468	3183120
LG1	3189847	3190932
LG1	3215695	3216211
LG1	3245289	3245609
LG1	3253700	3254621
LG1	3257554	3258249
LG1	3261666	3262005
LG1	3262445	3262801
LG1	3265835	3266182
LG1	3266226	3267014
LG1	3274812	3275042
LG1	3276137	3276497
LG1	3278060	3279186
LG1	3282230	3282694
LG1	3284423	3284725
LG1	3292694	3293565
LG1	3302105	3302408
LG1	3303547	3304214
LG1	3307686	3308300
LG1	3342926	3343887
LG1	3357147	3357779
LG1	3365431	3365865
LG1	3373986	3374301
LG1	3374919	3375407
LG1	3384550	3384856
LG1	3385387	3385885
LG1	3405307	3405649
LG1	3406461	3406811
LG1	3414167	3415240
LG1	3426902	3427303
LG1	3451454	3453071
LG1	3462162	3462598
LG1	3464314	3465983
LG1	3466143	3466690
LG1	3466929	3467527
LG1	3468219	3468467
LG1	3471894	3472325
LG1	3472447	3472916
LG1	3480209	3480448
LG1	3480908	3481551
LG1	3485376	3486659
LG1	3496524	3496878
LG1	3498974	3500112
LG1	3544595	3545381
LG1	3553305	3554358
LG1	3587153	3587386
LG1	3678991	3679458
LG1	3717635	3718237
LG1	3718328	3720527
LG1	3721409	3722009
LG1	3723646	3724046
LG1	3724834	3725128
LG1	3731950	3732724
LG1	3733787	3734262
LG1	3742059	3742576
LG1	3745139	3745432
LG1	3751340	3751678
LG1	3757312	3759546
LG1	3760495	3760935
LG1	3798236	3799374
LG1	3816179	3816619
LG1	3826615	3827578
LG1	3831760	3832065
LG1	3838046	3838488
LG1	3847522	3847928
LG1	3851645	3852345
LG1	3866886	3868058
LG1	3881002	3881229
LG1	3882226	3884327
LG1	3940890	3942802
LG1	3994861	3995199
LG1	4037310	4037581
LG1	4043659	4045015
LG1	4051072	4051503
LG1	4072224	4072445
LG1	4073236	4073653
LG1	4112622	4112981
LG1	4166347	4167062
LG1	4175310	4175591
LG1	4182987	4183254
LG1	4237013	4237329
LG1	4247309	4247569
LG1	4270130	4271372
LG1	4280532	4281377
LG1	4290679	4291243
LG1	4297177	4297541
LG1	4311723	4312657
LG1	4325982	4327601
LG1	4328030	4328250
LG1	4329284	4329860
LG1	4362767	4363069
LG1	4363718	4364019
LG1	4374680	4375218
LG1	4375287	4376747
LG1	4379558	4379838
LG1	4404893	4405638
LG1	4405844	4406312
LG1	4424202	4424679
LG1	4431096	4431679
LG1	4439567	4439978
LG1	4444449	4446485
LG1	4454416	4455173
LG1	4465057	4465955
LG1	4486200	4487492
LG1	4504401	4505094
LG1	4559392	4559685
LG1	4566052	4566536
LG1	4576965	4577597
LG1	4577665	4578393
LG1	4578603	4578960
LG1	4605785	4606753
LG1	4611965	4612943
LG1	4618581	4619074
LG1	4620076	4620352
LG1	4624225	4624588
LG1	4626259	4626696
LG1	4635427	4635753
LG1	4672597	4672791
LG1	4676759	4677243
LG1	4697599	4698140
LG1	4765034	4765848
LG1	4782945	4783873
LG1	4835644	4836819
LG1	4869345	4871068
LG1	4995297	4996592
LG1	5005188	5006043
LG1	5020818	5023886
LG1	5079185	5080628
LG1	5126080	5126529
LG1	5137619	5137990
LG1	5138756	5139123
LG1	5158572	5159477
LG1	5183453	5183745
LG1	5200414	5200634
LG1	5211537	5211919
LG1	5212230	5212469
LG1	5222681	5223713
LG1	5290755	5291195
LG1	5320788	5321033
LG1	5337306	5337795
LG1	5357337	5358774
LG1	5365352	5367410
LG1	5459741	5459954
LG1	5490184	5490416
LG1	5492084	5492330
LG1	5541136	5541412
LG1	5637913	5638352
LG1	5681831	5682022
LG1	5714113	5714386
LG1	5757679	5760501
LG1	5774637	5775495
LG1	5778048	5778936
LG1	5799429	5799664
LG1	5800970	5801199
LG1	5810198	5810507
LG1	5811381	5811647
LG1	5850551	5850789
LG1	5850859	5851272
LG1	5855961	5856252
LG1	5857349	5857587
LG1	5881241	5881609
LG1	5883916	5884425
LG1	5889938	5890298
LG1	5910291	5910778
LG1	5988318	5988547
LG1	6043393	6044929
LG1	6065197	6066680
LG1	6116221	6116956
LG1	6123687	6124238
LG1	6129118	6129304
LG1	6219609	6221132
LG1	6228040	6228579
LG1	6246375	6246658
LG1	6247456	6248411
LG1	6259679	6260062
LG1	6276006	6276613
LG1	6286107	6288352
LG1	6360951	6361827
LG1	6384109	6384836
LG1	6454632	6456026
LG1	6526794	6527232
LG1	6618469	6618997
LG1	6627451	6628001
LG1	6669770	6671665
LG1	6752651	6753055
LG1	6755092	6756135
LG1	6785905	6786485
LG1	6794815	6795246
LG1	6795403	6796019
LG1	6796143	6796381
LG1	6796491	6796765
LG1	6807163	6807416
LG1	6810226	6810552
LG1	6810868	6811384
LG1	6812723	6813153
LG1	6813625	6814018
LG1	6814649	6814915
LG1	6829419	6829678
LG1	6832263	6832760
LG1	6848452	6849465
LG1	6877779	6879110
LG1	6879833	6880082
LG1	6880506	6880921
LG1	6906827	6907829
LG1	6950823	6951147
LG1	7004181	7004573
LG1	7006282	7009580
LG1	7014993	7015466
LG1	7023096	7023419
LG1	7023622	7023880
LG1	7029612	7030010
LG1	7062173	7062617
LG1	7084258	7085384
LG1	7086046	7086451
LG1	7086544	7086878
LG1	7124098	7124395
LG1	7130906	7131841
LG1	7154381	7154940
LG1	7156384	7156962
LG1	7180346	7181415
LG1	7216210	7217665
LG1	7313669	7314209
LG1	7329056	7329451
LG1	7423343	7423716
LG1	7431267	7431703
LG1	7439077	7439576
LG1	7447136	7448514
LG1	7472896	7473428
LG1	7501774	7502362
LG1	7502751	7503535
LG1	7506584	7506980
LG1	7593299	7593497
LG1	7608076	7609147
LG1	7704141	7704379
LG1	7733922	7734303
LG1	7734380	7736004
LG1	7794123	7794714
LG1	7802271	7802722
LG1	7808066	7808300
LG1	7824935	7826244
LG1	7872674	7873942
LG1	7891373	7891590
LG1	7892022	7892215
LG1	7903239	7904376
LG1	7930702	7930917
LG1	7935692	7935958
LG1	7948706	7949138
LG1	7950084	7950351
LG1	7982182	7982754
LG1	7985106	7985372
LG1	7994339	7994580
LG1	8002997	8003484
LG1	8003949	8004399
LG1	8005853	8006045
LG1	8054570	8054886
LG1	8056236	8056516
LG1	8058275	8058496
LG1	8059008	8059240
LG1	8093050	8093415
LG1	8100084	8100306
LG1	8135152	8135379
LG1	8140370	8141970
LG1	8163053	8163326
LG1	8210067	8210581
LG1	8255158	8255442
LG1	8319786	8320241
LG1	8320386	8320593
LG1	8321024	8321239
LG1	8360550	8361463
LG1	8439379	8441270
LG1	8442799	8443397
LG1	8483972	8484790
LG1	8504332	8504936
LG1	8549957	8550258
LG1	8550304	8550555
LG1	8566842	8567539
LG1	8714415	8714695
LG1	8729032	8729472
LG1	8745384	8745701
LG1	8789031	8789625
LG1	8806808	8807469
LG1	8823810	8824745
LG1	8826557	8826860
LG1	8836303	8836544
LG1	8852439	8852696
LG1	8859520	8859801
LG1	8859975	8860438
LG1	8881596	8882725
LG1	8934311	8935760
LG1	8976288	8976516
LG1	9030020	9030574
LG1	9054837	9055280
LG1	9056083	9056357
LG1	9066585	9066833
LG1	9072787	9073163
LG1	9073609	9074097
LG1	9095446	9096666
LG1	9122086	9123251
LG1	9124166	9124578
LG1	9132329	9132576
LG1	9132699	9133647
LG1	9134863	9135101
LG1	9145750	9145988
LG1	9147601	9147812
LG1	9157155	9157515
LG1	9213421	9213638
LG1	9227009	9227584
LG1	9233745	9234042
LG1	9234090	9234306
LG1	9253057	9253428
LG1	9263988	9264728
LG1	9295137	9295494
LG1	9319743	9320443
LG1	9320922	9321511
LG1	9379622	9380080
LG1	9384723	9384987
LG1	9385368	9385790
LG1	9415786	9416804
LG1	9543971	9544390
LG1	9550940	9552389
LG1	9566260	9568091
LG1	9625979	9626770
LG1	9686744	9687738
LG1	9713588	9714379
LG1	9714470	9714933
LG1	9719052	9719443
LG1	9725691	9725917
LG1	9728407	9728984
LG1	9775786	9776211
LG1	9796509	9797830
LG1	9797911	9799636
LG1	9799833	9800655
LG1	9824117	9825870
LG1	9839749	9840339
LG1	9841379	9841655
LG1	9863407	9864564
LG1	9865400	9866938
LG1	9867867	9868263
LG1	9897106	9897493
LG1	9898122	9898447
LG1	9900920	9901219
LG1	9902037	9902402
LG1	9930561	9930873
LG1	9959595	9960231
LG1	9963989	9964567
LG1	9965561	9965856
LG1	9966676	9967014
LG1	9971486	9972219
LG1	9972333	9973067
LG1	10080772	10081170
LG1	10094297	10095595
LG1	10107832	10108076
LG1	10115933	10116378
LG1	10232057	10232518
LG1	10322566	10323013
LG1	10323645	10324519
LG1	10374781	10375208
LG1	10389159	10389346
LG1	10407561	10407982
LG1	10415051	10415428
LG1	10426433	10427195
LG1	10441346	10443066
LG1	10460106	10460655
LG1	10461810	10461989
LG1	10462029	10462408
LG1	10463731	10464133
LG1	10482468	10482678
LG1	10521399	10523350
LG1	10524093	10525054
LG10	12786	13294
LG10	14132	14658
LG10	21772	22056
LG10	22914	23893
LG10	24472	24803
LG10	25395	25688
LG10	26316	26652
LG10	34744	35681
LG10	39406	39814
LG10	41490	42785
LG10	43869	44197
LG10	45917	46506
LG10	47247	47472
LG10	50493	50917
LG10	52273	53200
LG10	61685	62240
LG10	67381	68265
LG10	89204	90214
LG10	101242	101779
LG10	111241	111514
LG10	112171	112862
LG10	119961	120520
LG10	121172	121495
LG10	121900	122352
LG10	122646	123142
LG10	135389	136042
LG10	138284	138710
LG10	144457	144997
LG10	145215	146419
LG10	151678	152051
LG10	152448	153731
LG10	159552	160283
LG10	167638	168501
LG10	172961	173355
LG10	173545	175501
LG10	179612	180849
LG10	188643	189516
LG10	191617	192136
LG10	198538	199150
LG10	203855	205015
LG10	205243	205709
LG10	217648	218873
LG10	220022	220325
LG10	228916	229533
LG10	235173	236028
LG10	236150	236720
LG10	244119	245117
LG10	249096	249590
LG10	252217	253271
LG10	302270	302536
LG10	314102	314483
LG10	368175	368848
LG10	385941	386456
LG10	386589	386869
LG10	391037	391346
LG10	396620	397225
LG10	397304	397698
LG10	398981	399221
LG10	400538	401300
LG10	412816	413500
LG10	413966	414283
LG10	417146	418475
LG10	423039	423492
LG10	424210	424593
LG10	426560	426873
LG10	427202	428165
LG10	432653	433208
LG10	437904	438382
LG10	438794	439191
LG10	441722	442050
LG10	443209	443628
LG10	446353	446874
LG10	447251	447850
LG10	459209	460287
LG10	462600	463511
LG10	475364	476603
LG10	489272	490002
LG10	498070	499315
LG10	499625	500866
LG10	501841	502109
LG10	505905	506252
LG10	516032	516319
LG10	534854	535556
LG10	550371	550726
LG10	563964	565234
LG10	571913	572124
LG10	572908	573468
LG10	580779	581398
LG10	594807	595249
LG10	599344	599798
LG10	601066	601639
LG10	605707	606059
LG10	615395	615821
LG10	622340	622972
LG10	628551	629190
LG10	634663	635068
LG10	638272	639736
LG10	640715	640898
LG10	641512	641787
LG10	652176	653152
LG10	661038	661910
LG10	663632	664531
LG10	669516	670002
LG10	670753	671413
LG10	672990	673515
LG10	680573	681304
LG10	681878	682634
LG10	684612	685232
LG10	688731	688974
LG10	692323	693772
LG10	693910	694364
LG10	708017	708321
LG10	719228	719699
LG10	725734	727349
LG10	727479	728079
LG10	734247	734823
LG10	740205	741891
LG10	743381	743710
LG10	746348	746808
LG10	746888	747386
LG10	752636	753017
LG10	753801	753991
LG10	754112	754828
LG10	758059	758663
LG10	759555	760183
LG10	768473	768830
LG10	772445	773590
LG10	774438	774654
LG10	780158	780838
LG10	798860	799373
LG10	799889	800170
LG10	800303	800716
LG10	803704	804029
LG10	812108	814049
LG10	823878	824327
LG10	826206	826829
LG10	827221	828325
LG10	831965	832443
LG10	832692	833209
LG10	834392	834648
LG10	837147	838421
LG10	838774	839310
LG10	846105	846704
LG10	852682	853231
LG10	857771	857969
LG10	859442	860072
LG10	860611	861282
LG10	866070	866955
LG10	879939	881071
LG10	883284	883515
LG10	886987	888005
LG10	903249	903652
LG10	915777	916530
LG10	917634	918124
LG10	923785	925982
LG10	940384	941345
LG10	942464	943055
LG10	951034	951791
LG10	952378	952724
LG10	973826	975220
LG10	978328	978980
LG10	981786	982113
LG10	994606	995410
LG10	1001510	1002236
LG10	1007131	1008360
LG10	1014339	1014774
LG10	1017999	1019172
LG10	1036816	1038512
LG10	1042766	1043409
LG10	1046804	1047103
LG10	1052385	1052705
LG10	1055521	1056061
LG10	1070975	1071208
LG10	1084570	1085006
LG10	1085318	1086552
LG10	1087894	1088134
LG10	1091289	1092461
LG10	1093328	1093530
LG10	1094857	1095254
LG10	1099849	1101400
LG10	1139592	1139874
LG10	1149131	1149453
LG10	1152439	1152783
LG10	1153275	1155025
LG10	1155593	1155930
LG10	1164761	1165632
LG10	1166266	1166643
LG10	1172503	1172722
LG10	1173177	1174425
LG10	1179378	1179779
LG10	1180036	1180535
LG10	1180990	1181588
LG10	1187659	1188379
LG10	1188425	1190811
LG10	1191055	1191435
LG10	1194932	1195231
LG10	1199249	1199806
LG10	1201904	1202201
LG10	1202791	1203758
LG10	1217423	1217634
LG10	1218999	1219526
LG10	1221524	1221995
LG10	1225622	1226037
LG10	1228450	1229426
LG10	1231776	1232304
LG10	1235983	1236415
LG10	1238359	1238786
LG10	1240312	1242244
LG10	1248975	1249707
LG10	1254901	1255807
LG10	1257511	1258037
LG10	1266379	1269104
LG10	1272947	1273742
LG10	1278946	1279346
LG10	1279832	1280414
LG10	1295276	1295548
LG10	1296101	1297055
LG10	1305954	1306853
LG10	1328755	1329093
LG10	1330295	1331419
LG10	1331617	1331866
LG10	1339817	1340452
LG10	1344692	1345138
LG10	1368817	1369860
LG10	1371310	1371948
LG10	1377303	1378392
LG10	1378593	1380589
LG10	1391134	1391848
LG10	1395740	1397386
LG10	1399663	1399911
LG10	1406109	1406509
LG10	1407724	1407995
LG10	1415021	1415407
LG10	1417761	1418156
LG10	1424803	1425541
LG10	1431339	1431582
LG10	1440803	1441253
LG10	1473392	1474773
LG10	1481132	1481904
LG10	1483456	1483694
LG10	1484851	1485187
LG10	1485616	1486213
LG10	1490254	1490822
LG10	1505592	1506007
LG10	1508991	1510530
LG10	1523227	1523476
LG10	1525828	1526121
LG10	1526941	1527933
LG10	1535118	1535329
LG10	1545483	1548390
LG10	1559760	1560094
LG10	1562642	1563458
LG10	1565347	1565904
LG10	1567472	1567740
LG10	1569107	1570048
LG10	1575271	1575509
LG10	1576102	1576478
LG10	1586107	1587325
LG10	1606663	1607681
LG10	1613284	1613631
LG10	1619295	1620036
LG10	1620817	1621533
LG10	1622350	1622605
LG10	1629667	1629929
LG10	1636305	1636475
LG10	1640706	1641275
LG10	1663949	1664879
LG10	1664971	1665441
LG10	1676059	1676920
LG10	1688763	1689330
LG10	1695470	1696362
LG10	1708142	1708406
LG10	1728477	1729461
LG10	1731198	1731517
LG10	1732684	1732874
LG10	1752790	1753454
LG10	1760131	1760612
LG10	1794903	1795223
LG10	1795851	1796840
LG10	1802172	1803950
LG10	1805475	1805831
LG10	1806974	1807629
LG10	1814803	1817388
LG10	1818994	1819312
LG10	1826179	1826476
LG10	1835478	1837062
LG10	1850805	1851425
LG10	1851491	1851817
LG10	1861802	1862271
LG10	1879219	1879571
LG10	1887682	1888633
LG10	1890719	1891623
LG10	1898994	1899715
LG10	1900053	1900568
LG10	1904726	1905637
LG10	1942700	1943100
LG10	1955310	1955619
LG10	1956419	1956659
LG10	1958208	1958725
LG10	1959746	1960195
LG10	1964128	1964595
LG10	1978653	1979632
LG10	1995697	1997069
LG10	2005451	2007440
LG10	2007495	2008167
LG10	2016580	2016975
LG10	2021364	2022838
LG10	2047094	2047912
LG10	2048135	2048441
LG10	2055439	2056302
LG10	2060312	2060512
LG10	2066737	2067237
LG10	2090633	2091104
LG10	2101362	2102347
LG10	2112595	2113359
LG10	2113419	2113645
LG10	2124334	2124905
LG10	2134504	2135399
LG10	2136484	2136702
LG10	2142838	2143486
LG10	2143559	2144459
LG10	2153489	2154433
LG10	2162094	2162720
LG10	2168496	2169942
LG10	2170825	2171521
LG10	2186123	2186917
LG10	2201635	2203054
LG10	2210983	2211356
LG10	2211817	2212103
LG10	2227334	2227992
LG10	2237984	2238254
LG10	2238448	2239799
LG10	2263341	2263630
LG10	2263761	2264579
LG10	2270968	2272867
LG10	2287308	2288313
LG10	2327593	2329594
LG10	2348150	2348440
LG10	2350673	2351079
LG10	2351636	2351950
LG10	2352595	2352975
LG10	2364916	2365380
LG10	2367424	2368063
LG10	2389740	2390113
LG10	2404026	2405010
LG10	2410767	2410987
LG10	2420289	2420980
LG10	2423125	2423567
LG10	2431026	2432233
LG10	2437589	2438462
LG10	2449280	2450583
LG10	2476712	2477005
LG10	2486130	2487346
LG10	2496752	2497566
LG10	2501882	2502352
LG10	2502954	2503575
LG10	2507686	2507930
LG10	2521725	2522235
LG10	2524592	2525170
LG10	2531012	2532415
LG10	2541616	2542967
LG10	2546472	2547087
LG10	2553736	2554472
LG10	2556658	2557094
LG10	2557199	2557644
LG10	2566163	2566470
LG10	2570259	2570808
LG10	2576678	2576905
LG10	2577132	2577455
LG10	2584417	2585073
LG10	2585802	2586500
LG10	2588295	2588513
LG10	2590032	2590536
LG10	2603720	2604084
LG10	2605498	2605842
LG10	2614917	2615884
LG10	2623611	2624135
LG10	2642761	2643375
LG10	2643516	2643862
LG10	2650644	2650979
LG10	2664989	2665299
LG10	2674572	2675333
LG10	2685596	2685969
LG10	2691205	2691516
LG10	2703016	2703933
LG10	2708468	2708785
LG10	2728098	2728306
LG10	2730509	2732230
LG10	2742358	2743897
LG10	2755669	2755912
LG10	2757009	2757268
LG10	2758474	2759204
LG10	2781072	2781758
LG10	2781846	2782071
LG10	2787815	2788123
LG10	2797962	2799000
LG10	2799689	2799949
LG10	2801349	2801767
LG10	2818880	2819851
LG10	2824802	2825417
LG10	2827842	2828218
LG10	2839491	2840848
LG10	2846588	2847423
LG10	2847905	2848206
LG10	2869383	2869656
LG10	2869844	2870296
LG10	2870808	2871735
LG10	2879573	2879914
LG10	2881381	2882071
LG10	2891856	2892134
LG10	2894215	2895481
LG10	2930249	2931542
LG10	2966904	2968243
LG10	2979296	2979786
LG10	2986406	2986708
LG10	3000377	3001002
LG10	3006184	3007324
LG10	3015452	3016213
LG10	3028357	3029447
LG10	3041045	3041586
LG10	3042510	3044098
LG10	3051911	3053617
LG10	3057668	3058895
LG10	3074542	3076751
LG10	3097357	3097887
LG10	3099103	3099621
LG10	3100100	3100371
LG10	3101423	3101788
LG10	3102395	3103067
LG10	3115689	3116415
LG10	3122724	3124059
LG10	3149904	3150225
LG10	3159640	3159873
LG10	3183368	3183745
LG10	3194213	3196520
LG10	3204439	3205344
LG10	3206643	3206967
LG10	3208015	3208660
LG10	3213907	3215299
LG10	3236640	3237479
LG10	3240152	3240578
LG10	3251846	3252240
LG10	3256718	3257905
LG10	3260610	3261204
LG10	3280325	3283427
LG10	3314274	3314638
LG10	3325059	3327060
LG10	3327334	3327940
LG10	3382167	3382470
LG10	3391064	3391832
LG10	3437909	3439002
LG10	3453207	3454655
LG10	3468676	3471090
LG10	3482850	3483256
LG10	3484122	3484345
LG10	3487995	3488502
LG10	3500368	3501009
LG10	3514713	3517133
LG10	3534639	3536187
LG10	3555086	3556056
LG10	3556186	3557043
LG10	3563630	3563948
LG10	3565003	3565314
LG10	3567438	3568226
LG10	3586926	3588743
LG10	3594066	3594344
LG10	3612223	3613334
LG10	3614994	3615612
LG10	3626249	3627344
LG10	3675438	3677050
LG10	3694914	3695195
LG10	3697284	3697607
LG10	3708087	3708494
LG10	3708778	3709053
LG10	3729252	3729771
LG10	3732911	3733323
LG10	3745073	3745390
LG10	3757294	3757661
LG10	3790433	3791661
LG10	3825997	3826502
LG10	3830889	3831272
LG10	3834413	3834850
LG10	3840536	3840789
LG10	3850412	3850832
LG10	3850881	3852002
LG10	3881290	3883043
LG10	3909976	3910333
LG10	3915228	3915615
LG10	3927297	3927591
LG10	3951627	3952077
LG10	3952235	3952576
LG10	3963122	3963443
LG10	3978551	3978838
LG10	3979964	3980329
LG10	3981175	3981483
LG10	3993838	3994260
LG10	4005198	4005538
LG10	4075134	4076434
LG10	4086976	4088167
LG10	4128192	4129107
LG10	4153659	4153931
LG10	4199915	4200414
LG10	4213748	4214920
LG10	4222099	4222460
LG10	4248632	4249588
LG10	4259644	4260433
LG10	4278751	4279186
LG10	4287062	4287734
LG10	4294285	4294685
LG10	4297775	4298107
LG10	4309771	4310274
LG10	4316083	4316475
LG10	4346508	4347590
LG10	4351376	4353365
LG10	4423518	4423864
LG10	4423975	4424252
LG10	4444172	4445198
LG10	4447135	4447643
LG10	4471380	4473114
LG10	4486438	4486840
LG10	4488824	4489765
LG10	4493767	4494396
LG10	4495923	4496540
LG10	4505296	4506003
LG10	4509936	4512242
LG10	4535111	4535770
LG10	4539894	4540161
LG10	4564614	4566111
LG10	4573437	4575114
LG10	4599875	4600170
LG10	4601002	4602006
LG10	4603868	4605053
LG10	4620601	4621125
LG10	4621577	4622011
LG10	4639701	4639925
LG10	4645715	4645903
LG10	4647659	4648828
LG10	4659586	4659840
LG10	4660534	4660802
LG10	4674965	4675349
LG10	4676573	4676850
LG10	4678195	4679072
LG10	4679114	4679645
LG10	4681702	4681974
LG10	4694174	4694428
LG10	4734739	4736119
LG10	4747944	4748705
LG10	4761929	4762624
LG10	4819219	4819635
LG10	4828961	4829197
LG10	4846295	4847053
LG10	4879077	4880407
LG10	4905574	4905837
LG10	4905995	4906371
LG10	5008198	5008418
LG10	5016968	5017336
LG10	5017777	5018036
LG10	5029187	5029730
LG10	5058927	5059521
LG10	5059699	5060263
LG10	5062642	5063007
LG10	5073136	5073421
LG10	5074929	5075349
LG10	5099471	5100925
LG10	5107102	5108017
LG10	5117206	5117921
LG10	5134425	5134632
LG10	5144591	5144978
LG10	5166138	5169248
LG10	5178166	5179076
LG10	5191057	5191390
LG10	5216347	5216944
LG10	5222675	5223181
LG10	5227686	5228427
LG10	5266819	5267281
LG10	5294540	5294752
LG10	5334903	5335921
LG10	5376359	5376766
LG10	5505707	5507644
LG10	5557793	5558516
LG10	5611439	5611932
LG10	5626724	5626982
LG10	5628564	5628888
LG10	5632270	5632759
LG10	5648432	5648694
LG10	5649672	5650613
LG10	5654262	5655376
LG10	5656160	5656755
LG10	5719931	5720348
LG10	5741443	5741967
LG10	5765572	5767601
LG10	5773500	5774116
LG10	5847740	5848103
LG10	5849122	5849828
LG10	5971400	5973155
LG10	5983443	5984775
LG10	6027519	6027760
LG10	6154311	6154525
LG10	6226527	6227077
LG10	6227267	6227562
LG10	6268585	6268813
LG10	6295892	6296374
LG10	6302278	6302760
LG10	6326638	6327349
LG10	6379469	6381767
LG10	6381930	6382707
LG10	6412986	6413179
LG10	6422677	6424862
LG10	6486610	6486854
LG10	6494615	6494866
LG10	6497416	6497650
LG10	6497989	6498888
LG10	6499237	6499708
LG10	6538991	6539196
LG10	6548211	6548615
LG10	6549441	6551095
LG10	6588649	6588962
LG10	6630266	6630652
LG10	6632154	6632495
LG10	6635766	6636354
LG10	6712829	6713456
LG10	6850238	6850576
LG10	6851867	6852193
LG10	6853691	6854733
LG10	6858933	6859302
LG10	6947078	6947329
LG10	6948414	6948698
LG10	6949157	6950509
LG10	6951123	6951571
LG10	6967553	6967786
LG10	6967884	6969759
LG10	6995107	6995594
LG10	7003973	7004461
LG10	7005271	7005677
LG10	7005939	7006151
LG10	7012677	7015484
LG10	7034108	7034844
LG10	7047802	7047984
LG10	7080206	7081688
LG10	7083239	7083991
LG10	7086263	7086523
LG10	7107248	7108817
LG10	7121414	7121896
LG10	7137717	7137941
LG10	7140753	7140981
LG10	7169542	7169914
LG10	7191129	7191759
LG10	7206069	7206287
LG10	7243609	7246091
LG10	7306956	7307230
LG10	7348123	7349644
LG10	7358336	7359168
LG10	7372045	7372346
LG10	7394622	7396075
LG10	7424873	7425965
LG10	7475548	7476620
LG10	7531155	7531669
LG10	7532690	7533179
LG10	7539763	7540036
LG10	7541225	7541517
LG10	7541769	7542329
LG10	7542813	7543237
LG10	7557554	7557964
LG10	7577314	7577593
LG10	7578025	7578363
LG10	7582204	7582880
LG10	7591250	7591436
LG10	7615929	7616587
LG10	7616751	7617144
LG10	7646618	7648695
LG10	7654629	7655852
LG10	7686237	7686666
LG10	7765875	7766231
LG10	7773263	7774283
LG10	7782355	7782596
LG10	7870022	7871315
LG10	7921678	7923169
LG10	7926521	7927464
LG10	7961780	7962331
LG10	8023344	8023626
LG10	8149417	8150191
LG10	8159285	8159746
LG10	8162639	8164567
LG10	8193624	8194386
LG10	8217069	8217343
LG10	8219996	8220338
LG10	8278920	8279758
LG10	8305340	8306700
LG10	8373074	8373581
LG10	8373704	8374138
LG10	8393385	8393729
LG10	8395118	8396164
LG10	8407251	8408321
LG10	8412224	8413313
LG10	8413516	8415135
LG10	8467350	8467556
LG10	8468340	8470180
LG10	8555199	8556734
LG10	8595971	8597012
LG10	8616973	8617491
LG10	8618612	8620301
LG10	8635761	8636327
LG10	8652621	8652895
LG10	8653583	8653807
LG10	8654242	8654491
LG10	8659851	8661184
LG10	8667672	8669922
LG10	8685589	8685941
LG10	8710045	8710422
LG10	8763507	8763998
LG10	8766338	8766593
LG10	8766676	8767071
LG10	8782491	8782863
LG10	8789836	8790153
LG10	8805006	8805277
LG10	8810070	8810491
LG10	8810728	8811103
LG10	8817162	8818627
LG10	8895191	8895410
LG10	8929664	8930054
LG10	8930745	8931099
LG10	8931254	8931873
LG10	8953206	8953533
LG10	8958328	8958847
LG10	8989480	8990310
LG10	8996217	8996420
LG10	9003884	9004341
LG10	9027086	9027405
LG10	9087546	9087751
LG10	9103982	9106373
LG10	9122716	9123174
LG10	9264237	9265352
LG10	9269872	9270257
LG10	9275801	9276062
LG10	9287842	9288122
LG10	9293271	9294136
LG10	9332497	9332776
LG10	9353399	9354256
LG10	9361827	9362420
LG10	9393107	9393616
LG10	9414961	9415465
LG10	9419918	9420429
LG10	9420768	9421174
LG10	9438123	9439069
LG10	9455386	9455815
LG10	9457469	9457865
LG10	9462011	9462437
LG10	9477749	9478252
LG10	9491464	9492780
LG10	9504979	9505295
LG10	9518771	9520752
LG10	9527959	9529490
LG10	9531470	9531763
LG10	9533562	9533914
LG10	9539243	9539796
LG10	9590607	9591045
LG10	9597557	9598271
LG10	9598594	9599043
LG10	9604992	9605331
LG10	9607639	9608730
LG10	9626281	9626580
LG10	9631895	9632716
LG10	9640871	9641709
LG10	9643171	9643468
LG10	9644346	9644593
LG10	9676724	9677959
LG10	9697294	9697843
LG10	9739905	9740521
LG10	9743611	9743980
LG10	9747161	9747557
LG10	9756186	9757136
LG10	9761669	9762028
LG10	9765452	9766037
LG10	9769020	9769286
LG10	9769467	9770054
LG10	9781107	9781313
LG10	9782140	9782397
LG10	9784947	9785355
LG10	9785872	9786228
LG10	9796411	9796966
LG10	9807361	9808770
LG10	9819945	9820873
LG10	9841707	9843292
LG10	9867615	9868412
LG10	9875712	9876271
LG10	9877310	9878027
LG10	9878304	9879397
LG10	9892477	9892706
LG10	9893073	9893684
LG10	9909891	9911371
LG10	9937143	9937975
LG10	9958735	9959400
LG10	10012541	10015006
LG10	10015113	10015532
LG10	10020615	10021594
LG10	10023193	10023889
LG10	10024158	10024875
LG10	10026237	10026941
LG10	10035062	10035369
LG10	10035754	10036089
LG10	10036563	10037117
LG10	10048444	10049655
LG10	10091533	10092146
LG10	10107514	10108232
LG10	10135333	10135911
LG10	10139137	10139932
LG10	10148842	10149212
LG10	10162627	10164322
LG10	10167911	10168782
LG10	10170779	10171284
LG10	10173323	10173831
LG10	10183444	10183692
LG10	10205197	10206447
LG10	10215020	10215314
LG10	10223883	10224751
LG10	10224925	10225880
LG10	10235942	10237230
LG10	10242435	10243566
LG10	10278882	10279927
LG10	10330849	10331580
LG10	10334178	10334417
LG10	10344567	10345174
LG10	10362505	10363496
LG10	10363773	10365230
LG10	10370633	10371553
LG10	10384922	10385428
LG10	10394042	10394754
LG10	10400056	10401502
LG10	10406274	10407495
LG10	10407600	10408257
LG10	10417446	10418195
LG10	10439644	10440105
LG10	10448740	10450278
LG10	10452195	10452628
LG10	10483125	10483357
LG10	10483795	10484561
LG10	10501235	10501625
LG10	10509600	10510079
LG10	10525980	10526398
LG10	10556693	10557572
LG10	10558193	10558711
LG10	10558764	10559651
LG10	10576010	10576335
LG10	10668482	10669718
LG10	10676923	10677856
LG10	10678232	10678541
LG10	10684793	10685163
LG10	10694285	10695308
LG10	10701168	10701735
LG10	10706863	10707299
LG10	10707722	10708471
LG10	10719721	10720385
LG10	10731578	10732009
LG10	10733011	10733656
LG10	10745601	10746171
LG10	10746689	10746971
LG10	10775607	10776435
LG10	10805733	10806352
LG10	10872507	10872890
LG10	10874869	10875143
LG10	10875264	10875544
LG10	10894910	10895763
LG10	10898127	10898425
LG10	10903024	10904481
LG10	10905512	10906070
LG10	10906270	10906477
LG10	10926922	10927268
LG10	10939655	10939872
LG10	11015760	11016310
LG10	11021597	11021993
LG10	11022047	11022382
LG10	11028109	11028603
LG10	11032441	11033089
LG10	11034210	11034664
LG10	11037580	11038070
LG10	11038936	11039297
LG10	11040036	11040233
LG10	11043185	11043923
LG10	11045715	11046672
LG10	11069257	11070540
LG10	11071026	11071276
LG10	11089576	11090090
LG10	11104221	11104535
LG10	11109895	11110451
LG10	11115314	11115930
LG10	11133152	11133892
LG10	11136921	11138107
LG10	11160586	11161428
LG10	11169124	11170688
LG10	11175850	11176704
LG10	11177549	11177970
LG10	11185330	11186168
LG10	11189878	11190236
LG10	11190316	11190466
LG10	11191456	11192019
LG10	11192560	11193111
LG10	11202658	11203720
LG10	11210504	11211761
LG10	11218396	11219404
LG10	11231161	11231445
LG10	11240268	11240496
LG10	11250162	11251132
LG10	11255355	11255817
LG10	11259480	11259744
LG10	11261821	11262198
LG10	11263137	11263533
LG10	11280965	11282954
LG10	11310797	11311135
LG10	11311848	11312492
LG10	11319047	11320573
LG10	11343055	11343490
LG10	11345343	11346328
LG10	11349741	11350008
LG10	11373262	11374262
LG10	11375666	11377564
LG10	11383908	11385070
LG10	11394270	11394844
LG10	11417377	11417639
LG10	11419468	11419730
LG10	11431668	11433461
LG10	11434573	11434787
LG10	11442867	11443177
LG10	11449090	11449553
LG10	11462428	11464183
LG10	11468496	11469484
LG10	11487642	11487892
LG10	11502582	11505195
LG10	11544471	11545476
LG10	11547202	11547817
LG10	11547984	11548352
LG10	11548856	11549139
LG10	11568085	11570432
LG10	11577965	11578464
LG10	11603818	11604235
LG10	11614276	11614608
LG10	11615736	11616009
LG10	11624671	11625952
LG10	11651835	11652418
LG10	11655872	11656163
LG10	11679636	11679936
LG10	11685359	11686220
LG10	11698194	11698494
LG10	11698591	11698920
LG10	11701618	11702014
LG10	11704466	11705157
LG10	11716416	11716643
LG10	11720846	11721135
LG10	11722378	11723143
LG10	11723995	11724706
LG10	11725592	11725938
LG10	11726365	11726786
LG10	11738379	11739492
LG10	11739992	11740294
LG10	11747614	11748704
LG10	11751749	11752201
LG10	11759883	11761031
LG10	11762832	11763242
LG10	11774521	11774728
LG10	11780894	11781585
LG10	11806179	11807388
LG10	11807668	11807970
LG10	11808515	11808849
LG10	11813547	11814030
LG10	11815623	11815855
LG10	11828932	11830059
LG10	11830134	11830414
LG10	11845021	11845389
LG10	11852724	11853186
LG10	11856983	11857434
LG10	11858326	11859455
LG10	11865902	11866097
LG10	11876447	11877437
LG10	11881839	11882529
LG10	11902463	11903104
LG10	11904051	11904441
LG10	11905537	11906009
LG10	11933298	11935937
LG10	11951835	11952140
LG10	11960952	11961240
LG10	11996763	11997226
LG10	11998462	11998835
LG10	11999019	11999265
LG10	12013781	12014137
LG10	12023388	12024106
LG10	12030412	12031852
LG10	12036163	12037182
LG10	12044147	12044525
LG10	12048695	12049237
LG10	12057681	12058626
LG10	12065701	12067208
LG10	12069016	12069582
LG10	12079108	12079866
LG10	12082038	12082454
LG10	12119361	12119760
LG10	12154659	12154971
LG10	12168834	12169754
LG10	12179316	12179894
LG10	12182111	12182702
LG10	12198659	12199029
LG10	12205420	12205665
LG10	12213002	12213560
LG10	12220290	12220634
LG10	12237560	12238375
LG10	12245846	12246280
LG10	12250565	12251772
LG10	12285216	12287767
LG10	12298122	12298553
LG10	12300041	12300485
LG10	12353303	12354162
LG10	12355853	12356804
LG10	12361747	12362119
LG10	12378753	12379455
LG10	12390548	12391007
LG10	12391127	12391403
LG10	12393274	12394171
LG10	12395592	12395877
LG10	12400011	12400447
LG10	12401113	12401864
LG10	12403850	12404086
LG10	12415636	12416715
LG10	12417489	12418356
LG10	12428123	12428474
LG10	12428918	12429193
LG10	12432202	12432657
LG10	12441803	12442347
LG10	12455243	12456304
LG10	12458706	12459351
LG10	12464186	12465453
LG10	12479708	12480220
LG10	12480620	12481318
LG10	12483254	12483506
LG10	12487451	12487956
LG10	12488408	12489085
LG10	12508814	12510048
LG10	12514194	12514587
LG10	12531115	12531379
LG10	12534716	12535149
LG10	12537163	12537688
LG10	12542514	12543026
LG10	12546258	12547198
LG10	12551198	12551656
LG10	12552463	12552909
LG10	12557662	12558065
LG10	12571959	12572771
LG10	12592121	12592421
LG10	12592693	12593443
LG10	12611621	12611820
LG10	12612000	12612316
LG10	12620134	12620678
LG10	12623334	12623627
LG10	12631149	12631360
LG10	12640007	12640224
LG10	12641269	12642183
LG10	12643446	12643727
LG10	12652987	12654647
LG10	12666857	12667131
LG10	12672921	12673354
LG10	12676823	12677420
LG10	12679412	12680179
LG10	12683675	12684166
LG10	12685607	12686081
LG10	12688083	12688293
LG10	12689277	12689887
LG10	12690333	12690827
LG10	12691507	12691730
LG10	12693136	12693842
LG10	12694808	12695258
LG10	12714005	12714920
LG10	12715407	12715810
LG10	12721572	12721854
LG10	12725242	12726363
LG10	12730615	12731443
LG10	12766216	12767866
LG10	12772691	12773262
LG10	12776814	12777242
LG10	12780299	12780980
LG10	12782858	12783437
LG10	12792190	12792630
LG10	12800483	12800863
LG10	12801969	12802823
LG10	12821345	12821957
LG10	12823323	12823740
LG10	12837328	12837924
LG10	12838074	12838565
LG10	12851034	12851518
LG10	12859351	12859842
LG10	12859955	12860485
LG10	12860799	12861263
LG10	12865107	12865901
LG10	12866474	12866704
LG10	12869234	12869537
LG10	12870704	12871331
LG10	12874819	12875387
LG10	12880290	12881666
LG10	12888191	12890911
LG10	12903554	12903942
LG10	12904610	12904952
LG10	12911139	12911455
LG10	12913803	12914870
LG10	12926057	12926579
LG10	12929339	12929968
LG10	12935209	12935932
LG10	12954392	12955344
LG10	12955448	12957157
LG10	12971876	12972512
LG10	12972849	12973253
LG10	12974383	12974686
LG10	12976953	12977297
LG10	12986345	12987363
LG10	12993873	12994253
LG10	12994695	12996734
LG10	13000852	13001259
LG10	13002169	13002362
LG10	13003476	13004610
LG10	13010949	13011702
LG10	13017240	13018129
LG10	13022598	13023467
LG10	13026963	13028200
LG10	13035183	13035813
LG10	13037998	13038454
LG10	13039894	13040183
LG10	13053504	13053856
LG10	13057162	13057447
LG10	13079423	13080559
LG10	13089591	13091103
LG10	13097221	13097633
LG10	13101387	13101927
LG10	13108046	13108516
LG10	13110515	13111371
LG10	13125958	13126619
LG10	13169405	13169891
LG10	13169931	13171257
LG10	13171736	13172125
LG10	13172443	13173729
LG10	13181517	13182139
LG10	13190124	13190861
LG10	13203001	13203672
LG10	13207958	13208390
LG10	13213808	13214534
LG10	13224360	13225142
LG10	13235677	13236603
LG10	13236711	13236935
LG10	13241852	13242177
LG10	13247334	13247797
LG10	13250850	13251098
LG10	13256984	13257386
LG10	13259577	13259847
LG10	13260776	13261280
LG10	13265474	13266788
LG10	13295737	13295996
LG10	13296173	13296463
LG10	13296851	13297669
LG10	13297849	13298182
LG10	13303408	13305358
LG10	13313805	13315322
LG10	13323731	13324950
LG10	13325833	13326144
LG10	13329865	13330404
LG10	13338770	13340720
LG10	13341586	13341985
LG10	13351677	13352725
LG10	13354235	13355025
LG10	13356949	13357700
LG10	13365079	13365512
LG10	13366503	13367066
[truncated: 26,754 more rows]

## Sheet: AcW10
Chr	Start	End
LG1	1524	1832
LG1	2136	3214
LG1	4805	4997
LG1	5648	6229
LG1	7618	8451
LG1	8792	10141
LG1	10301	10665
LG1	11026	11954
LG1	14074	14430
LG1	15064	15443
LG1	21023	22280
LG1	24530	24949
LG1	26265	26554
LG1	30655	31486
LG1	32704	33852
LG1	38135	38683
LG1	43649	44253
LG1	45143	46188
LG1	61018	61646
LG1	77676	78069
LG1	85077	85780
LG1	85903	86300
LG1	105928	106176
LG1	111030	111290
LG1	113658	114746
LG1	119785	120412
LG1	121021	121341
LG1	145377	146590
LG1	155981	156412
LG1	157429	158071
LG1	159908	160453
LG1	166281	166673
LG1	167586	168139
LG1	178675	179540
LG1	181752	182317
LG1	192893	193345
LG1	208601	210180
LG1	211821	212489
LG1	220148	220616
LG1	222808	223868
LG1	226037	226758
LG1	233250	234287
LG1	243382	243913
LG1	247481	247940
LG1	255635	256394
LG1	257172	257475
LG1	258724	259393
LG1	260553	261292
LG1	275760	276205
LG1	280711	281573
LG1	281982	282950
LG1	289778	289979
LG1	291526	291870
LG1	291977	292259
LG1	316427	316610
LG1	324222	324594
LG1	336700	337235
LG1	339957	340590
LG1	341899	342325
LG1	343615	343906
LG1	347283	347807
LG1	350437	351002
LG1	351474	351857
LG1	352294	352553
LG1	353405	353805
LG1	354775	355463
LG1	362696	363218
LG1	364220	364544
LG1	366518	367012
LG1	372547	372889
LG1	373121	373411
LG1	375611	375974
LG1	380321	380726
LG1	384182	384483
LG1	386729	387586
LG1	396156	397810
LG1	420813	421189
LG1	421697	422224
LG1	427542	428269
LG1	428883	429287
LG1	440332	440634
LG1	445042	446493
LG1	462253	462584
LG1	465507	465835
LG1	472468	472858
LG1	475523	475891
LG1	486437	487279
LG1	495204	495762
LG1	499286	499667
LG1	501089	501634
LG1	510298	510878
LG1	511056	511530
LG1	517270	517833
LG1	521752	522243
LG1	523039	523451
LG1	524016	524490
LG1	528159	528502
LG1	537580	537915
LG1	543567	544284
LG1	550968	551314
LG1	556597	557102
LG1	566895	567214
LG1	573227	573869
LG1	578582	579100
LG1	579150	579539
LG1	580844	581545
LG1	581653	581952
LG1	582657	583053
LG1	590673	591900
LG1	597815	598140
LG1	605056	605556
LG1	611917	612450
LG1	612836	613526
LG1	630468	631162
LG1	632867	633285
LG1	635203	635583
LG1	647513	648623
LG1	652389	652731
LG1	654243	655487
LG1	661981	662690
LG1	664808	665629
LG1	671224	672198
LG1	683506	684185
LG1	684797	685208
LG1	686430	686663
LG1	689244	689987
LG1	691270	691506
LG1	711093	711798
LG1	716837	717756
LG1	735127	735391
LG1	742586	743602
LG1	749466	749733
LG1	758827	759281
LG1	759635	760125
LG1	765090	765362
LG1	766015	766533
LG1	767104	768569
LG1	777307	779464
LG1	783046	784602
LG1	785558	786044
LG1	790577	790870
LG1	791334	791866
LG1	795394	795616
LG1	800228	801404
LG1	805350	805745
LG1	806353	806705
LG1	809823	810588
LG1	817042	818550
LG1	820682	820954
LG1	821611	821926
LG1	828588	829268
LG1	831999	832630
LG1	834215	835496
LG1	838883	839062
LG1	839963	840621
LG1	845296	845937
LG1	847176	847523
LG1	848592	848993
LG1	860952	861324
LG1	873729	874487
LG1	878384	879155
LG1	886455	886781
LG1	888548	888974
LG1	889122	889554
LG1	894190	895329
LG1	896384	896739
LG1	900695	901206
LG1	908192	908584
LG1	909972	910421
LG1	911200	911971
LG1	916198	916635
LG1	919176	919574
LG1	920731	921179
LG1	922459	922809
LG1	926599	927217
LG1	927988	928958
LG1	933737	934102
LG1	936634	937243
LG1	939890	940326
LG1	945975	946291
LG1	948862	949328
LG1	949531	949832
LG1	950331	950699
LG1	956973	957252
LG1	962020	962800
LG1	965086	966217
LG1	971897	972295
LG1	972559	973224
LG1	978142	978642
LG1	981046	981328
LG1	982057	983006
LG1	992506	992733
LG1	993567	994104
LG1	994492	995035
LG1	995747	996162
LG1	997345	997542
LG1	1000863	1001243
LG1	1015561	1016651
LG1	1020223	1020447
LG1	1021967	1022221
LG1	1022608	1023139
LG1	1027112	1027493
LG1	1035057	1035475
LG1	1037880	1038367
LG1	1048188	1048449
LG1	1060613	1061141
LG1	1061619	1062082
LG1	1073942	1074580
LG1	1074947	1075271
LG1	1076069	1076411
LG1	1080766	1081106
LG1	1088789	1089239
LG1	1092579	1092965
LG1	1093318	1093701
LG1	1095644	1096359
LG1	1096748	1096967
LG1	1102559	1103332
LG1	1109174	1109446
LG1	1109839	1110344
LG1	1110824	1111186
LG1	1113771	1114163
LG1	1124498	1125461
LG1	1130084	1130529
LG1	1134970	1135368
LG1	1136159	1136752
LG1	1160350	1161327
LG1	1161741	1162355
LG1	1167158	1167744
LG1	1168477	1169054
LG1	1172883	1173343
LG1	1173419	1173849
LG1	1176793	1177391
LG1	1187454	1188045
LG1	1194666	1194955
LG1	1195852	1196278
LG1	1198085	1198849
LG1	1199881	1200516
LG1	1210706	1211087
LG1	1217465	1217689
LG1	1218322	1219090
LG1	1219540	1219862
LG1	1220554	1220785
LG1	1225411	1226894
LG1	1231094	1231789
LG1	1243022	1243442
LG1	1244160	1244505
LG1	1246068	1246429
LG1	1251228	1251909
LG1	1252142	1252881
LG1	1254306	1254657
LG1	1260524	1260753
LG1	1263989	1264512
LG1	1271277	1271743
LG1	1273856	1274897
LG1	1280264	1280693
LG1	1283700	1284146
LG1	1284568	1284942
LG1	1292653	1293812
LG1	1302236	1302982
LG1	1303678	1304052
LG1	1311922	1312469
LG1	1315373	1316160
LG1	1319239	1319522
LG1	1320415	1320776
LG1	1321534	1321929
LG1	1337144	1337463
LG1	1338430	1338866
LG1	1339216	1339723
LG1	1340709	1340976
LG1	1341993	1342555
LG1	1347432	1347780
LG1	1349123	1349623
LG1	1359146	1359620
LG1	1361151	1361558
LG1	1364625	1364839
LG1	1365044	1365323
LG1	1365911	1366254
LG1	1367045	1367473
LG1	1370097	1370497
LG1	1371785	1372252
LG1	1373192	1373492
LG1	1373901	1374515
LG1	1390365	1390788
LG1	1396434	1397598
LG1	1398352	1398541
LG1	1403268	1404431
LG1	1408349	1409473
LG1	1419096	1419692
LG1	1420588	1420847
LG1	1422854	1423149
LG1	1424675	1425172
LG1	1427636	1427965
LG1	1429161	1430324
LG1	1435268	1435637
LG1	1442211	1443226
LG1	1443356	1443822
LG1	1444091	1444342
LG1	1451579	1452209
LG1	1462014	1462516
LG1	1476082	1476599
LG1	1487012	1487672
LG1	1493450	1493839
LG1	1498164	1498808
LG1	1503683	1504123
LG1	1504636	1505065
LG1	1505214	1505784
LG1	1519967	1520397
LG1	1522394	1523080
LG1	1532775	1534157
LG1	1542942	1543151
LG1	1565724	1566232
LG1	1575685	1576262
LG1	1578409	1578847
LG1	1579423	1579907
LG1	1596148	1596640
LG1	1601591	1601866
LG1	1611965	1612542
LG1	1613758	1614053
LG1	1614267	1614610
LG1	1615611	1616004
LG1	1623354	1623714
LG1	1624281	1624666
LG1	1628646	1629206
LG1	1631475	1631982
LG1	1636301	1637301
LG1	1637727	1638014
LG1	1641259	1641615
LG1	1642536	1642863
LG1	1652391	1652792
LG1	1654503	1654855
LG1	1654939	1655331
LG1	1662526	1662914
LG1	1666436	1666739
LG1	1666881	1667464
LG1	1668379	1669619
LG1	1677018	1678022
LG1	1684260	1684749
LG1	1687160	1688082
LG1	1689175	1689548
LG1	1696093	1696648
LG1	1697469	1697793
LG1	1698824	1699580
LG1	1701795	1702488
LG1	1704893	1705373
LG1	1710810	1711119
LG1	1711852	1712693
LG1	1717580	1717988
LG1	1721196	1721653
LG1	1730150	1730650
LG1	1730795	1731265
LG1	1739708	1740397
LG1	1740643	1741187
LG1	1741334	1741664
LG1	1743164	1743705
LG1	1757673	1758094
LG1	1758623	1758934
LG1	1760965	1761228
LG1	1766599	1767015
LG1	1770023	1770634
LG1	1771827	1772073
LG1	1772232	1772469
LG1	1772819	1773509
LG1	1774203	1774610
LG1	1777077	1777608
LG1	1783686	1783951
LG1	1785266	1786262
LG1	1790435	1791604
LG1	1794266	1794766
LG1	1796288	1796644
LG1	1800758	1801041
LG1	1808268	1808804
LG1	1815283	1815521
LG1	1821638	1822192
LG1	1826723	1827445
LG1	1832852	1833219
LG1	1841736	1842304
LG1	1846048	1846447
LG1	1847018	1847546
LG1	1858409	1858987
LG1	1860223	1860567
LG1	1867727	1868070
LG1	1869428	1869751
LG1	1872877	1873304
LG1	1875930	1876203
LG1	1877655	1878502
LG1	1888680	1889629
LG1	1889866	1891040
LG1	1894664	1895018
LG1	1896450	1896839
LG1	1905854	1906432
LG1	1913263	1913914
LG1	1919120	1920298
LG1	1920887	1921188
LG1	1929936	1930192
LG1	1932473	1932854
LG1	1934725	1935048
LG1	1938808	1939339
LG1	1948798	1949169
LG1	1954013	1954540
LG1	1956123	1958125
LG1	1963698	1964301
LG1	1964489	1964951
LG1	1974659	1975612
LG1	1980261	1980530
LG1	1988927	1989289
LG1	2001556	2002206
LG1	2004123	2004526
LG1	2009818	2010904
LG1	2014838	2016304
LG1	2016386	2016646
LG1	2016755	2017117
LG1	2031911	2032249
LG1	2032574	2033395
LG1	2034084	2034546
LG1	2036822	2037209
LG1	2040541	2041390
LG1	2046231	2046599
LG1	2049326	2049658
LG1	2051234	2051893
LG1	2054164	2054759
LG1	2060561	2061069
LG1	2064283	2064725
LG1	2066821	2067166
LG1	2068878	2069374
LG1	2076825	2077210
LG1	2080649	2081174
LG1	2084741	2085194
LG1	2094864	2095301
LG1	2096347	2096668
LG1	2099266	2100291
LG1	2100330	2100697
LG1	2102128	2102526
LG1	2115526	2115984
LG1	2116119	2116374
LG1	2116521	2116854
LG1	2120779	2121141
LG1	2121749	2122053
LG1	2123092	2123682
LG1	2124014	2124307
LG1	2132358	2132858
LG1	2134829	2135199
LG1	2136321	2136582
LG1	2140126	2140687
LG1	2143732	2144114
LG1	2149595	2150119
LG1	2150652	2151022
LG1	2151859	2152189
LG1	2154645	2155070
LG1	2158033	2158741
LG1	2169135	2169579
LG1	2170496	2171309
LG1	2175604	2176188
LG1	2177724	2178065
LG1	2178306	2178625
LG1	2180821	2181648
LG1	2192689	2193068
LG1	2193763	2194122
LG1	2194605	2195035
LG1	2195489	2196220
LG1	2202179	2202870
LG1	2203461	2203753
LG1	2208438	2208893
LG1	2212284	2212871
LG1	2213468	2214114
LG1	2223223	2223476
LG1	2224309	2224933
LG1	2225061	2225798
LG1	2235728	2236322
LG1	2246375	2246788
LG1	2259829	2260419
LG1	2260768	2261456
LG1	2278796	2279224
LG1	2280104	2280995
LG1	2290410	2290997
LG1	2292621	2292939
LG1	2295223	2295807
LG1	2301859	2302819
LG1	2317447	2318024
LG1	2322299	2322565
LG1	2323938	2324504
LG1	2324876	2325162
LG1	2331837	2332213
LG1	2335722	2336224
LG1	2343260	2343655
LG1	2349715	2350135
LG1	2350507	2350725
LG1	2350839	2351384
LG1	2356025	2356743
LG1	2358573	2359054
LG1	2360221	2360526
LG1	2365082	2365876
LG1	2368615	2368845
LG1	2371082	2371383
LG1	2373288	2373512
LG1	2373619	2374250
LG1	2375024	2375586
LG1	2397120	2397598
LG1	2402361	2402685
LG1	2412816	2413470
LG1	2417338	2417549
LG1	2427052	2427552
LG1	2429194	2429603
LG1	2440747	2440993
LG1	2447980	2448770
LG1	2466362	2467066
LG1	2467195	2467957
LG1	2481651	2482163
LG1	2494013	2494643
LG1	2501320	2501692
LG1	2507091	2507968
LG1	2508356	2509772
LG1	2511274	2511739
LG1	2514500	2514734
LG1	2522891	2523378
LG1	2523641	2523842
LG1	2525518	2526321
LG1	2533334	2533809
LG1	2534416	2535002
LG1	2543658	2544190
LG1	2551474	2552108
LG1	2553422	2553919
LG1	2556353	2556778
LG1	2557684	2558571
LG1	2562411	2562658
LG1	2563253	2563584
LG1	2568626	2569016
LG1	2576425	2576774
LG1	2579805	2580784
LG1	2581056	2581842
LG1	2583032	2583458
LG1	2590788	2592047
LG1	2604140	2604615
LG1	2606275	2606580
LG1	2608758	2609167
LG1	2609462	2609735
LG1	2619115	2619435
LG1	2629055	2629407
LG1	2629682	2630058
LG1	2636595	2636892
LG1	2643427	2644010
LG1	2644713	2645282
LG1	2645444	2645924
LG1	2661235	2661681
LG1	2662003	2662433
LG1	2665569	2666310
LG1	2671664	2672195
LG1	2682886	2683324
LG1	2683542	2683920
LG1	2688040	2688564
LG1	2693384	2694265
LG1	2696811	2697132
LG1	2699212	2699995
LG1	2711023	2711864
LG1	2716224	2717159
LG1	2717727	2718164
LG1	2720729	2721425
LG1	2729876	2730575
LG1	2732195	2732477
LG1	2733255	2733477
LG1	2733923	2734524
LG1	2735231	2735533
LG1	2739476	2739995
LG1	2741386	2741904
LG1	2746821	2747122
LG1	2747902	2748275
LG1	2750557	2750995
LG1	2751637	2752360
LG1	2753076	2753310
LG1	2755033	2755445
LG1	2755661	2756072
LG1	2760126	2761347
LG1	2761873	2762144
LG1	2766972	2767557
LG1	2771391	2771743
LG1	2775523	2775845
LG1	2789585	2789971
LG1	2794317	2794810
LG1	2794980	2795259
LG1	2796199	2796525
LG1	2805293	2806588
LG1	2806638	2806984
LG1	2808914	2809320
LG1	2822691	2823514
LG1	2823688	2824061
LG1	2832928	2833349
LG1	2834113	2834661
LG1	2836798	2837390
LG1	2841155	2841654
LG1	2849893	2850245
LG1	2852772	2853052
LG1	2854230	2854697
LG1	2860026	2860687
LG1	2868756	2868989
LG1	2869242	2870460
LG1	2890018	2890480
LG1	2913977	2914212
LG1	2918590	2919027
LG1	2921771	2922125
LG1	2928420	2928889
LG1	2933366	2933936
LG1	2940081	2940391
LG1	2944923	2945516
LG1	2946274	2946586
LG1	2950339	2950869
LG1	2956750	2957197
LG1	2984404	2984814
LG1	2985215	2985502
LG1	2987028	2987453
LG1	2990409	2990723
LG1	3001576	3004596
LG1	3005080	3005479
LG1	3011496	3011828
LG1	3012989	3014294
LG1	3019534	3019942
LG1	3030224	3030625
LG1	3032948	3033359
LG1	3034566	3034912
LG1	3047431	3047921
LG1	3049182	3049410
LG1	3051191	3051632
LG1	3053725	3054604
LG1	3059618	3059983
LG1	3065632	3066124
LG1	3070726	3071122
LG1	3074602	3074960
LG1	3075255	3075587
LG1	3084485	3084900
LG1	3088990	3089620
LG1	3092038	3092405
LG1	3102193	3102752
LG1	3102997	3103898
LG1	3109503	3110058
LG1	3115522	3115816
LG1	3119346	3120005
LG1	3124784	3125628
LG1	3127643	3127823
LG1	3130879	3131594
LG1	3139700	3140138
LG1	3140696	3140944
LG1	3141518	3141928
LG1	3145089	3146458
LG1	3148986	3149261
LG1	3150336	3150644
LG1	3166391	3167025
LG1	3169824	3170126
LG1	3171718	3171953
LG1	3174584	3174998
LG1	3182590	3183157
LG1	3190550	3190947
LG1	3215847	3216195
LG1	3233561	3233900
LG1	3236092	3236453
LG1	3245213	3245643
LG1	3248004	3248409
LG1	3253604	3254656
LG1	3257613	3258334
LG1	3261747	3262009
LG1	3262447	3262817
LG1	3266243	3266792
LG1	3269227	3269536
LG1	3274785	3275065
LG1	3275404	3275650
LG1	3276110	3276337
LG1	3278660	3279199
LG1	3280397	3280857
LG1	3284336	3284804
LG1	3295170	3295622
LG1	3302194	3302418
LG1	3307617	3308324
LG1	3342885	3344145
LG1	3357165	3358294
LG1	3364349	3364623
LG1	3365501	3365848
LG1	3369686	3370135
LG1	3372675	3373075
LG1	3373940	3374335
LG1	3374931	3375301
LG1	3384464	3384951
LG1	3385374	3385903
LG1	3405307	3405809
LG1	3406451	3406948
LG1	3414178	3415172
LG1	3426902	3427182
LG1	3450689	3451039
LG1	3455064	3456423
LG1	3462094	3462723
LG1	3464313	3464905
LG1	3465130	3466011
LG1	3468146	3468823
LG1	3471878	3472310
LG1	3472406	3472721
LG1	3480195	3480470
LG1	3480829	3481173
LG1	3485555	3486743
LG1	3498920	3499534
LG1	3501661	3502176
LG1	3506843	3507386
LG1	3527689	3528406
LG1	3544771	3545414
LG1	3553265	3553726
LG1	3587158	3587364
LG1	3630579	3630955
LG1	3632144	3632558
LG1	3634091	3634710
LG1	3635377	3636020
LG1	3640494	3640889
LG1	3679044	3679447
LG1	3702547	3702883
LG1	3712464	3712874
LG1	3717652	3719247
LG1	3721710	3722031
LG1	3724790	3725193
LG1	3731903	3732713
LG1	3736547	3737169
LG1	3746663	3747105
LG1	3751343	3751659
LG1	3760385	3760976
LG1	3775063	3775515
LG1	3780221	3780760
LG1	3816172	3816641
LG1	3827092	3827861
LG1	3831650	3832125
LG1	3837888	3838527
LG1	3841183	3841519
LG1	3847183	3847395
LG1	3847527	3848069
LG1	3851611	3851909
LG1	3867660	3868102
LG1	3880946	3881252
LG1	3882236	3882581
LG1	3903634	3904303
LG1	3940901	3941149
LG1	3954166	3954602
LG1	3965591	3965928
LG1	3982505	3982828
LG1	3985324	3985868
LG1	3993277	3993580
LG1	3994840	3995262
LG1	4027095	4027333
LG1	4036552	4036942
LG1	4037281	4037932
LG1	4043598	4043882
LG1	4051138	4051503
LG1	4059189	4059785
LG1	4072281	4072472
LG1	4072596	4072945
LG1	4073175	4073669
LG1	4078174	4078475
LG1	4080875	4081452
LG1	4112747	4113044
LG1	4113507	4113747
LG1	4122968	4123343
LG1	4143441	4143619
LG1	4166526	4167220
LG1	4167675	4167997
LG1	4169508	4169994
LG1	4175290	4175610
LG1	4182923	4183342
LG1	4193062	4193758
LG1	4236887	4237397
LG1	4247314	4247553
LG1	4279571	4279838
LG1	4289299	4289592
LG1	4290750	4291147
LG1	4293091	4293433
LG1	4296884	4298137
LG1	4311643	4312230
LG1	4326438	4327677
LG1	4328043	4328319
LG1	4329297	4329869
LG1	4330316	4331272
LG1	4348773	4349074
LG1	4362729	4363036
LG1	4363671	4364039
LG1	4370291	4370483
LG1	4374671	4376653
LG1	4379532	4379958
LG1	4388369	4388691
LG1	4405168	4405697
LG1	4405801	4406293
LG1	4410831	4411531
LG1	4414996	4415480
LG1	4418162	4419038
LG1	4424195	4424731
LG1	4431086	4431757
LG1	4436225	4436662
LG1	4439513	4439977
LG1	4443925	4444210
LG1	4445006	4446696
LG1	4473852	4474148
LG1	4474522	4477176
LG1	4486844	4487544
LG1	4504410	4505214
LG1	4534266	4534510
LG1	4559366	4559710
LG1	4565966	4566557
LG1	4568608	4569180
LG1	4576125	4576371
LG1	4577039	4577562
LG1	4577665	4578216
LG1	4578738	4579066
LG1	4605737	4606751
LG1	4607289	4607527
LG1	4618570	4619130
LG1	4620046	4620392
LG1	4624149	4624511
LG1	4626098	4626772
LG1	4635464	4635752
LG1	4654282	4654617
LG1	4671390	4672214
LG1	4672569	4672805
LG1	4697610	4698179
LG1	4698531	4699570
LG1	4724937	4725134
LG1	4754552	4755695
LG1	4765628	4765868
LG1	4777108	4777694
LG1	4781049	4781338
LG1	4782901	4783877
LG1	4833058	4833600
LG1	4836221	4836841
LG1	4852792	4853051
LG1	4869243	4869797
LG1	4884347	4885696
LG1	4894573	4895229
LG1	4938920	4939638
LG1	4940906	4941825
LG1	4949819	4950056
LG1	4995304	4996029
LG1	5005219	5005810
LG1	5020740	5021420
LG1	5023140	5023980
LG1	5079046	5079470
LG1	5094491	5095058
LG1	5098217	5098656
LG1	5124182	5124605
LG1	5126047	5126638
LG1	5137594	5137983
LG1	5138647	5139395
LG1	5141416	5141761
LG1	5145423	5145831
LG1	5151810	5152053
LG1	5158532	5159049
LG1	5164442	5164835
LG1	5183384	5184058
LG1	5200414	5200630
LG1	5211535	5211924
LG1	5212223	5212476
LG1	5222617	5224273
LG1	5290842	5291161
LG1	5320669	5321026
LG1	5336774	5337736
LG1	5357258	5357862
LG1	5365239	5367402
LG1	5405338	5405683
LG1	5429999	5430668
LG1	5459155	5459510
LG1	5462287	5462527
LG1	5492113	5492331
LG1	5541140	5541421
LG1	5567907	5568355
LG1	5571847	5572321
LG1	5606988	5607394
LG1	5637916	5638352
LG1	5656350	5656605
LG1	5679461	5679690
LG1	5710310	5710689
LG1	5713878	5714422
LG1	5730141	5730519
LG1	5757679	5758093
LG1	5778691	5778916
LG1	5799440	5799658
LG1	5800955	5801211
LG1	5810210	5810470
LG1	5811380	5811648
LG1	5845676	5845889
LG1	5850853	5851252
LG1	5855963	5856240
LG1	5857355	5857586
LG1	5881285	5881614
LG1	5884013	5884411
LG1	5889886	5890515
LG1	5895780	5895963
LG1	5910480	5910737
LG1	5955122	5955315
LG1	5988324	5988543
LG1	6066289	6066707
LG1	6123677	6124239
LG1	6220710	6221255
LG1	6228084	6228352
LG1	6246347	6246694
LG1	6247210	6248347
LG1	6259296	6260241
LG1	6276007	6276672
LG1	6285829	6286692
LG1	6287689	6288294
LG1	6383982	6384921
LG1	6455403	6456013
LG1	6503803	6504348
LG1	6526370	6527225
LG1	6618491	6618828
LG1	6668689	6669256
LG1	6669774	6670246
LG1	6686848	6687044
LG1	6728227	6728654
LG1	6752657	6753050
LG1	6755098	6756163
LG1	6767612	6767992
LG1	6768514	6769051
LG1	6785928	6786507
LG1	6794546	6794758
LG1	6794805	6795289
LG1	6795387	6796028
LG1	6796131	6796384
LG1	6796491	6796760
LG1	6797403	6797638
LG1	6807170	6807417
LG1	6810232	6810539
LG1	6810874	6811413
LG1	6812723	6813138
LG1	6813621	6814017
LG1	6814663	6814919
LG1	6829440	6829668
LG1	6832225	6832742
LG1	6848540	6848795
LG1	6873889	6874511
LG1	6879829	6880098
LG1	6880520	6881209
LG1	6950817	6951126
LG1	7004160	7004615
LG1	7006158	7007077
LG1	7008829	7009615
LG1	7014993	7015462
LG1	7017194	7017690
LG1	7023088	7023440
LG1	7023615	7023913
LG1	7025363	7025762
LG1	7029604	7030056
LG1	7062397	7062665
LG1	7084282	7085003
LG1	7086046	7086444
LG1	7086558	7086896
LG1	7123843	7125742
LG1	7126655	7127207
LG1	7156112	7156739
LG1	7180763	7181431
LG1	7198791	7199246
LG1	7199322	7199582
LG1	7216210	7217638
LG1	7303885	7304106
LG1	7329070	7329455
LG1	7431289	7431706
LG1	7439008	7439511
LG1	7448245	7448640
LG1	7455334	7455635
LG1	7471145	7471364
LG1	7472615	7473276
LG1	7503062	7503500
LG1	7504000	7504304
LG1	7506570	7507237
LG1	7540135	7540826
LG1	7593309	7593494
LG1	7607957	7609130
LG1	7643443	7644086
LG1	7658680	7659285
LG1	7704142	7704362
LG1	7724883	7725108
LG1	7733455	7733786
LG1	7733904	7735677
LG1	7793871	7794687
LG1	7795775	7796001
LG1	7802278	7802752
LG1	7803023	7803339
LG1	7808057	7808302
LG1	7812643	7812932
LG1	7813789	7814422
LG1	7824939	7825613
LG1	7826205	7826589
LG1	7851034	7852373
LG1	7872645	7872950
LG1	7886781	7887155
LG1	7891336	7891592
LG1	7891999	7892222
LG1	7895602	7895890
LG1	7903268	7904301
LG1	7930698	7930958
LG1	7935688	7935953
LG1	7947202	7947424
LG1	7948666	7949142
LG1	7950082	7950560
LG1	7974575	7974971
LG1	7982226	7982775
LG1	7985107	7985399
LG1	7992024	7992213
LG1	7994341	7994583
LG1	8002979	8003482
LG1	8003943	8004405
LG1	8008426	8008965
LG1	8010687	8011198
LG1	8012170	8013089
LG1	8054550	8054996
LG1	8056215	8056627
LG1	8057359	8057601
LG1	8057693	8058183
LG1	8058268	8058504
LG1	8059003	8059250
LG1	8061344	8061801
LG1	8087560	8087773
LG1	8093014	8093422
LG1	8100084	8100306
LG1	8111780	8112039
LG1	8135149	8135380
LG1	8135885	8136106
LG1	8140134	8140713
LG1	8142069	8142975
LG1	8163090	8163290
LG1	8210024	8210570
LG1	8255181	8255422
LG1	8287764	8288139
LG1	8319793	8320243
LG1	8320398	8320583
LG1	8333928	8335857
LG1	8360626	8361759
LG1	8420167	8420829
LG1	8439316	8441249
LG1	8442711	8443747
LG1	8484348	8484773
LG1	8504460	8504928
LG1	8549952	8550555
LG1	8566455	8567543
LG1	8568610	8568899
LG1	8712334	8712589
LG1	8714411	8714710
LG1	8729049	8729459
LG1	8745416	8745692
LG1	8789189	8789590
LG1	8806817	8807664
LG1	8823881	8824787
LG1	8825322	8825592
LG1	8826513	8826944
LG1	8836296	8836553
LG1	8852444	8852688
LG1	8859156	8859823
LG1	8859903	8861016
LG1	8864514	8864719
LG1	8881613	8882681
LG1	8903490	8904072
LG1	8976302	8976508
LG1	9030117	9030558
LG1	9031662	9031888
LG1	9054831	9055290
LG1	9056104	9056340
LG1	9066581	9066837
LG1	9072823	9073154
LG1	9073627	9074001
LG1	9095379	9096587
LG1	9122233	9123450
LG1	9123599	9124577
LG1	9132330	9132563
LG1	9132731	9133564
LG1	9133769	9134177
LG1	9134854	9135195
LG1	9142931	9143743
LG1	9145737	9145989
LG1	9147607	9147850
LG1	9156684	9157007
LG1	9157154	9157557
LG1	9213421	9213644
LG1	9226454	9227580
LG1	9233743	9234031
LG1	9234096	9234301
LG1	9264033	9264728
LG1	9274212	9274401
LG1	9295178	9295495
LG1	9305188	9305360
LG1	9319854	9320381
LG1	9320940	9321552
LG1	9378920	9380366
LG1	9384443	9385120
LG1	9385385	9385782
LG1	9415728	9416134
LG1	9455741	9456108
LG1	9498555	9498817
LG1	9528771	9528992
LG1	9540027	9540397
LG1	9543948	9544405
LG1	9550006	9550241
LG1	9550700	9550934
LG1	9566234	9567801
LG1	9600315	9600598
LG1	9626499	9626776
LG1	9629958	9630272
LG1	9652310	9652798
LG1	9686829	9687156
LG1	9691525	9691872
LG1	9713597	9714423
LG1	9714466	9714914
LG1	9719049	9719463
LG1	9725671	9725891
LG1	9728383	9729002
LG1	9751189	9751599
LG1	9756080	9757003
LG1	9795623	9795953
LG1	9797910	9799629
LG1	9829551	9830892
LG1	9839815	9840428
LG1	9841343	9841689
LG1	9863801	9864514
LG1	9866323	9866951
LG1	9867836	9868243
LG1	9897078	9897462
LG1	9898148	9898455
LG1	9900901	9901209
LG1	9902028	9902414
LG1	9926906	9927099
LG1	9927942	9928324
LG1	9930571	9930869
LG1	9933831	9934191
LG1	9943081	9943818
LG1	9954564	9954825
LG1	9963992	9964419
LG1	9966757	9966981
LG1	9968660	9969569
LG1	9971422	9972205
LG1	9972341	9973518
LG1	9983960	9985483
LG1	9986243	9986638
LG1	10008574	10009995
LG1	10045114	10045600
LG1	10048945	10049357
LG1	10080769	10081158
LG1	10082604	10083338
LG1	10095102	10095637
LG1	10107023	10107341
LG1	10107815	10108080
LG1	10111884	10112369
LG1	10115842	10116493
LG1	10135432	10136424
LG1	10136878	10137311
LG1	10149497	10150169
LG1	10161365	10161964
LG1	10180621	10180929
LG1	10181914	10182770
LG1	10223025	10223489
LG1	10232057	10232562
LG1	10304821	10305261
LG1	10305316	10305557
LG1	10322540	10323009
LG1	10323626	10324554
LG1	10330935	10331396
LG1	10335926	10336324
LG1	10361559	10361963
LG1	10374791	10375108
LG1	10403157	10403533
LG1	10405449	10405849
LG1	10407504	10407982
LG1	10409849	10410164
LG1	10415049	10415436
LG1	10419624	10419963
LG1	10425446	10425840
LG1	10426391	10426742
LG1	10449919	10450588
LG1	10460201	10460652
LG1	10461337	10461524
LG1	10461803	10461992
LG1	10462033	10462410
LG1	10473829	10474193
LG1	10482481	10482672
LG1	10488904	10489862
LG1	10490180	10490687
LG1	10501392	10501960
LG1	10512278	10512491
LG1	10516428	10517995
LG1	10521368	10521789
LG1	10522284	10523340
LG10	12752	13693
LG10	13776	14676
LG10	17290	17770
LG10	22223	22583
LG10	22621	22886
LG10	22965	23938
LG10	24507	24914
LG10	25340	25772
LG10	26217	26601
LG10	33355	33569
LG10	34732	35061
LG10	39323	39834
LG10	42127	42546
LG10	42761	43302
LG10	43736	44216
LG10	45571	46731
LG10	50703	50959
LG10	51180	51466
LG10	52031	53088
LG10	61662	62306
LG10	67013	68291
LG10	71623	72037
LG10	75514	76315
LG10	82745	84072
LG10	89387	90177
LG10	101183	101787
LG10	104501	104758
LG10	111025	111577
LG10	112112	112810
LG10	114085	114732
LG10	120105	120627
LG10	121090	121649
LG10	121861	122928
LG10	127086	127661
LG10	135586	136080
LG10	138125	138716
LG10	144412	145027
LG10	145221	145569
LG10	145637	146385
LG10	151602	152068
LG10	152434	152875
LG10	159555	160322
LG10	160427	161098
LG10	168040	168502
LG10	172941	173356
LG10	179967	180751
LG10	188531	189433
LG10	191601	192018
LG10	198624	199170
LG10	203914	205029
LG10	205167	205625
LG10	218539	218926
LG10	219992	220393
LG10	228319	228825
LG10	228886	229427
LG10	235427	236539
LG10	243517	244784
LG10	249065	249585
LG10	249991	250512
LG10	252249	253177
LG10	261178	261606
LG10	302269	302540
LG10	314054	314814
LG10	328396	328718
LG10	352461	353085
LG10	368117	368969
LG10	383162	383466
LG10	384314	384588
LG10	384958	385369
LG10	385941	386446
LG10	386596	386853
LG10	387132	387359
LG10	389969	390530
LG10	390994	391413
LG10	397386	397748
LG10	399007	399206
LG10	402361	402830
LG10	403102	403447
LG10	412922	413634
LG10	413942	414353
LG10	418160	418557
LG10	423107	423567
LG10	424155	424647
LG10	424758	425048
LG10	426496	426863
LG10	427228	427471
LG10	427682	427956
LG10	437871	438387
LG10	438802	439229
LG10	440842	441051
LG10	441701	442029
LG10	443216	443574
LG10	444559	445358
LG10	445888	446802
LG10	454691	455282
LG10	459159	459727
LG10	462604	463370
LG10	467789	468138
LG10	475350	476026
LG10	489492	490019
LG10	490476	490894
LG10	494685	495511
LG10	498730	500719
LG10	501062	501598
LG10	501722	502129
LG10	502239	502491
LG10	505895	506248
LG10	508634	509004
LG10	509403	510087
LG10	512821	513233
LG10	516001	516426
LG10	526995	527741
LG10	535297	536138
LG10	550371	550717
LG10	564373	565016
LG10	571085	571579
LG10	571895	572181
LG10	572989	573537
LG10	577228	577726
LG10	579453	579758
LG10	580651	581570
LG10	581730	582022
LG10	587717	589280
LG10	594976	595258
LG10	596137	596396
LG10	599565	599848
LG10	600096	601574
LG10	604586	604850
LG10	605648	606080
LG10	607326	607569
LG10	615364	615844
LG10	622367	623224
LG10	628270	629247
LG10	634664	635048
LG10	641473	641854
LG10	643837	644517
LG10	644661	645022
LG10	651478	651839
LG10	663588	663982
LG10	669430	670031
LG10	670790	671723
LG10	673038	673511
LG10	675827	676400
LG10	678189	678448
LG10	680230	681229
LG10	681546	682262
LG10	688671	689031
LG10	690956	691444
LG10	691768	692094
LG10	692144	692533
LG10	693156	693790
LG10	693917	694382
LG10	707972	708369
LG10	709812	710219
LG10	710408	710901
LG10	719023	719672
LG10	727576	728160
LG10	733212	733922
LG10	734264	734733
LG10	737426	737722
LG10	738787	739177
LG10	739740	740918
LG10	743301	743717
LG10	745126	745435
LG10	746907	747404
LG10	750578	750891
LG10	752032	752232
LG10	752693	752997
LG10	753775	753978
LG10	754179	754801
LG10	758250	758648
LG10	759557	760173
LG10	766774	767117
LG10	768218	768782
LG10	769000	770240
LG10	773122	773681
LG10	774395	774687
LG10	778747	779023
LG10	779752	780769
LG10	795456	796123
LG10	798992	799377
LG10	799854	800195
LG10	800325	800720
LG10	803487	804070
LG10	804581	804872
LG10	809020	809742
LG10	811343	811683
LG10	817306	817983
LG10	823832	824465
LG10	826492	826908
LG10	827107	827501
LG10	831833	832482
LG10	832652	833226
LG10	834011	834733
LG10	835595	835872
LG10	836140	836672
LG10	837967	838426
LG10	838815	839344
LG10	842397	842747
LG10	850127	850527
LG10	852659	853199
LG10	856789	857111
LG10	857602	857987
LG10	859473	860061
LG10	860646	861210
LG10	861651	861885
LG10	866187	866969
LG10	871858	872333
LG10	880035	880673
LG10	883284	883584
LG10	886136	886502
LG10	886858	887160
LG10	887243	887451
LG10	891589	892074
LG10	892120	892306
LG10	900936	901544
LG10	903282	903634
LG10	916243	916578
LG10	917653	918406
LG10	921867	922472
LG10	925707	925987
LG10	940832	941367
LG10	942417	943148
LG10	949994	950467
LG10	951017	951654
LG10	952293	953066
LG10	959343	959628
LG10	961343	961654
LG10	966238	967124
LG10	973734	974460
LG10	974642	975338
LG10	978217	978824
LG10	981748	982048
LG10	986372	986634
LG10	989217	989787
LG10	993294	993723
LG10	994267	995524
LG10	1001514	1002176
LG10	1002842	1003478
LG10	1006875	1008359
LG10	1014329	1014880
LG10	1015641	1016367
LG10	1018637	1019263
LG10	1029057	1029412
LG10	1034163	1034633
LG10	1038151	1038498
LG10	1040128	1040507
LG10	1040807	1041097
LG10	1042173	1043256
LG10	1046703	1047089
LG10	1052243	1053011
LG10	1055462	1056156
LG10	1056257	1056722
LG10	1061435	1061804
LG10	1062678	1063048
LG10	1063361	1064131
LG10	1070992	1071226
LG10	1084579	1085085
LG10	1087884	1088387
LG10	1091248	1092051
LG10	1094934	1095245
LG10	1099869	1100204
LG10	1109411	1109734
LG10	1109968	1110390
LG10	1139520	1139960
LG10	1149118	1149457
LG10	1151279	1152054
LG10	1152394	1153123
LG10	1154687	1155334
LG10	1155419	1155965
LG10	1161086	1161482
LG10	1164708	1165571
LG10	1166264	1166640
LG10	1171897	1172200
LG10	1172512	1172850
LG10	1173142	1173575
LG10	1178780	1179819
LG10	1179856	1180706
LG10	1180802	1181616
LG10	1186233	1187623
LG10	1191020	1191487
LG10	1194941	1195313
LG10	1197226	1197554
LG10	1199601	1199871
LG10	1200238	1200880
LG10	1201926	1202173
LG10	1202803	1203212
LG10	1203471	1203811
LG10	1204664	1204977
LG10	1211774	1212181
LG10	1212976	1213463
LG10	1217420	1217661
LG10	1218836	1219619
LG10	1225615	1226016
LG10	1228518	1229633
LG10	1231753	1232410
LG10	1235993	1236558
LG10	1238314	1238796
LG10	1248965	1249413
LG10	1254857	1255717
LG10	1257724	1258067
LG10	1266902	1267418
LG10	1272888	1273285
LG10	1278863	1279368
LG10	1279545	1279963
LG10	1296101	1296785
LG10	1305875	1306861
LG10	1328746	1329120
LG10	1330561	1331067
LG10	1334051	1334297
LG10	1339764	1340224
LG10	1344658	1345313
LG10	1349640	1349952
LG10	1354813	1355030
LG10	1357406	1357853
LG10	1369517	1369987
LG10	1371276	1371577
LG10	1376952	1377524
LG10	1380274	1380552
LG10	1391344	1391867
LG10	1393456	1393909
LG10	1395708	1395943
LG10	1399490	1399985
LG10	1404741	1405324
LG10	1406086	1406534
LG10	1407751	1407951
LG10	1411773	1412740
LG10	1414955	1415424
LG10	1416676	1417088
LG10	1417707	1418183
LG10	1424882	1425618
LG10	1431331	1431634
LG10	1440473	1441455
LG10	1449667	1449884
LG10	1473626	1475030
LG10	1481449	1481929
LG10	1483138	1483756
LG10	1484823	1485266
LG10	1485631	1485920
LG10	1490247	1490851
LG10	1492590	1492973
LG10	1498843	1499259
LG10	1499655	1500586
LG10	1502315	1502868
LG10	1505557	1506024
LG10	1506128	1506543
LG10	1507686	1507970
LG10	1508886	1509532
LG10	1521936	1522285
LG10	1522562	1522942
LG10	1523199	1523479
LG10	1525822	1526186
LG10	1526877	1527223
LG10	1532088	1532632
LG10	1547875	1548389
LG10	1550026	1550382
LG10	1551520	1552083
LG10	1564073	1564632
LG10	1565379	1565917
LG10	1567428	1567951
LG10	1569122	1569375
LG10	1569728	1570053
LG10	1575282	1575535
LG10	1575813	1576015
LG10	1596157	1596499
LG10	1606948	1607707
LG10	1612555	1613063
LG10	1613262	1613654
LG10	1617384	1617595
LG10	1621125	1621533
LG10	1622337	1622632
LG10	1636220	1636511
LG10	1641990	1642290
LG10	1643993	1644273
LG10	1652649	1652882
LG10	1653039	1653400
LG10	1653614	1653903
LG10	1664511	1664867
LG10	1664913	1665508
LG10	1675654	1675957
LG10	1678197	1678748
LG10	1681347	1681654
LG10	1688700	1689117
LG10	1692691	1693081
LG10	1693366	1693989
LG10	1695936	1696450
LG10	1697321	1697830
LG10	1697977	1698421
LG10	1698948	1699247
LG10	1703634	1704039
LG10	1704326	1704585
LG10	1707134	1707425
LG10	1708053	1708490
LG10	1723160	1724204
LG10	1728868	1729450
LG10	1731202	1731701
LG10	1752794	1753485
LG10	1760125	1760595
LG10	1760997	1761436
LG10	1761745	1762072
LG10	1769165	1769690
LG10	1779786	1780067
LG10	1781019	1781434
LG10	1782830	1783230
LG10	1786634	1786972
LG10	1794852	1795218
LG10	1801474	1803322
LG10	1803509	1803959
LG10	1805484	1805782
LG10	1807019	1807295
LG10	1815834	1816273
LG10	1818977	1819438
LG10	1824181	1824850
LG10	1826089	1826623
LG10	1828514	1828826
LG10	1836682	1837103
LG10	1842327	1843187
LG10	1844678	1845005
LG10	1850784	1851885
LG10	1857631	1857955
LG10	1861801	1862301
LG10	1866932	1867257
LG10	1867534	1867836
LG10	1876476	1876797
LG10	1879101	1879910
LG10	1880035	1880733
LG10	1891277	1891718
LG10	1892788	1893229
LG10	1898826	1899704
LG10	1900026	1900532
LG10	1901037	1901467
LG10	1904700	1905234
LG10	1910102	1910698
LG10	1916943	1917263
LG10	1921772	1922104
LG10	1924175	1924393
LG10	1926666	1927041
LG10	1942714	1943129
LG10	1955278	1956194
LG10	1956418	1956770
LG10	1958480	1958760
LG10	1959753	1960030
LG10	1964119	1964476
LG10	1978625	1979587
LG10	1995326	1996989
LG10	2007296	2008302
LG10	2014042	2014599
LG10	2016380	2017059
LG10	2021630	2022541
LG10	2030223	2030672
LG10	2033455	2033760
LG10	2047438	2047963
LG10	2048133	2048476
LG10	2052323	2052856
LG10	2055427	2055918
LG10	2060275	2060555
LG10	2060734	2060958
LG10	2066005	2066638
LG10	2066740	2067398
LG10	2090291	2091165
LG10	2101321	2102421
LG10	2113419	2113642
LG10	2118556	2118791
LG10	2118998	2119326
LG10	2119530	2120461
LG10	2121804	2122936
LG10	2124333	2124886
LG10	2128050	2128307
LG10	2135135	2135444
LG10	2135604	2136210
LG10	2136473	2136715
LG10	2143631	2144462
LG10	2150493	2150875
LG10	2153458	2153973
LG10	2162219	2162716
LG10	2167559	2168190
LG10	2169513	2170010
LG10	2170815	2171469
LG10	2185602	2187225
LG10	2202717	2203127
LG10	2210983	2211393
LG10	2211738	2212121
LG10	2215918	2216194
LG10	2238450	2239159
LG10	2239384	2239834
LG10	2242980	2243414
LG10	2263275	2264002
LG10	2271009	2271622
LG10	2287674	2288268
LG10	2290903	2291208
LG10	2318166	2318917
LG10	2328908	2329652
LG10	2335887	2336741
LG10	2347302	2347644
LG10	2348154	2348452
LG10	2350684	2351078
LG10	2351553	2352009
LG10	2352614	2352978
LG10	2365168	2365386
LG10	2367373	2367875
LG10	2382739	2383032
LG10	2389107	2390105
LG10	2404361	2405052
LG10	2410159	2410461
LG10	2410776	2411064
LG10	2420238	2420673
LG10	2423176	2423593
LG10	2430646	2430898
LG10	2430999	2431771
LG10	2437616	2437911
LG10	2450148	2450697
LG10	2453780	2454070
LG10	2476733	2477066
LG10	2484351	2484703
LG10	2486054	2486911
LG10	2489136	2489601
LG10	2490602	2490865
LG10	2491685	2491941
LG10	2497031	2497659
LG10	2502066	2502334
LG10	2502928	2503481
LG10	2508858	2509155
LG10	2518611	2519098
LG10	2521702	2522242
LG10	2524603	2525184
LG10	2531837	2532395
LG10	2533507	2533843
LG10	2541523	2542998
LG10	2546588	2547016
LG10	2551024	2551596
LG10	2552231	2552662
LG10	2554024	2554515
LG10	2556634	2557091
LG10	2557198	2557663
LG10	2566088	2566509
LG10	2570216	2570746
LG10	2571773	2572044
LG10	2573509	2573858
LG10	2576657	2577503
LG10	2578906	2579546
LG10	2583370	2583638
LG10	2585004	2586480
LG10	2587348	2587546
LG10	2588212	2588589
LG10	2589993	2591152
LG10	2591528	2592009
LG10	2593530	2593753
LG10	2601411	2601662
LG10	2603693	2604137
LG10	2605453	2605868
LG10	2615628	2615889
LG10	2622695	2622969
LG10	2623694	2624169
LG10	2642855	2643849
LG10	2647779	2648456
LG10	2650557	2651003
LG10	2655392	2655748
LG10	2663900	2664733
LG10	2664942	2665327
LG10	2669424	2669887
LG10	2674575	2675155
LG10	2685544	2685981
LG10	2690618	2690983
LG10	2691168	2691623
LG10	2700217	2700557
LG10	2703578	2703974
LG10	2707690	2707992
LG10	2708470	2709002
LG10	2709220	2710196
LG10	2728039	2728388
LG10	2730552	2731460
LG10	2741614	2741857
LG10	2742338	2742791
LG10	2756747	2757289
LG10	2758462	2759192
LG10	2770486	2770755
LG10	2779537	2779837
LG10	2781078	2781442
LG10	2787624	2788098
LG10	2798655	2799134
LG10	2799550	2800007
LG10	2801383	2801778
LG10	2807179	2807573
LG10	2819622	2820268
LG10	2820673	2821151
LG10	2824778	2825357
LG10	2826335	2826671
LG10	2827764	2828219
LG10	2837317	2838148
LG10	2847869	2848399
LG10	2857982	2858508
LG10	2859494	2860160
LG10	2868801	2869067
LG10	2869376	2870327
LG10	2870673	2871543
LG10	2873736	2874007
LG10	2879312	2880002
LG10	2880910	2882116
LG10	2889874	2890240
LG10	2891782	2892354
LG10	2894298	2896216
LG10	2927881	2928390
LG10	2928874	2931505
LG10	2933420	2933647
LG10	2960317	2960554
LG10	2987222	2987644
LG10	2990998	2991311
LG10	2997871	2998199
LG10	3006308	3007332
LG10	3015440	3015780
LG10	3020714	3021054
LG10	3028344	3028980
LG10	3040982	3041589
LG10	3048996	3049404
LG10	3053314	3053630
LG10	3058652	3058986
LG10	3064301	3064612
LG10	3076405	3076841
LG10	3099080	3099654
LG10	3100060	3100410
LG10	3101387	3101796
LG10	3102371	3102748
LG10	3115941	3116439
LG10	3123523	3124278
LG10	3133098	3133594
LG10	3134517	3135119
LG10	3149532	3150316
LG10	3158044	3158345
LG10	3176207	3177021
LG10	3177112	3177625
LG10	3183362	3183829
LG10	3184220	3184610
LG10	3194479	3196395
LG10	3204895	3205588
LG10	3206518	3206949
LG10	3213848	3214328
LG10	3234123	3234387
LG10	3235100	3235549
LG10	3236697	3237451
LG10	3240232	3240774
LG10	3242607	3242993
LG10	3243988	3244308
LG10	3247989	3249528
LG10	3251089	3251282
LG10	3254598	3255779
LG10	3255931	3256420
LG10	3256682	3257909
LG10	3260582	3261137
LG10	3261297	3261510
LG10	3262874	3263163
LG10	3280087	3281070
LG10	3291957	3292340
LG10	3314277	3314724
LG10	3326469	3327023
LG10	3327361	3327610
LG10	3356041	3356219
LG10	3382152	3382459
LG10	3391080	3391844
LG10	3431069	3431469
LG10	3437903	3438338
LG10	3453344	3454333
LG10	3468589	3468884
LG10	3482940	3483272
LG10	3484102	3484353
LG10	3484704	3484946
LG10	3500566	3500945
LG10	3514646	3515214
LG10	3521854	3522190
LG10	3534619	3535506
LG10	3555651	3556015
LG10	3556220	3556986
LG10	3563648	3563996
LG10	3564925	3565350
LG10	3567458	3567801
LG10	3579855	3580855
LG10	3588290	3588873
LG10	3594059	3595439
LG10	3612263	3612764
LG10	3613259	3614041
LG10	3654315	3654487
LG10	3674862	3675212
LG10	3694896	3695145
LG10	3697208	3697662
LG10	3708168	3708540
LG10	3708722	3709089
LG10	3715577	3716556
LG10	3723397	3723904
LG10	3729242	3729862
LG10	3732899	3733372
LG10	3745043	3745391
LG10	3757345	3757715
LG10	3768520	3769007
LG10	3782832	3783649
LG10	3786992	3787270
LG10	3790423	3790713
LG10	3805223	3805971
LG10	3807249	3807602
LG10	3825900	3826550
LG10	3830473	3831380
LG10	3834391	3834871
LG10	3836527	3836994
LG10	3840464	3840878
LG10	3842220	3842768
LG10	3850062	3850831
LG10	3857679	3858120
LG10	3909777	3910579
LG10	3915339	3915635
LG10	3927287	3927564
LG10	3951629	3952108
LG10	3952213	3952618
LG10	3963122	3963487
LG10	3967630	3968416
LG10	3978161	3978814
LG10	3980006	3981716
LG10	3993837	3994238
LG10	4005260	4005860
LG10	4010341	4010808
LG10	4021648	4021928
LG10	4045118	4045410
LG10	4076109	4076438
LG10	4087924	4088137
LG10	4128194	4129185
LG10	4199996	4200481
LG10	4213714	4214122
LG10	4222214	4222507
LG10	4232523	4233067
LG10	4248643	4249108
LG10	4249200	4250689
LG10	4259643	4260430
LG10	4263828	4264145
LG10	4278127	4279180
LG10	4282336	4282629
LG10	4287204	4287700
LG10	4294270	4294747
LG10	4297773	4298264
LG10	4302448	4303371
LG10	4305047	4305529
LG10	4309515	4310386
LG10	4312379	4312871
LG10	4316083	4316421
LG10	4346831	4347582
LG10	4351015	4352107
LG10	4352711	4353360
LG10	4402212	4402549
LG10	4415248	4415893
LG10	4416408	4417004
LG10	4417207	4417711
LG10	4423511	4423897
LG10	4423972	4424287
LG10	4442607	4443045
LG10	4444017	4446080
LG10	4447142	4447630
LG10	4453310	4454048
LG10	4459834	4460693
LG10	4460934	4462539
LG10	4472846	4473126
LG10	4482786	4483073
LG10	4486131	4487093
LG10	4488738	4489266
LG10	4495208	4495526
LG10	4495828	4496600
LG10	4505316	4506038
LG10	4509747	4510452
LG10	4535071	4535826
LG10	4561861	4562413
LG10	4564253	4565386
LG10	4574680	4575153
LG10	4599855	4600160
LG10	4601013	4601475
LG10	4601517	4602038
LG10	4603880	4604094
LG10	4604185	4605009
LG10	4620608	4621147
LG10	4621519	4622023
LG10	4645716	4645909
LG10	4646637	4646932
LG10	4647385	4648875
LG10	4659581	4659840
LG10	4659962	4660177
LG10	4660531	4660803
LG10	4663690	4664098
LG10	4674949	4675369
LG10	4676569	4676816
LG10	4678198	4679031
LG10	4679158	4679555
LG10	4681708	4681972
LG10	4686829	4687073
LG10	4694161	4694453
LG10	4734714	4735267
LG10	4748062	4748834
LG10	4756562	4756837
LG10	4759318	4759677
LG10	4760609	4761067
LG10	4819302	4819672
LG10	4828941	4829205
LG10	4844063	4845875
LG10	4880116	4880480
LG10	4894499	4895090
LG10	4904138	4904937
LG10	4905545	4906959
LG10	4964547	4964877
LG10	4983718	4983992
LG10	4992744	4993090
LG10	4995239	4995934
LG10	5007919	5008948
LG10	5012170	5012822
LG10	5015658	5016099
LG10	5016921	5017444
LG10	5017644	5018175
LG10	5028977	5029581
LG10	5032448	5034898
LG10	5035027	5035385
LG10	5039367	5040546
LG10	5041726	5042056
LG10	5047635	5048218
LG10	5058930	5059497
LG10	5059697	5060312
LG10	5061542	5062056
LG10	5062564	5063079
LG10	5073134	5073482
LG10	5091064	5091824
LG10	5091944	5092474
LG10	5099461	5101035
LG10	5103059	5103290
[truncated: 38,069 more rows]

## Sheet: Union set
Chr	Start	End	peak_name
LG1	1511	1840	peak1
LG1	2132	3214	peak2
LG1	4797	5161	peak3
LG1	5648	6229	peak4
LG1	7504	8472	peak5
LG1	8754	10142	peak6
LG1	10301	10665	peak7
LG1	11026	11954	peak8
LG1	14066	14432	peak9
LG1	15064	15443	peak10
LG1	20497	20899	peak11
LG1	21016	22351	peak12
LG1	24530	24949	peak13
LG1	26265	26554	peak14
LG1	30651	31522	peak15
LG1	32507	33867	peak16
LG1	38122	39494	peak17
LG1	43649	46188	peak18
LG1	61018	62702	peak19
LG1	76528	77222	peak20
LG1	77313	78069	peak21
LG1	84536	86380	peak22
LG1	98032	99165	peak23
LG1	105928	106176	peak24
LG1	109299	109594	peak25
LG1	110077	110592	peak26
LG1	111021	111311	peak27
LG1	113658	114746	peak28
LG1	119507	120412	peak29
LG1	121020	121603	peak30
LG1	130284	130539	peak31
LG1	140404	140964	peak32
LG1	141145	142038	peak33
LG1	142599	142881	peak34
LG1	145040	146590	peak35
LG1	155380	156412	peak36
LG1	157429	158071	peak37
LG1	159908	160602	peak38
LG1	166281	166697	peak39
LG1	167559	168142	peak40
LG1	178675	179540	peak41
LG1	181752	182402	peak42
LG1	182522	183426	peak43
LG1	183921	184379	peak44
LG1	192893	193345	peak45
LG1	208428	210206	peak46
LG1	211821	212489	peak47
LG1	217988	218202	peak48
LG1	220148	220640	peak49
LG1	222808	226780	peak50
LG1	232837	234547	peak51
LG1	243381	244386	peak52
LG1	247353	247956	peak53
LG1	255635	256394	peak54
LG1	257172	257475	peak55
LG1	258724	259393	peak56
LG1	260553	261672	peak57
LG1	274852	275550	peak58
LG1	275751	276205	peak59
LG1	276581	276803	peak60
LG1	280120	281573	peak61
LG1	281970	282950	peak62
LG1	289778	289979	peak63
LG1	291526	291870	peak64
LG1	291977	292259	peak65
LG1	316427	316610	peak66
LG1	324222	324594	peak67
LG1	336411	337235	peak68
LG1	339948	340657	peak69
LG1	341899	342325	peak70
LG1	343194	343906	peak71
LG1	347230	347807	peak72
LG1	350437	351002	peak73
LG1	351464	351857	peak74
LG1	352240	352569	peak75
LG1	352748	354437	peak76
LG1	354743	355463	peak77
LG1	362696	363218	peak78
LG1	364147	364544	peak79
LG1	366518	369699	peak80
LG1	372547	372889	peak81
LG1	373121	373411	peak82
LG1	374368	375974	peak83
LG1	380316	381129	peak84
LG1	384182	384911	peak85
LG1	386729	387586	peak86
LG1	390755	390992	peak87
LG1	391393	392153	peak88
LG1	396156	398866	peak89
LG1	420038	421189	peak90
LG1	421686	422224	peak91
LG1	427542	428269	peak92
LG1	428883	430858	peak93
LG1	430940	432795	peak94
LG1	438431	438632	peak95
LG1	440332	440634	peak96
LG1	445042	446493	peak97
LG1	448028	448865	peak98
LG1	454837	455823	peak99
LG1	456800	457483	peak100
LG1	462253	462584	peak101
LG1	465507	466554	peak102
LG1	470839	471414	peak103
LG1	471885	472858	peak104
LG1	475523	475891	peak105
LG1	486437	487370	peak106
LG1	493435	494061	peak107
LG1	494222	494726	peak108
LG1	495204	495762	peak109
LG1	499175	499667	peak110
LG1	501089	501634	peak111
LG1	504059	504816	peak112
LG1	510233	511530	peak113
LG1	517177	517945	peak114
LG1	519628	519997	peak115
LG1	521752	522243	peak116
LG1	523038	523451	peak117
LG1	524016	525228	peak118
LG1	527909	529217	peak119
LG1	536729	537466	peak120
LG1	537580	537915	peak121
LG1	543401	544284	peak122
LG1	550968	551314	peak123
LG1	556594	557408	peak124
LG1	563969	564245	peak125
LG1	565995	567214	peak126
LG1	573193	573883	peak127
LG1	577143	578225	peak128
LG1	578580	579100	peak129
LG1	579150	579539	peak130
LG1	580844	581545	peak131
LG1	581653	581952	peak132
LG1	582657	583053	peak133
LG1	590673	591900	peak134
LG1	597815	598140	peak135
LG1	604919	605556	peak136
LG1	607593	608762	peak137
LG1	611209	612450	peak138
LG1	612836	613526	peak139
LG1	630468	631162	peak140
LG1	632867	633300	peak141
LG1	635203	636212	peak142
LG1	646514	647338	peak143
LG1	647513	648623	peak144
LG1	652389	652759	peak145
LG1	654243	655487	peak146
LG1	656940	657490	peak147
LG1	661709	662695	peak148
LG1	664808	665629	peak149
LG1	665778	666202	peak150
LG1	671224	672198	peak151
LG1	683293	684185	peak152
LG1	684779	685208	peak153
LG1	686430	686663	peak154
LG1	689244	690221	peak155
LG1	691260	691506	peak156
LG1	703561	704818	peak157
LG1	704897	706405	peak158
LG1	710657	712361	peak159
LG1	716837	717756	peak160
LG1	735122	735391	peak161
LG1	736874	738178	peak162
LG1	741777	743666	peak163
LG1	749466	750897	peak164
LG1	757999	759281	peak165
LG1	759635	760125	peak166
LG1	763161	764101	peak167
LG1	764406	765362	peak168
LG1	766009	766533	peak169
LG1	767104	768569	peak170
LG1	777017	779464	peak171
LG1	781889	784602	peak172
LG1	785558	786048	peak173
LG1	790398	790873	peak174
LG1	791328	791866	peak175
LG1	794372	795017	peak176
LG1	795109	795628	peak177
LG1	800228	801764	peak178
LG1	805120	805745	peak179
LG1	806353	806705	peak180
LG1	809823	810588	peak181
LG1	815298	818550	peak182
LG1	820682	820954	peak183
LG1	821591	821926	peak184
LG1	822989	823671	peak185
LG1	824411	825457	peak186
LG1	828588	829308	peak187
LG1	831999	832630	peak188
LG1	834215	835814	peak189
LG1	838883	839062	peak190
LG1	839963	840818	peak191
LG1	843458	844118	peak192
LG1	845296	845937	peak193
LG1	847176	847523	peak194
LG1	848592	849700	peak195
LG1	860386	861471	peak196
LG1	873037	874487	peak197
LG1	878384	879155	peak198
LG1	886331	886781	peak199
LG1	888548	888984	peak200
LG1	889122	889561	peak201
LG1	889789	890315	peak202
LG1	894190	895329	peak203
LG1	896321	896739	peak204
LG1	900695	901206	peak205
LG1	908065	908584	peak206
LG1	909972	910421	peak207
LG1	911200	912217	peak208
LG1	915891	919574	peak209
LG1	920731	921179	peak210
LG1	922427	922809	peak211
LG1	925213	925875	peak212
LG1	926578	927217	peak213
LG1	927939	928958	peak214
LG1	933737	934102	peak215
LG1	936587	937326	peak216
LG1	939206	941064	peak217
LG1	945975	946869	peak218
LG1	948645	949328	peak219
LG1	949531	949832	peak220
LG1	950331	950890	peak221
LG1	955926	956236	peak222
LG1	956950	957252	peak223
LG1	962020	963042	peak224
LG1	965086	966217	peak225
LG1	971784	972295	peak226
LG1	972558	973341	peak227
LG1	978089	979427	peak228
LG1	981046	981328	peak229
LG1	982057	983573	peak230
LG1	988772	991138	peak231
LG1	991676	991894	peak232
LG1	992506	992733	peak233
LG1	993567	994105	peak234
LG1	994492	995035	peak235
LG1	995711	996162	peak236
LG1	997345	998458	peak237
LG1	1000863	1001713	peak238
LG1	1012144	1012544	peak239
LG1	1015561	1016681	peak240
LG1	1020223	1020447	peak241
LG1	1021967	1022221	peak242
LG1	1022573	1023871	peak243
LG1	1024192	1024701	peak244
LG1	1027112	1027534	peak245
LG1	1034914	1035482	peak246
LG1	1037879	1038379	peak247
LG1	1041254	1041497	peak248
LG1	1044399	1045336	peak249
LG1	1046055	1047137	peak250
LG1	1048188	1048449	peak251
LG1	1060558	1061182	peak252
LG1	1061606	1062307	peak253
LG1	1073741	1074580	peak254
LG1	1074947	1075434	peak255
LG1	1076055	1076786	peak256
LG1	1080766	1081406	peak257
LG1	1085309	1085698	peak258
LG1	1088722	1089239	peak259
LG1	1092579	1093000	peak260
LG1	1093229	1093723	peak261
LG1	1095644	1096359	peak262
LG1	1096748	1096967	peak263
LG1	1102546	1103332	peak264
LG1	1108340	1109509	peak265
LG1	1109839	1110344	peak266
LG1	1110824	1111186	peak267
LG1	1113771	1114645	peak268
LG1	1124498	1126411	peak269
LG1	1129816	1130554	peak270
LG1	1134970	1135368	peak271
LG1	1136159	1137265	peak272
LG1	1160251	1161327	peak273
LG1	1161741	1162355	peak274
LG1	1167158	1167813	peak275
LG1	1168477	1169055	peak276
LG1	1172883	1173385	peak277
LG1	1173419	1173849	peak278
LG1	1176743	1177619	peak279
LG1	1182129	1182914	peak280
LG1	1186135	1188045	peak281
LG1	1193943	1194959	peak282
LG1	1195852	1196278	peak283
LG1	1198085	1198849	peak284
LG1	1199859	1201487	peak285
LG1	1207209	1208008	peak286
LG1	1210660	1211148	peak287
LG1	1217412	1217720	peak288
LG1	1218322	1219294	peak289
LG1	1219540	1219862	peak290
LG1	1220554	1220785	peak291
LG1	1225411	1227060	peak292
LG1	1231094	1232430	peak293
LG1	1243022	1243442	peak294
LG1	1244160	1244505	peak295
LG1	1246068	1246429	peak296
LG1	1251220	1251909	peak297
LG1	1252142	1252995	peak298
LG1	1254306	1254657	peak299
LG1	1257184	1257828	peak300
LG1	1260524	1260753	peak301
LG1	1263989	1264512	peak302
LG1	1271277	1271759	peak303
LG1	1273856	1275162	peak304
LG1	1280264	1280693	peak305
LG1	1283531	1284235	peak306
LG1	1284568	1285953	peak307
LG1	1292653	1294324	peak308
LG1	1302004	1302982	peak309
LG1	1303343	1304074	peak310
LG1	1311749	1312825	peak311
LG1	1315373	1316160	peak312
LG1	1319239	1319522	peak313
LG1	1320415	1320776	peak314
LG1	1321534	1322863	peak315
LG1	1337144	1337463	peak316
LG1	1338430	1338867	peak317
LG1	1339216	1339723	peak318
LG1	1340709	1340976	peak319
LG1	1341617	1341820	peak320
LG1	1341993	1343332	peak321
LG1	1347432	1347780	peak322
LG1	1349109	1349763	peak323
LG1	1359059	1359719	peak324
LG1	1361151	1361558	peak325
LG1	1362865	1363427	peak326
LG1	1363767	1364003	peak327
LG1	1364625	1364839	peak328
LG1	1365044	1365323	peak329
LG1	1365901	1366265	peak330
LG1	1367045	1367473	peak331
LG1	1370097	1370497	peak332
LG1	1371785	1372252	peak333
LG1	1373192	1373774	peak334
LG1	1373901	1374515	peak335
LG1	1390365	1391158	peak336
LG1	1396432	1397703	peak337
LG1	1398352	1398541	peak338
LG1	1403149	1404431	peak339
LG1	1407839	1409495	peak340
LG1	1418220	1419700	peak341
LG1	1420588	1420847	peak342
LG1	1422854	1423149	peak343
LG1	1424675	1425172	peak344
LG1	1427615	1427965	peak345
LG1	1429161	1430324	peak346
LG1	1435268	1435896	peak347
LG1	1437376	1437741	peak348
LG1	1442211	1443226	peak349
LG1	1443356	1443836	peak350
LG1	1444034	1444342	peak351
LG1	1451579	1452209	peak352
LG1	1459462	1460534	peak353
LG1	1460580	1461233	peak354
LG1	1462014	1462516	peak355
LG1	1465722	1468061	peak356
LG1	1470815	1471799	peak357
LG1	1475987	1476665	peak358
LG1	1486926	1487716	peak359
LG1	1493444	1494359	peak360
LG1	1497563	1498808	peak361
LG1	1502577	1504123	peak362
LG1	1504617	1505065	peak363
LG1	1505214	1505784	peak364
LG1	1519956	1520397	peak365
LG1	1522387	1523080	peak366
LG1	1526541	1526971	peak367
LG1	1531166	1531998	peak368
LG1	1532200	1534157	peak369
LG1	1542942	1543151	peak370
LG1	1543239	1543960	peak371
LG1	1544602	1546322	peak372
LG1	1556217	1557259	peak373
LG1	1565724	1566232	peak374
LG1	1570800	1571335	peak375
LG1	1575685	1576610	peak376
LG1	1577003	1577553	peak377
LG1	1578396	1578847	peak378
LG1	1579423	1579907	peak379
LG1	1585188	1585477	peak380
LG1	1596041	1598088	peak381
LG1	1601492	1601866	peak382
LG1	1611846	1612545	peak383
LG1	1613758	1614053	peak384
LG1	1614266	1614672	peak385
LG1	1615611	1616004	peak386
LG1	1623354	1623714	peak387
LG1	1624281	1624666	peak388
LG1	1628646	1629206	peak389
LG1	1629308	1630486	peak390
LG1	1631475	1631982	peak391
LG1	1636301	1637301	peak392
LG1	1637727	1638014	peak393
LG1	1641259	1641628	peak394
LG1	1642536	1644343	peak395
LG1	1645753	1646074	peak396
LG1	1652391	1652844	peak397
LG1	1654503	1654855	peak398
LG1	1654939	1655331	peak399
LG1	1655927	1656506	peak400
LG1	1662526	1662914	peak401
LG1	1663889	1664099	peak402
LG1	1666436	1666739	peak403
LG1	1666881	1668016	peak404
LG1	1668101	1669619	peak405
LG1	1675802	1676492	peak406
LG1	1677018	1678022	peak407
LG1	1684048	1684749	peak408
LG1	1687160	1688082	peak409
LG1	1689175	1689810	peak410
LG1	1696093	1696709	peak411
LG1	1697469	1697793	peak412
LG1	1698824	1699580	peak413
LG1	1701795	1702960	peak414
LG1	1704893	1705373	peak415
LG1	1706399	1707156	peak416
LG1	1709195	1709739	peak417
LG1	1710786	1711119	peak418
LG1	1711852	1712693	peak419
LG1	1714532	1714923	peak420
LG1	1717579	1718011	peak421
LG1	1721196	1722254	peak422
LG1	1722309	1722688	peak423
LG1	1722840	1723259	peak424
LG1	1728476	1729477	peak425
LG1	1730127	1731403	peak426
LG1	1739185	1741664	peak427
LG1	1743164	1743705	peak428
LG1	1756623	1758136	peak429
LG1	1758623	1758934	peak430
LG1	1760965	1761229	peak431
LG1	1766213	1767105	peak432
LG1	1770023	1770634	peak433
LG1	1771827	1772073	peak434
LG1	1772218	1772485	peak435
LG1	1772819	1773538	peak436
LG1	1774203	1774610	peak437
LG1	1775216	1775763	peak438
LG1	1775878	1776618	peak439
LG1	1776922	1777608	peak440
LG1	1782699	1783951	peak441
LG1	1785266	1786302	peak442
LG1	1788759	1789006	peak443
LG1	1790435	1791604	peak444
LG1	1792706	1794766	peak445
LG1	1796288	1796644	peak446
LG1	1799837	1800159	peak447
LG1	1800748	1801041	peak448
LG1	1801533	1801811	peak449
LG1	1802816	1803558	peak450
LG1	1808234	1809297	peak451
LG1	1815283	1815521	peak452
LG1	1821546	1822192	peak453
LG1	1826723	1827671	peak454
LG1	1832113	1833219	peak455
LG1	1841736	1842304	peak456
LG1	1845999	1846447	peak457
LG1	1846985	1847546	peak458
LG1	1857093	1857695	peak459
LG1	1858370	1858987	peak460
LG1	1860223	1861053	peak461
LG1	1864022	1864669	peak462
LG1	1867691	1868070	peak463
LG1	1869428	1869752	peak464
LG1	1869819	1870897	peak465
LG1	1871004	1871246	peak466
LG1	1872877	1873304	peak467
LG1	1875930	1876203	peak468
LG1	1877613	1878502	peak469
LG1	1881389	1882234	peak470
LG1	1888217	1889629	peak471
LG1	1889787	1891667	peak472
LG1	1894664	1895018	peak473
LG1	1896450	1896839	peak474
LG1	1900239	1901208	peak475
LG1	1904878	1906441	peak476
LG1	1913263	1913996	peak477
LG1	1916345	1916822	peak478
LG1	1919120	1920319	peak479
LG1	1920887	1921188	peak480
LG1	1928518	1930213	peak481
LG1	1932473	1932881	peak482
LG1	1934725	1935048	peak483
LG1	1938808	1939797	peak484
LG1	1947550	1948098	peak485
LG1	1948798	1949225	peak486
LG1	1954013	1955386	peak487
LG1	1955487	1958161	peak488
LG1	1963698	1964301	peak489
LG1	1964390	1964951	peak490
LG1	1967094	1967362	peak491
LG1	1974294	1975612	peak492
LG1	1978752	1980530	peak493
LG1	1988842	1989348	peak494
LG1	2001394	2002206	peak495
LG1	2004123	2004526	peak496
LG1	2008380	2009083	peak497
LG1	2009205	2010978	peak498
LG1	2013170	2014637	peak499
LG1	2014818	2016304	peak500
LG1	2016386	2016646	peak501
LG1	2016755	2017117	peak502
LG1	2031584	2032488	peak503
LG1	2032574	2033443	peak504
LG1	2033553	2034563	peak505
LG1	2036522	2037209	peak506
LG1	2040453	2041441	peak507
LG1	2044812	2045119	peak508
LG1	2045694	2045929	peak509
LG1	2046160	2046599	peak510
LG1	2049326	2049658	peak511
LG1	2051197	2051921	peak512
LG1	2054164	2054759	peak513
LG1	2055932	2056417	peak514
LG1	2060561	2061069	peak515
LG1	2062827	2063335	peak516
LG1	2064283	2064725	peak517
LG1	2066821	2067171	peak518
LG1	2068878	2069374	peak519
LG1	2076825	2077210	peak520
LG1	2080649	2082007	peak521
LG1	2084741	2085194	peak522
LG1	2094675	2095301	peak523
LG1	2096347	2096688	peak524
LG1	2097295	2100697	peak525
LG1	2102128	2102526	peak526
LG1	2115511	2115984	peak527
LG1	2116119	2116374	peak528
LG1	2116521	2116854	peak529
LG1	2117131	2118653	peak530
LG1	2120779	2122077	peak531
LG1	2123092	2123699	peak532
LG1	2124014	2124307	peak533
LG1	2131873	2133111	peak534
LG1	2134829	2135199	peak535
LG1	2136321	2136582	peak536
LG1	2140004	2140795	peak537
LG1	2143675	2144114	peak538
LG1	2149297	2150125	peak539
LG1	2150652	2151029	peak540
LG1	2151859	2152195	peak541
LG1	2154645	2155070	peak542
LG1	2157031	2157345	peak543
LG1	2157424	2157701	peak544
LG1	2157778	2158746	peak545
LG1	2169125	2169616	peak546
LG1	2170496	2171309	peak547
LG1	2175433	2176188	peak548
LG1	2177724	2178065	peak549
LG1	2178306	2178625	peak550
LG1	2180821	2181653	peak551
LG1	2185305	2187056	peak552
LG1	2189005	2189454	peak553
LG1	2192634	2193068	peak554
LG1	2193763	2194122	peak555
LG1	2194593	2195416	peak556
LG1	2195489	2196220	peak557
LG1	2202173	2202933	peak558
LG1	2203461	2203753	peak559
LG1	2208438	2208893	peak560
LG1	2209309	2209922	peak561
LG1	2212011	2212871	peak562
LG1	2213468	2214179	peak563
LG1	2218175	2218934	peak564
LG1	2223223	2223476	peak565
LG1	2224309	2224940	peak566
LG1	2225039	2225833	peak567
LG1	2225916	2228028	peak568
LG1	2235728	2236695	peak569
LG1	2245432	2246810	peak570
LG1	2256835	2257716	peak571
LG1	2259829	2260419	peak572
LG1	2260699	2261456	peak573
LG1	2276504	2277183	peak574
LG1	2278796	2279349	peak575
LG1	2280091	2280995	peak576
LG1	2289769	2291031	peak577
LG1	2292621	2292939	peak578
LG1	2295223	2295807	peak579
LG1	2297340	2298552	peak580
LG1	2298777	2300678	peak581
LG1	2301859	2302819	peak582
LG1	2313224	2313682	peak583
LG1	2317447	2318024	peak584
LG1	2318260	2318573	peak585
LG1	2322127	2322575	peak586
LG1	2323938	2324509	peak587
LG1	2324876	2325254	peak588
LG1	2329217	2329675	peak589
LG1	2331837	2332213	peak590
LG1	2335722	2336252	peak591
LG1	2343260	2343951	peak592
LG1	2344491	2345857	peak593
LG1	2349715	2351527	peak594
LG1	2356025	2356743	peak595
LG1	2357329	2359054	peak596
LG1	2360221	2360526	peak597
LG1	2361295	2361679	peak598
LG1	2365082	2366173	peak599
LG1	2368615	2368845	peak600
LG1	2371082	2371512	peak601
LG1	2373288	2373512	peak602
LG1	2373619	2374250	peak603
LG1	2375024	2375586	peak604
LG1	2396958	2397598	peak605
LG1	2401575	2402703	peak606
LG1	2402798	2403137	peak607
LG1	2412157	2413499	peak608
LG1	2417338	2417549	peak609
LG1	2427052	2427552	peak610
LG1	2429116	2430137	peak611
LG1	2438616	2440993	peak612
LG1	2447977	2449016	peak613
LG1	2461864	2462925	peak614
LG1	2465457	2465828	peak615
LG1	2466193	2467112	peak616
LG1	2467179	2468006	peak617
LG1	2480565	2480883	peak618
LG1	2481623	2482218	peak619
LG1	2482990	2483623	peak620
LG1	2487771	2488255	peak621
LG1	2493610	2493891	peak622
LG1	2494013	2494726	peak623
LG1	2494829	2495606	peak624
LG1	2500810	2501692	peak625
LG1	2507091	2507968	peak626
LG1	2508335	2511739	peak627
LG1	2514500	2514734	peak628
LG1	2522497	2523378	peak629
LG1	2523621	2523842	peak630
LG1	2524622	2526321	peak631
LG1	2533334	2533809	peak632
LG1	2534402	2535002	peak633
LG1	2543658	2544589	peak634
LG1	2544886	2546287	peak635
LG1	2551474	2552174	peak636
LG1	2553422	2553919	peak637
LG1	2556334	2556778	peak638
LG1	2557684	2559197	peak639
LG1	2562411	2562658	peak640
LG1	2563253	2563913	peak641
LG1	2568614	2569937	peak642
LG1	2576425	2576774	peak643
LG1	2579805	2580784	peak644
LG1	2581056	2581842	peak645
LG1	2583032	2583484	peak646
LG1	2590788	2592047	peak647
LG1	2592950	2594262	peak648
LG1	2603134	2604628	peak649
LG1	2606275	2606580	peak650
LG1	2608725	2609167	peak651
LG1	2609462	2609735	peak652
LG1	2611347	2613390	peak653
LG1	2617462	2619439	peak654
LG1	2624826	2625893	peak655
LG1	2629055	2629407	peak656
LG1	2629682	2630058	peak657
LG1	2634768	2636893	peak658
LG1	2643427	2644010	peak659
LG1	2644693	2645295	peak660
LG1	2645435	2645965	peak661
LG1	2652343	2653294	peak662
LG1	2658912	2659926	peak663
LG1	2660709	2661686	peak664
LG1	2662003	2662433	peak665
LG1	2662601	2663233	peak666
LG1	2665569	2666310	peak667
LG1	2670843	2672195	peak668
LG1	2682400	2683324	peak669
LG1	2683542	2684528	peak670
LG1	2688040	2688564	peak671
LG1	2693384	2694265	peak672
LG1	2696811	2697132	peak673
LG1	2699212	2701144	peak674
LG1	2711023	2711864	peak675
LG1	2716224	2717183	peak676
LG1	2717727	2718164	peak677
LG1	2720722	2723101	peak678
LG1	2729876	2730575	peak679
LG1	2732185	2732477	peak680
LG1	2733255	2733477	peak681
LG1	2733923	2734524	peak682
LG1	2735231	2735533	peak683
LG1	2739474	2739995	peak684
LG1	2741289	2742130	peak685
LG1	2746390	2747158	peak686
LG1	2747899	2748289	peak687
LG1	2750557	2750995	peak688
LG1	2751575	2752360	peak689
LG1	2753076	2753310	peak690
LG1	2754937	2755445	peak691
LG1	2755633	2756438	peak692
LG1	2760126	2761347	peak693
LG1	2761873	2762144	peak694
LG1	2766972	2767557	peak695
LG1	2771391	2771743	peak696
LG1	2775523	2776634	peak697
LG1	2788919	2789971	peak698
LG1	2793401	2793611	peak699
LG1	2794313	2794810	peak700
LG1	2794980	2795259	peak701
LG1	2796199	2796525	peak702
LG1	2805262	2806588	peak703
LG1	2806638	2806994	peak704
LG1	2807674	2808793	peak705
LG1	2808901	2809321	peak706
LG1	2822691	2823514	peak707
LG1	2823688	2824121	peak708
LG1	2824227	2824780	peak709
LG1	2825052	2825489	peak710
LG1	2832928	2833931	peak711
LG1	2834079	2834661	peak712
LG1	2836767	2837390	peak713
LG1	2841095	2841709	peak714
LG1	2842633	2843339	peak715
LG1	2844077	2845099	peak716
LG1	2849893	2850245	peak717
LG1	2851072	2851514	peak718
LG1	2852267	2852566	peak719
LG1	2852772	2853052	peak720
LG1	2854230	2854697	peak721
LG1	2858394	2859092	peak722
LG1	2860026	2860687	peak723
LG1	2868756	2868989	peak724
LG1	2869242	2870460	peak725
LG1	2875213	2876224	peak726
LG1	2884935	2886111	peak727
LG1	2890018	2891591	peak728
LG1	2897555	2898818	peak729
LG1	2913975	2914228	peak730
LG1	2918589	2919027	peak731
LG1	2920602	2922125	peak732
LG1	2925233	2925902	peak733
LG1	2928420	2928889	peak734
LG1	2932845	2933936	peak735
LG1	2935160	2935689	peak736
LG1	2940081	2940391	peak737
LG1	2944198	2945516	peak738
LG1	2946274	2946586	peak739
LG1	2949659	2950893	peak740
LG1	2956750	2957197	peak741
LG1	2973302	2973795	peak742
LG1	2984315	2984814	peak743
LG1	2985215	2985512	peak744
LG1	2987028	2987453	peak745
LG1	2990409	2991422	peak746
LG1	3001576	3005507	peak747
LG1	3011496	3011828	peak748
LG1	3012989	3014294	peak749
LG1	3018407	3019942	peak750
LG1	3030224	3030634	peak751
LG1	3032948	3033359	peak752
LG1	3034566	3034912	peak753
LG1	3037922	3039337	peak754
LG1	3044978	3045332	peak755
LG1	3047431	3047921	peak756
LG1	3049169	3049410	peak757
LG1	3051191	3051632	peak758
LG1	3053725	3054638	peak759
LG1	3059618	3060027	peak760
LG1	3065632	3066124	peak761
LG1	3070647	3071122	peak762
LG1	3072188	3073534	peak763
LG1	3074602	3074960	peak764
LG1	3075178	3075587	peak765
LG1	3075858	3076170	peak766
LG1	3083682	3084900	peak767
LG1	3088352	3089620	peak768
LG1	3092038	3092405	peak769
LG1	3100511	3102752	peak770
LG1	3102997	3103898	peak771
LG1	3109503	3110990	peak772
LG1	3115522	3115816	peak773
LG1	3119346	3122174	peak774
LG1	3124740	3125709	peak775
LG1	3127632	3127876	peak776
LG1	3130879	3131609	peak777
LG1	3139700	3140138	peak778
LG1	3140696	3140944	peak779
LG1	3141518	3142810	peak780
LG1	3144206	3144913	peak781
LG1	3145089	3146458	peak782
LG1	3148530	3149282	peak783
LG1	3150336	3150666	peak784
LG1	3166247	3167030	peak785
LG1	3169824	3170126	peak786
LG1	3171718	3171953	peak787
LG1	3174584	3174998	peak788
LG1	3175035	3176601	peak789
LG1	3182416	3183157	peak790
LG1	3189597	3190947	peak791
LG1	3211099	3211831	peak792
LG1	3215069	3216216	peak793
LG1	3233561	3233900	peak794
LG1	3236092	3236485	peak795
LG1	3245213	3245643	peak796
LG1	3248004	3248409	peak797
LG1	3253604	3254656	peak798
LG1	3257554	3258334	peak799
LG1	3261657	3262025	peak800
LG1	3262417	3262817	peak801
LG1	3265835	3266182	peak802
LG1	3266226	3267014	peak803
LG1	3269227	3269536	peak804
LG1	3274785	3275065	peak805
LG1	3275404	3275650	peak806
LG1	3276110	3276497	peak807
LG1	3277181	3279199	peak808
LG1	3280397	3280857	peak809
LG1	3282230	3282694	peak810
LG1	3284336	3284804	peak811
LG1	3292694	3293565	peak812
LG1	3293645	3294259	peak813
LG1	3295170	3295666	peak814
LG1	3300239	3301466	peak815
LG1	3302049	3302421	peak816
LG1	3303529	3304214	peak817
LG1	3307617	3308324	peak818
LG1	3310891	3311270	peak819
LG1	3334103	3334302	peak820
LG1	3342885	3344145	peak821
LG1	3356496	3356863	peak822
LG1	3357147	3358294	peak823
LG1	3364349	3364623	peak824
LG1	3365431	3365894	peak825
LG1	3369686	3370191	peak826
LG1	3372675	3373075	peak827
LG1	3373940	3374335	peak828
LG1	3374919	3375418	peak829
LG1	3375476	3376436	peak830
LG1	3384464	3384951	peak831
LG1	3385368	3385903	peak832
LG1	3388524	3388982	peak833
LG1	3396962	3397673	peak834
LG1	3405215	3405809	peak835
LG1	3406442	3406948	peak836
LG1	3414167	3415240	peak837
LG1	3426902	3427312	peak838
LG1	3450689	3451039	peak839
LG1	3451454	3456423	peak840
LG1	3462094	3462723	peak841
LG1	3464313	3466011	peak842
LG1	3466143	3467550	peak843
LG1	3468146	3468823	peak844
LG1	3471878	3472325	peak845
LG1	3472406	3472916	peak846
LG1	3480195	3480470	peak847
LG1	3480829	3481624	peak848
LG1	3482998	3484360	peak849
LG1	3484464	3484896	peak850
LG1	3485376	3486743	peak851
LG1	3496524	3496878	peak852
LG1	3498920	3500164	peak853
LG1	3501661	3502176	peak854
LG1	3506843	3507386	peak855
LG1	3527689	3528406	peak856
LG1	3544226	3545414	peak857
LG1	3553265	3554839	peak858
LG1	3561024	3562489	peak859
LG1	3587153	3587386	peak860
LG1	3588413	3588980	peak861
LG1	3630579	3631258	peak862
LG1	3632144	3632558	peak863
LG1	3634091	3634710	peak864
LG1	3635377	3636020	peak865
LG1	3640494	3640889	peak866
LG1	3662089	3663303	peak867
LG1	3673535	3674521	peak868
LG1	3676795	3678809	peak869
LG1	3678986	3679458	peak870
LG1	3691582	3691970	peak871
LG1	3702547	3702936	peak872
LG1	3704504	3704890	peak873
LG1	3712455	3712890	peak874
LG1	3713025	3713304	peak875
LG1	3717635	3720628	peak876
LG1	3720736	3721132	peak877
LG1	3721377	3722031	peak878
LG1	3723646	3724046	peak879
LG1	3724790	3725193	peak880
LG1	3731903	3732724	peak881
LG1	3733787	3734262	peak882
LG1	3736547	3737169	peak883
LG1	3742059	3742576	peak884
LG1	3745139	3745432	peak885
LG1	3746663	3747105	peak886
LG1	3748601	3749034	peak887
LG1	3751310	3751694	peak888
LG1	3755265	3756355	peak889
LG1	3757241	3759576	peak890
LG1	3760385	3760976	peak891
LG1	3775063	3775515	peak892
LG1	3780221	3780760	peak893
LG1	3798236	3799399	peak894
LG1	3816172	3816641	peak895
LG1	3820555	3821408	peak896
LG1	3824944	3825910	peak897
LG1	3826615	3827861	peak898
LG1	3831650	3832125	peak899
LG1	3837888	3838527	peak900
LG1	3841183	3841519	peak901
LG1	3847183	3847395	peak902
LG1	3847522	3848069	peak903
LG1	3851510	3852345	peak904
LG1	3863056	3863969	peak905
LG1	3866865	3868102	peak906
LG1	3880946	3881252	peak907
LG1	3882223	3884327	peak908
LG1	3894285	3894516	peak909
LG1	3903634	3904303	peak910
LG1	3906110	3906605	peak911
LG1	3940867	3942915	peak912
LG1	3944196	3945173	peak913
LG1	3954166	3954602	peak914
LG1	3962331	3962804	peak915
LG1	3965545	3965928	peak916
LG1	3982505	3982828	peak917
LG1	3985324	3985868	peak918
LG1	3993277	3993580	peak919
LG1	3994840	3995262	peak920
LG1	4019501	4019729	peak921
LG1	4027095	4027333	peak922
LG1	4036552	4036942	peak923
LG1	4037271	4038398	peak924
LG1	4043598	4045015	peak925
LG1	4049234	4049569	peak926
LG1	4051001	4051503	peak927
LG1	4059189	4059785	peak928
LG1	4062976	4063554	peak929
LG1	4071594	4072472	peak930
LG1	4072596	4072945	peak931
LG1	4073175	4073669	peak932
LG1	4078174	4078475	peak933
LG1	4079327	4079939	peak934
LG1	4080828	4081452	peak935
LG1	4086235	4086569	peak936
LG1	4094465	4094895	peak937
LG1	4112622	4113044	peak938
LG1	4113507	4113747	peak939
LG1	4122968	4123343	peak940
LG1	4143441	4143626	peak941
LG1	4166160	4167220	peak942
LG1	4167675	4167997	peak943
LG1	4169508	4169994	peak944
LG1	4175290	4175610	peak945
LG1	4182923	4183342	peak946
LG1	4193062	4193758	peak947
LG1	4236887	4237397	peak948
LG1	4242407	4242757	peak949
LG1	4247309	4247569	peak950
LG1	4248361	4249291	peak951
LG1	4270100	4271372	peak952
LG1	4279571	4279838	peak953
LG1	4280472	4281513	peak954
LG1	4289299	4289592	peak955
LG1	4290679	4291486	peak956
LG1	4292597	4292866	peak957
LG1	4293091	4293433	peak958
LG1	4296884	4298137	peak959
LG1	4311643	4312691	peak960
LG1	4325982	4327734	peak961
LG1	4328027	4328319	peak962
LG1	4329284	4329988	peak963
LG1	4330316	4331272	peak964
LG1	4348773	4349074	peak965
LG1	4362729	4363069	peak966
LG1	4363671	4364039	peak967
LG1	4370291	4370483	peak968
LG1	4374651	4376792	peak969
LG1	4379532	4379958	peak970
LG1	4384345	4384831	peak971
LG1	4388369	4388691	peak972
LG1	4389345	4389854	peak973
LG1	4398846	4399361	peak974
LG1	4404349	4404736	peak975
LG1	4404888	4405697	peak976
LG1	4405801	4406393	peak977
LG1	4410831	4411531	peak978
LG1	4414996	4415546	peak979
LG1	4418162	4419038	peak980
LG1	4420004	4421067	peak981
LG1	4421884	4423346	peak982
LG1	4424195	4424731	peak983
LG1	4431086	4431757	peak984
LG1	4436225	4436662	peak985
LG1	4439513	4440007	peak986
LG1	4443925	4444210	peak987
LG1	4444441	4446696	peak988
LG1	4446818	4447262	peak989
LG1	4454395	4455173	peak990
LG1	4465057	4465955	peak991
LG1	4473852	4474148	peak992
LG1	4474522	4477176	peak993
LG1	4486158	4487544	peak994
LG1	4489009	4489335	peak995
LG1	4504401	4505215	peak996
LG1	4534266	4534510	peak997
LG1	4559366	4559710	peak998
LG1	4565966	4566567	peak999
LG1	4568608	4569180	peak1000
LG1	4576125	4576371	peak1001
LG1	4576953	4577597	peak1002
LG1	4577665	4579066	peak1003
LG1	4605737	4606763	peak1004
LG1	4607289	4607527	peak1005
LG1	4610583	4612943	peak1006
LG1	4618513	4619130	peak1007
LG1	4620046	4620392	peak1008
LG1	4624149	4624588	peak1009
LG1	4626098	4626772	peak1010
LG1	4633009	4633222	peak1011
LG1	4635425	4636012	peak1012
LG1	4654282	4654617	peak1013
LG1	4671390	4672214	peak1014
LG1	4672569	4672825	peak1015
LG1	4676643	4678349	peak1016
LG1	4697599	4698179	peak1017
LG1	4698522	4699570	peak1018
LG1	4724937	4725134	peak1019
LG1	4754552	4755695	peak1020
LG1	4765034	4765868	peak1021
LG1	4777108	4777714	peak1022
LG1	4779040	4779949	peak1023
LG1	4780990	4781338	peak1024
LG1	4782901	4783877	peak1025
LG1	4833058	4833600	peak1026
LG1	4835559	4836841	peak1027
LG1	4852792	4853051	peak1028
LG1	4860911	4861115	peak1029
LG1	4869243	4871129	peak1030
LG1	4884347	4885696	peak1031
LG1	4892650	4893286	peak1032
LG1	4893948	4894367	peak1033
LG1	4894573	4895229	peak1034
LG1	4926236	4926578	peak1035
LG1	4938920	4939638	peak1036
LG1	4940906	4941825	peak1037
LG1	4949819	4950056	peak1038
LG1	4995297	4996592	peak1039
LG1	5003797	5004010	peak1040
LG1	5005188	5006043	peak1041
LG1	5020740	5023980	peak1042
LG1	5053949	5054443	peak1043
LG1	5057063	5057528	peak1044
LG1	5079046	5080662	peak1045
LG1	5082113	5082570	peak1046
LG1	5094491	5095058	peak1047
LG1	5098217	5098656	peak1048
LG1	5115696	5116066	peak1049
LG1	5123517	5124605	peak1050
LG1	5126047	5126638	peak1051
LG1	5137594	5137994	peak1052
LG1	5138647	5139395	peak1053
LG1	5141416	5141761	peak1054
LG1	5145423	5145831	peak1055
LG1	5151810	5152163	peak1056
LG1	5158532	5159477	peak1057
LG1	5164442	5164835	peak1058
LG1	5183384	5184058	peak1059
LG1	5200355	5200656	peak1060
LG1	5202347	5202811	peak1061
LG1	5211506	5211934	peak1062
LG1	5212220	5212480	peak1063
LG1	5222617	5224273	peak1064
LG1	5234871	5235757	peak1065
LG1	5236191	5237033	peak1066
LG1	5260114	5260819	peak1067
LG1	5280364	5280560	peak1068
LG1	5290751	5291264	peak1069
LG1	5291336	5291928	peak1070
LG1	5304338	5304552	peak1071
LG1	5320557	5321033	peak1072
LG1	5336774	5337795	peak1073
LG1	5357258	5360000	peak1074
LG1	5365239	5367420	peak1075
LG1	5405289	5405790	peak1076
LG1	5429999	5430668	peak1077
LG1	5459149	5459531	peak1078
LG1	5459672	5459974	peak1079
LG1	5462284	5462527	peak1080
LG1	5490154	5490534	peak1081
LG1	5492084	5492390	peak1082
LG1	5493068	5493313	peak1083
LG1	5496246	5496498	peak1084
LG1	5541136	5541434	peak1085
LG1	5542256	5543252	peak1086
LG1	5550146	5551661	peak1087
LG1	5567907	5568355	peak1088
LG1	5571847	5572321	peak1089
LG1	5603327	5603901	peak1090
LG1	5606988	5607394	peak1091
LG1	5637891	5639425	peak1092
LG1	5656350	5656605	peak1093
LG1	5674129	5674551	peak1094
LG1	5679461	5679690	peak1095
LG1	5681777	5682046	peak1096
LG1	5710310	5713083	peak1097
LG1	5713878	5714422	peak1098
LG1	5715671	5716071	peak1099
LG1	5730141	5730519	peak1100
LG1	5757670	5760642	peak1101
LG1	5773111	5773443	peak1102
LG1	5773598	5774369	peak1103
LG1	5774637	5775495	peak1104
LG1	5778048	5778936	peak1105
LG1	5798704	5798935	peak1106
LG1	5799429	5799673	peak1107
LG1	5800955	5801211	peak1108
LG1	5809844	5810067	peak1109
LG1	5810181	5810704	peak1110
LG1	5811281	5811657	peak1111
LG1	5845598	5845941	peak1112
LG1	5850541	5851309	peak1113
LG1	5855952	5856303	peak1114
LG1	5857349	5857587	peak1115
LG1	5880314	5880529	peak1116
LG1	5880992	5881622	peak1117
LG1	5883441	5884443	peak1118
LG1	5889886	5890515	peak1119
LG1	5891044	5891979	peak1120
LG1	5892821	5894387	peak1121
LG1	5894928	5895218	peak1122
LG1	5895780	5895963	peak1123
LG1	5901807	5902079	peak1124
LG1	5905429	5905726	peak1125
LG1	5910239	5910990	peak1126
LG1	5911616	5911936	peak1127
LG1	5955122	5955315	peak1128
LG1	5967090	5967807	peak1129
LG1	5968484	5969170	peak1130
LG1	5988313	5988557	peak1131
LG1	6043393	6044929	peak1132
LG1	6050840	6051066	peak1133
LG1	6055345	6056513	peak1134
LG1	6058426	6058823	peak1135
LG1	6064835	6066707	peak1136
LG1	6116216	6116981	peak1137
LG1	6123667	6124244	peak1138
LG1	6128921	6129361	peak1139
LG1	6137201	6137449	peak1140
LG1	6219440	6221358	peak1141
LG1	6227975	6228776	peak1142
LG1	6246347	6246694	peak1143
LG1	6247140	6248411	peak1144
LG1	6259296	6260241	peak1145
LG1	6276006	6276672	peak1146
LG1	6282700	6283204	peak1147
LG1	6285829	6288352	peak1148
LG1	6360654	6361827	peak1149
LG1	6383982	6384921	peak1150
LG1	6385023	6385694	peak1151
LG1	6454613	6456026	peak1152
LG1	6503803	6504348	peak1153
LG1	6526370	6527232	peak1154
LG1	6618465	6619088	peak1155
LG1	6627451	6628001	peak1156
LG1	6661005	6661230	peak1157
LG1	6668689	6669256	peak1158
LG1	6669770	6671905	peak1159
LG1	6677781	6678126	peak1160
LG1	6678680	6680171	peak1161
LG1	6684252	6684568	peak1162
LG1	6686848	6687044	peak1163
LG1	6714215	6714749	peak1164
LG1	6715068	6716306	peak1165
LG1	6723988	6724600	peak1166
LG1	6728185	6728866	peak1167
LG1	6752643	6753104	peak1168
LG1	6755092	6756163	peak1169
LG1	6767612	6767992	peak1170
LG1	6768514	6769051	peak1171
LG1	6772676	6772944	peak1172
LG1	6785864	6786507	peak1173
LG1	6794540	6795289	peak1174
LG1	6795342	6796031	peak1175
LG1	6796131	6796384	peak1176
LG1	6796482	6796768	peak1177
LG1	6797403	6797638	peak1178
LG1	6807163	6807417	peak1179
LG1	6810051	6810552	peak1180
LG1	6810868	6811413	peak1181
LG1	6812720	6813153	peak1182
LG1	6813617	6814086	peak1183
LG1	6814649	6814925	peak1184
LG1	6829392	6829818	peak1185
LG1	6832225	6832760	peak1186
LG1	6848452	6849465	peak1187
LG1	6852085	6852527	peak1188
LG1	6854073	6855298	peak1189
LG1	6862005	6862940	peak1190
LG1	6864197	6864599	peak1191
LG1	6867215	6867412	peak1192
LG1	6873316	6874522	peak1193
LG1	6874736	6875339	peak1194
LG1	6876822	6877616	peak1195
LG1	6877765	6879110	peak1196
LG1	6879829	6880098	peak1197
LG1	6880506	6881209	peak1198
LG1	6897945	6898352	peak1199
LG1	6906784	6907829	peak1200
LG1	6949977	6950201	peak1201
LG1	6950750	6951150	peak1202
LG1	6955008	6955342	peak1203
LG1	6961564	6961900	peak1204
LG1	7004160	7004615	peak1205
LG1	7006158	7009615	peak1206
LG1	7014993	7015485	peak1207
LG1	7017194	7017690	peak1208
LG1	7023049	7023445	peak1209
LG1	7023615	7024001	peak1210
LG1	7025322	7025782	peak1211
LG1	7029597	7030057	peak1212
LG1	7037391	7037782	peak1213
LG1	7062173	7062665	peak1214
LG1	7084223	7085465	peak1215
LG1	7086006	7086896	peak1216
LG1	7105300	7105554	peak1217
LG1	7123843	7125742	peak1218
LG1	7126655	7127207	peak1219
LG1	7130903	7131841	peak1220
LG1	7154381	7154940	peak1221
LG1	7156112	7156962	peak1222
LG1	7172374	7172677	peak1223
LG1	7177007	7178015	peak1224
LG1	7180346	7181431	peak1225
LG1	7198773	7199246	peak1226
LG1	7199322	7199582	peak1227
LG1	7216198	7217665	peak1228
LG1	7278203	7278521	peak1229
LG1	7279260	7279538	peak1230
LG1	7294084	7294327	peak1231
LG1	7303883	7304126	peak1232
LG1	7306059	7306305	peak1233
LG1	7313669	7314210	peak1234
LG1	7329056	7329455	peak1235
LG1	7423335	7423760	peak1236
LG1	7431267	7431709	peak1237
LG1	7439008	7439576	peak1238
LG1	7443282	7443732	peak1239
LG1	7447083	7448640	peak1240
LG1	7449877	7450065	peak1241
LG1	7455334	7455635	peak1242
LG1	7471145	7471364	peak1243
LG1	7472615	7473434	peak1244
LG1	7479935	7480666	peak1245
LG1	7501774	7503535	peak1246
LG1	7504000	7504304	peak1247
LG1	7506570	7507237	peak1248
LG1	7539477	7540937	peak1249
LG1	7583432	7583667	peak1250
LG1	7592435	7592958	peak1251
LG1	7593286	7593530	peak1252
LG1	7607957	7609149	peak1253
LG1	7634036	7634513	peak1254
LG1	7643443	7644086	peak1255
LG1	7658680	7659285	peak1256
LG1	7664094	7664332	peak1257
LG1	7683530	7683851	peak1258
LG1	7704135	7704398	peak1259
LG1	7724883	7725108	peak1260
LG1	7733455	7733802	peak1261
LG1	7733904	7736140	peak1262
LG1	7752653	7752959	peak1263
LG1	7755828	7756151	peak1264
LG1	7793715	7794714	peak1265
LG1	7795775	7796001	peak1266
LG1	7802256	7802799	peak1267
LG1	7802959	7803416	peak1268
LG1	7804778	7804967	peak1269
LG1	7808057	7808308	peak1270
LG1	7812643	7812932	peak1271
LG1	7813789	7814422	peak1272
LG1	7824926	7826781	peak1273
LG1	7839840	7840711	peak1274
LG1	7848511	7850344	peak1275
LG1	7851034	7852373	peak1276
LG1	7872641	7873942	peak1277
LG1	7880849	7881657	peak1278
LG1	7886712	7887157	peak1279
LG1	7891329	7891627	peak1280
LG1	7891999	7892226	peak1281
LG1	7895175	7895394	peak1282
LG1	7895602	7895890	peak1283
LG1	7902896	7903100	peak1284
LG1	7903228	7904376	peak1285
LG1	7930669	7930958	peak1286
LG1	7935653	7935995	peak1287
LG1	7947186	7947427	peak1288
LG1	7948622	7949148	peak1289
LG1	7949244	7949814	peak1290
LG1	7950064	7950611	peak1291
LG1	7951064	7951322	peak1292
LG1	7974575	7974974	peak1293
LG1	7977230	7977467	peak1294
LG1	7982182	7982775	peak1295
LG1	7985103	7985444	peak1296
LG1	7991531	7992235	peak1297
LG1	7992397	7992778	peak1298
LG1	7993429	7993716	peak1299
LG1	7993972	7994176	peak1300
LG1	7994337	7994586	peak1301
LG1	8002976	8003499	peak1302
LG1	8003939	8004408	peak1303
LG1	8005821	8006080	peak1304
LG1	8008426	8008965	peak1305
LG1	8010687	8011198	peak1306
LG1	8012170	8013089	peak1307
LG1	8038395	8038677	peak1308
LG1	8041530	8041740	peak1309
LG1	8054550	8054996	peak1310
LG1	8056186	8056630	peak1311
LG1	8057359	8057601	peak1312
LG1	8057693	8058517	peak1313
LG1	8058996	8059255	peak1314
LG1	8061332	8061866	peak1315
LG1	8079420	8079641	peak1316
LG1	8083516	8084040	peak1317
LG1	8087560	8087773	peak1318
LG1	8092996	8093422	peak1319
LG1	8100078	8100315	peak1320
LG1	8100352	8100594	peak1321
LG1	8111780	8112042	peak1322
LG1	8135116	8135441	peak1323
LG1	8135885	8136106	peak1324
LG1	8136762	8137044	peak1325
LG1	8140134	8141970	peak1326
LG1	8142069	8142975	peak1327
LG1	8149251	8149824	peak1328
LG1	8163053	8163326	peak1329
LG1	8173200	8175017	peak1330
LG1	8183841	8184819	peak1331
LG1	8210024	8210592	peak1332
LG1	8234565	8234976	peak1333
LG1	8255144	8255455	peak1334
LG1	8287715	8288150	peak1335
LG1	8318641	8319537	peak1336
LG1	8319767	8320253	peak1337
LG1	8320366	8320627	peak1338
LG1	8321019	8321254	peak1339
LG1	8333928	8335857	peak1340
LG1	8360545	8361897	peak1341
LG1	8377405	8377735	peak1342
LG1	8420167	8420829	peak1343
LG1	8439316	8441270	peak1344
LG1	8442711	8443747	peak1345
LG1	8481327	8481581	peak1346
LG1	8482041	8482236	peak1347
LG1	8483963	8485025	peak1348
LG1	8498419	8498677	peak1349
LG1	8504303	8504981	peak1350
LG1	8543665	8544034	peak1351
LG1	8549938	8550555	peak1352
LG1	8566455	8567549	peak1353
LG1	8568610	8568899	peak1354
LG1	8570303	8570703	peak1355
LG1	8590920	8592003	peak1356
LG1	8673220	8673810	peak1357
LG1	8712334	8712589	peak1358
LG1	8714399	8715082	peak1359
LG1	8727904	8728101	peak1360
LG1	8728842	8729531	peak1361
LG1	8745352	8745723	peak1362
LG1	8789031	8790007	peak1363
LG1	8790547	8791119	peak1364
LG1	8804000	8804409	peak1365
LG1	8805639	8806542	peak1366
LG1	8806808	8807664	peak1367
LG1	8811206	8812525	peak1368
LG1	8823793	8824792	peak1369
LG1	8825322	8825592	peak1370
LG1	8826509	8827102	peak1371
LG1	8835718	8835952	peak1372
LG1	8836288	8836560	peak1373
LG1	8837276	8837732	peak1374
LG1	8852433	8852696	peak1375
LG1	8859156	8859823	peak1376
LG1	8859903	8861033	peak1377
LG1	8864514	8864719	peak1378
LG1	8881578	8882725	peak1379
LG1	8903490	8904072	peak1380
LG1	8911191	8911393	peak1381
LG1	8933726	8935760	peak1382
LG1	8976281	8976525	peak1383
LG1	8992200	8992439	peak1384
LG1	9030000	9030612	peak1385
LG1	9031662	9032432	peak1386
LG1	9054816	9055290	peak1387
LG1	9055810	9056368	peak1388
LG1	9066577	9066837	peak1389
LG1	9072728	9073476	peak1390
LG1	9073557	9074245	peak1391
LG1	9074279	9074521	peak1392
LG1	9095291	9096666	peak1393
LG1	9122085	9123450	peak1394
LG1	9123599	9124598	peak1395
LG1	9130269	9130473	peak1396
LG1	9132328	9132594	peak1397
LG1	9132667	9133647	peak1398
LG1	9133769	9134395	peak1399
LG1	9134854	9135195	peak1400
LG1	9142803	9143871	peak1401
LG1	9144422	9144873	peak1402
LG1	9145719	9145990	peak1403
LG1	9147552	9147850	peak1404
LG1	9156533	9157070	peak1405
LG1	9157111	9157557	peak1406
LG1	9165368	9165774	peak1407
LG1	9213420	9213644	peak1408
LG1	9226454	9227636	peak1409
LG1	9228074	9228787	peak1410
LG1	9233741	9234306	peak1411
LG1	9240415	9241189	peak1412
LG1	9253057	9253428	peak1413
LG1	9263330	9263775	peak1414
LG1	9263978	9264755	peak1415
LG1	9274189	9274422	peak1416
LG1	9295063	9295529	peak1417
LG1	9304392	9304685	peak1418
LG1	9305188	9305360	peak1419
LG1	9319517	9320495	peak1420
LG1	9320920	9321552	peak1421
LG1	9378920	9380366	peak1422
LG1	9382790	9385790	peak1423
LG1	9415728	9417204	peak1424
LG1	9425245	9425596	peak1425
LG1	9454266	9454703	peak1426
LG1	9454888	9455644	peak1427
LG1	9455741	9456108	peak1428
LG1	9498448	9498817	peak1429
LG1	9528771	9528994	peak1430
LG1	9540027	9540397	peak1431
LG1	9543948	9544405	peak1432
LG1	9550006	9550241	peak1433
LG1	9550700	9550934	peak1434
LG1	9550940	9552485	peak1435
LG1	9554422	9555807	peak1436
LG1	9558141	9558641	peak1437
LG1	9561733	9561980	peak1438
LG1	9566234	9568091	peak1439
LG1	9568705	9569403	peak1440
LG1	9600315	9600598	peak1441
LG1	9607490	9607994	peak1442
LG1	9608419	9608892	peak1443
LG1	9625979	9626776	peak1444
LG1	9629958	9630272	peak1445
LG1	9640100	9640317	peak1446
LG1	9652310	9652798	peak1447
LG1	9680757	9681084	peak1448
LG1	9686744	9687738	peak1449
LG1	9691525	9691872	peak1450
LG1	9713585	9714941	peak1451
LG1	9719049	9719463	peak1452
LG1	9723718	9723947	peak1453
LG1	9725660	9725934	peak1454
LG1	9728360	9729002	peak1455
LG1	9737267	9737739	peak1456
LG1	9740363	9740615	peak1457
LG1	9748428	9748724	peak1458
LG1	9751189	9751599	peak1459
LG1	9754543	9755650	peak1460
LG1	9756080	9757003	peak1461
LG1	9775786	9776211	peak1462
LG1	9795623	9795953	peak1463
LG1	9796507	9799665	peak1464
LG1	9799814	9800679	peak1465
LG1	9809441	9810742	peak1466
LG1	9810855	9812556	peak1467
LG1	9823857	9825870	peak1468
LG1	9829551	9830970	peak1469
LG1	9839677	9840428	peak1470
LG1	9841343	9841689	peak1471
LG1	9863407	9864919	peak1472
LG1	9865400	9866951	peak1473
LG1	9867836	9868263	peak1474
LG1	9897078	9897504	peak1475
LG1	9897839	9898516	peak1476
LG1	9900899	9901231	peak1477
LG1	9902028	9902418	peak1478
LG1	9924329	9924569	peak1479
LG1	9926906	9927099	peak1480
LG1	9927942	9928391	peak1481
LG1	9930482	9930873	peak1482
LG1	9933831	9934191	peak1483
LG1	9943081	9943818	peak1484
LG1	9954564	9954825	peak1485
LG1	9959595	9960231	peak1486
LG1	9963989	9964620	peak1487
LG1	9965561	9965856	peak1488
LG1	9966676	9967014	peak1489
LG1	9968660	9969569	peak1490
LG1	9970385	9971263	peak1491
LG1	9971422	9972219	peak1492
LG1	9972307	9973839	peak1493
LG1	9983960	9985483	peak1494
LG1	9986243	9986638	peak1495
LG1	10008574	10009995	peak1496
LG1	10045114	10045600	peak1497
LG1	10048945	10049357	peak1498
LG1	10080769	10081170	peak1499
LG1	10082137	10083338	peak1500
LG1	10093819	10095637	peak1501
LG1	10107023	10107341	peak1502
LG1	10107815	10108080	peak1503
LG1	10111884	10112369	peak1504
LG1	10115842	10116493	peak1505
LG1	10117907	10118308	peak1506
LG1	10118913	10119165	peak1507
LG1	10135432	10136424	peak1508
LG1	10136878	10137311	peak1509
LG1	10149497	10150169	peak1510
LG1	10152593	10152949	peak1511
LG1	10153549	10153826	peak1512
LG1	10161365	10162032	peak1513
LG1	10180621	10180929	peak1514
LG1	10181914	10182770	peak1515
LG1	10223025	10223489	peak1516
LG1	10232057	10232573	peak1517
LG1	10279696	10281105	peak1518
LG1	10304821	10305261	peak1519
LG1	10305316	10305557	peak1520
LG1	10322537	10323222	peak1521
LG1	10323593	10324564	peak1522
LG1	10330935	10332694	peak1523
LG1	10335926	10336324	peak1524
LG1	10361559	10361963	peak1525
LG1	10374779	10375271	peak1526
LG1	10389159	10389346	peak1527
LG1	10403157	10403533	peak1528
LG1	10405449	10405849	peak1529
LG1	10407504	10407982	peak1530
LG1	10409849	10410164	peak1531
LG1	10415049	10415436	peak1532
LG1	10419624	10419963	peak1533
LG1	10425446	10425840	peak1534
LG1	10426391	10427195	peak1535
LG1	10441342	10443066	peak1536
LG1	10449919	10450588	peak1537
LG1	10451271	10451802	peak1538
LG1	10460033	10460657	peak1539
LG1	10461335	10461525	peak1540
LG1	10461802	10462425	peak1541
LG1	10463731	10464133	peak1542
LG1	10473829	10474193	peak1543
LG1	10482425	10482684	peak1544
LG1	10488904	10489862	peak1545
LG1	10490180	10491894	peak1546
LG1	10501392	10501960	peak1547
LG1	10512278	10512491	peak1548
LG1	10516428	10517995	peak1549
LG1	10521368	10526021	peak1550
LG10	12752	13693	peak1551
LG10	13776	14676	peak1552
LG10	17290	17770	peak1553
LG10	21471	22056	peak1554
LG10	22223	22583	peak1555
LG10	22621	22886	peak1556
LG10	22914	23938	peak1557
LG10	24426	24914	peak1558
LG10	25340	25772	peak1559
LG10	26217	26652	peak1560
LG10	33240	33569	peak1561
LG10	34732	35813	peak1562
LG10	39323	39834	peak1563
LG10	41076	43302	peak1564
LG10	43736	44216	peak1565
LG10	45571	46731	peak1566
LG10	47228	47481	peak1567
LG10	50493	50959	peak1568
LG10	51180	51466	peak1569
LG10	52031	53200	peak1570
LG10	61662	62306	peak1571
LG10	66655	68291	peak1572
LG10	71623	72037	peak1573
LG10	75514	76561	peak1574
LG10	82745	84072	peak1575
LG10	89139	90489	peak1576
LG10	101174	101789	peak1577
LG10	104501	104758	peak1578
LG10	110848	111577	peak1579
LG10	112112	113839	peak1580
LG10	114085	114732	peak1581
LG10	119921	120627	peak1582
LG10	121090	121649	peak1583
LG10	121861	123236	peak1584
LG10	127086	127661	peak1585
LG10	134819	136090	peak1586
LG10	138125	138716	peak1587
LG10	139376	140725	peak1588
LG10	144412	145027	peak1589
LG10	145206	146440	peak1590
LG10	151602	152068	peak1591
LG10	152434	154958	peak1592
LG10	159544	160322	peak1593
LG10	160427	161098	peak1594
LG10	167638	168502	peak1595
LG10	172568	173358	peak1596
LG10	173509	175501	peak1597
LG10	179570	180849	peak1598
LG10	188531	189519	peak1599
LG10	191601	192136	peak1600
LG10	198530	199170	peak1601
LG10	203855	205029	peak1602
LG10	205167	205709	peak1603
LG10	217648	218926	peak1604
LG10	219992	220393	peak1605
LG10	223303	223538	peak1606
LG10	228319	228825	peak1607
LG10	228886	229539	peak1608
LG10	235173	236819	peak1609
LG10	243517	245457	peak1610
LG10	249065	249655	peak1611
LG10	249974	250512	peak1612
LG10	251182	251728	peak1613
LG10	252054	253271	peak1614
LG10	261128	262130	peak1615
LG10	302261	302562	peak1616
LG10	314054	314814	peak1617
LG10	328396	328718	peak1618
LG10	352461	353085	peak1619
LG10	368117	368969	peak1620
LG10	383162	383466	peak1621
LG10	384314	384588	peak1622
LG10	384958	385369	peak1623
LG10	385941	386456	peak1624
LG10	386582	386869	peak1625
LG10	387132	387359	peak1626
LG10	387994	389012	peak1627
LG10	389969	390530	peak1628
LG10	390994	391413	peak1629
LG10	393751	394169	peak1630
LG10	396620	397748	peak1631
LG10	398949	399229	peak1632
LG10	400535	401300	peak1633
LG10	402361	402830	peak1634
LG10	403102	403447	peak1635
LG10	412816	413634	peak1636
LG10	413942	414353	peak1637
LG10	417036	418706	peak1638
LG10	422058	422501	peak1639
LG10	423039	423567	peak1640
LG10	424155	424647	peak1641
LG10	424758	425048	peak1642
LG10	426496	426873	peak1643
LG10	427202	428338	peak1644
LG10	432653	433600	peak1645
LG10	437871	438387	peak1646
LG10	438780	439229	peak1647
LG10	440842	441051	peak1648
LG10	441701	442050	peak1649
LG10	443209	443628	peak1650
LG10	444013	444285	peak1651
LG10	444559	445358	peak1652
LG10	445888	446874	peak1653
LG10	447251	447850	peak1654
LG10	454691	455330	peak1655
LG10	459159	460287	peak1656
LG10	462600	463747	peak1657
LG10	467789	468138	peak1658
LG10	475350	476641	peak1659
LG10	489097	490019	peak1660
LG10	490476	490894	peak1661
LG10	494685	495511	peak1662
LG10	498068	500944	peak1663
LG10	500981	501598	peak1664
LG10	501722	502129	peak1665
LG10	502239	502491	peak1666
LG10	505895	506252	peak1667
LG10	508618	510087	peak1668
LG10	512821	513233	peak1669
LG10	516001	516426	peak1670
LG10	526995	527741	peak1671
LG10	534854	536138	peak1672
LG10	546845	547279	peak1673
LG10	550371	550726	peak1674
LG10	563964	565489	peak1675
LG10	571085	571579	peak1676
LG10	571891	572189	peak1677
LG10	572908	573537	peak1678
LG10	577228	577726	peak1679
LG10	579453	579758	peak1680
LG10	580651	581570	peak1681
LG10	581730	582022	peak1682
LG10	584727	585300	peak1683
LG10	587717	589280	peak1684
LG10	590861	591443	peak1685
LG10	594807	595258	peak1686
LG10	596137	596396	peak1687
LG10	598879	599848	peak1688
LG10	600096	603905	peak1689
LG10	604586	604850	peak1690
LG10	605648	606080	peak1691
LG10	607326	607569	peak1692
LG10	608995	609910	peak1693
LG10	615353	616221	peak1694
LG10	621485	623224	peak1695
LG10	628270	629247	peak1696
LG10	634658	635068	peak1697
LG10	635210	635700	peak1698
LG10	638272	639742	peak1699
LG10	640715	640898	peak1700
LG10	641473	641854	peak1701
LG10	643837	644517	peak1702
LG10	644661	645022	peak1703
LG10	651478	653152	peak1704
LG10	661038	661910	peak1705
LG10	663588	664556	peak1706
LG10	669203	670031	peak1707
LG10	670132	670576	peak1708
LG10	670753	671723	peak1709
LG10	672967	673515	peak1710
LG10	675827	676400	peak1711
LG10	678189	678448	peak1712
LG10	680031	681304	peak1713
LG10	681546	682634	peak1714
LG10	682988	683266	peak1715
LG10	683425	684289	peak1716
LG10	684612	685232	peak1717
LG10	688671	689031	peak1718
LG10	690956	691444	peak1719
LG10	691768	692094	peak1720
LG10	692144	693790	peak1721
LG10	693899	694382	peak1722
LG10	695672	696075	peak1723
LG10	707972	708411	peak1724
LG10	709812	710219	peak1725
LG10	710408	710901	peak1726
LG10	719023	719699	peak1727
LG10	725449	727368	peak1728
LG10	727431	728402	peak1729
LG10	733212	733922	peak1730
LG10	734247	735044	peak1731
LG10	737426	737722	peak1732
LG10	738784	739253	peak1733
LG10	739740	741916	peak1734
LG10	742212	743722	peak1735
LG10	745126	745435	peak1736
LG10	746348	746808	peak1737
LG10	746888	747421	peak1738
LG10	750578	750914	peak1739
LG10	752032	752232	peak1740
LG10	752636	753017	peak1741
LG10	753775	753991	peak1742
LG10	754112	754828	peak1743
LG10	757976	758665	peak1744
LG10	759555	760183	peak1745
LG10	766253	767117	peak1746
LG10	768218	768946	peak1747
LG10	769000	770240	peak1748
LG10	772346	773681	peak1749
LG10	774395	774687	peak1750
LG10	777728	779023	peak1751
LG10	779752	780838	peak1752
LG10	784759	785467	peak1753
LG10	786753	788150	peak1754
LG10	795338	796123	peak1755
LG10	797929	799377	peak1756
LG10	799854	800195	peak1757
LG10	800303	800720	peak1758
LG10	803236	804070	peak1759
LG10	804581	804872	peak1760
LG10	809020	809742	peak1761
LG10	811343	811683	peak1762
LG10	812108	814378	peak1763
LG10	817306	817983	peak1764
LG10	823368	824465	peak1765
LG10	825993	826908	peak1766
LG10	827107	828328	peak1767
LG10	831833	832502	peak1768
LG10	832652	833226	peak1769
LG10	834011	834733	peak1770
LG10	835595	835872	peak1771
LG10	836140	838433	peak1772
LG10	838774	839344	peak1773
LG10	842084	842747	peak1774
LG10	846105	846704	peak1775
LG10	849296	849808	peak1776
LG10	850127	850541	peak1777
LG10	852659	853236	peak1778
LG10	854342	854515	peak1779
LG10	856789	857111	peak1780
LG10	857602	857987	peak1781
LG10	859442	860110	peak1782
LG10	860601	861885	peak1783
LG10	865810	866969	peak1784
LG10	871858	872333	peak1785
LG10	879657	881105	peak1786
LG10	883284	883584	peak1787
LG10	886136	886502	peak1788
LG10	886858	888884	peak1789
LG10	891589	892074	peak1790
LG10	892120	892306	peak1791
LG10	900936	901544	peak1792
LG10	902784	903652	peak1793
LG10	906182	906602	peak1794
LG10	915686	916578	peak1795
LG10	917606	918406	peak1796
LG10	921867	922472	peak1797
LG10	923785	925987	peak1798
LG10	929047	929663	peak1799
LG10	940384	941367	peak1800
LG10	942417	943148	peak1801
LG10	943249	943536	peak1802
LG10	949994	950467	peak1803
LG10	951017	951907	peak1804
LG10	952293	953066	peak1805
LG10	959343	959628	peak1806
LG10	961343	961654	peak1807
LG10	966238	967124	peak1808
LG10	973734	975338	peak1809
LG10	978217	979046	peak1810
LG10	981748	982323	peak1811
LG10	986372	986634	peak1812
LG10	989217	989787	peak1813
LG10	993294	993723	peak1814
LG10	994267	995524	peak1815
LG10	1001510	1002236	peak1816
LG10	1002842	1003478	peak1817
LG10	1005087	1006390	peak1818
LG10	1006709	1008363	peak1819
LG10	1014329	1014880	peak1820
LG10	1015607	1016619	peak1821
LG10	1017958	1019263	peak1822
LG10	1029057	1029412	peak1823
LG10	1034163	1034633	peak1824
LG10	1036765	1038512	peak1825
LG10	1040128	1040507	peak1826
LG10	1040807	1041097	peak1827
LG10	1042173	1043409	peak1828
LG10	1044379	1045063	peak1829
LG10	1046703	1047103	peak1830
LG10	1048997	1049829	peak1831
LG10	1052243	1053011	peak1832
LG10	1053574	1054027	peak1833
LG10	1054194	1054728	peak1834
LG10	1054838	1055293	peak1835
LG10	1055462	1056156	peak1836
LG10	1056257	1056722	peak1837
LG10	1061435	1061804	peak1838
LG10	1062678	1063048	peak1839
LG10	1063361	1064131	peak1840
LG10	1064326	1064870	peak1841
LG10	1070975	1071226	peak1842
LG10	1084570	1085085	peak1843
LG10	1085318	1086560	peak1844
LG10	1087884	1088387	peak1845
LG10	1091248	1092669	peak1846
LG10	1093309	1093550	peak1847
LG10	1093662	1094285	peak1848
LG10	1094826	1095254	peak1849
LG10	1099849	1101411	peak1850
LG10	1101616	1102138	peak1851
LG10	1102233	1102491	peak1852
LG10	1109394	1110390	peak1853
LG10	1119851	1120371	peak1854
LG10	1139520	1139960	peak1855
LG10	1149118	1149460	peak1856
LG10	1151279	1152054	peak1857
LG10	1152394	1153123	peak1858
LG10	1153236	1155334	peak1859
LG10	1155419	1155965	peak1860
LG10	1161086	1161482	peak1861
LG10	1164708	1165774	peak1862
LG10	1166264	1166643	peak1863
LG10	1171771	1172200	peak1864
LG10	1172503	1172850	peak1865
LG10	1173142	1174425	peak1866
LG10	1178780	1179819	peak1867
LG10	1179856	1180706	peak1868
LG10	1180802	1181616	peak1869
LG10	1186233	1188382	peak1870
LG10	1188425	1190882	peak1871
LG10	1191020	1191487	peak1872
LG10	1194932	1195313	peak1873
LG10	1197226	1197554	peak1874
LG10	1199249	1199871	peak1875
LG10	1200238	1200880	peak1876
LG10	1201904	1202201	peak1877
LG10	1202791	1203811	peak1878
LG10	1204664	1204977	peak1879
LG10	1211681	1212190	peak1880
LG10	1212976	1213463	peak1881
LG10	1217420	1217661	peak1882
LG10	1218836	1219619	peak1883
LG10	1221524	1222057	peak1884
LG10	1225606	1226070	peak1885
LG10	1228338	1229664	peak1886
LG10	1231753	1232410	peak1887
LG10	1235983	1236558	peak1888
LG10	1238314	1238796	peak1889
LG10	1240286	1242377	peak1890
LG10	1243989	1244630	peak1891
LG10	1248965	1250370	peak1892
LG10	1254854	1255838	peak1893
LG10	1257511	1258067	peak1894
LG10	1258506	1259297	peak1895
LG10	1265887	1269113	peak1896
LG10	1272888	1274244	peak1897
LG10	1278863	1279368	peak1898
LG10	1279545	1280417	peak1899
LG10	1280804	1281848	peak1900
LG10	1282533	1283057	peak1901
LG10	1295066	1295548	peak1902
LG10	1295979	1297151	peak1903
LG10	1305875	1306861	peak1904
LG10	1319890	1321247	peak1905
LG10	1328745	1329991	peak1906
LG10	1330187	1331467	peak1907
LG10	1331552	1331866	peak1908
LG10	1334051	1334297	peak1909
LG10	1339764	1340452	peak1910
LG10	1344658	1345405	peak1911
LG10	1349640	1349952	peak1912
LG10	1354813	1355030	peak1913
LG10	1357406	1357853	peak1914
LG10	1368562	1369987	peak1915
LG10	1371276	1371957	peak1916
LG10	1376952	1378392	peak1917
LG10	1378593	1381206	peak1918
LG10	1390593	1391873	peak1919
LG10	1393456	1393909	peak1920
LG10	1395708	1397517	peak1921
LG10	1398584	1399064	peak1922
LG10	1399490	1399985	peak1923
LG10	1400871	1401945	peak1924
LG10	1404741	1405324	peak1925
LG10	1406086	1406534	peak1926
LG10	1407720	1408060	peak1927
LG10	1411773	1412740	peak1928
LG10	1414955	1415424	peak1929
LG10	1416676	1417088	peak1930
LG10	1417707	1418183	peak1931
LG10	1422142	1422537	peak1932
LG10	1424783	1425618	peak1933
LG10	1431299	1431634	peak1934
LG10	1440473	1441455	peak1935
LG10	1449667	1449884	peak1936
LG10	1473392	1475030	peak1937
LG10	1480523	1481929	peak1938
LG10	1483138	1483756	peak1939
LG10	1484763	1485266	peak1940
LG10	1485586	1486449	peak1941
LG10	1490247	1490851	peak1942
LG10	1492590	1493010	peak1943
LG10	1498843	1499259	peak1944
LG10	1499655	1500586	peak1945
LG10	1502315	1502868	peak1946
LG10	1505557	1506024	peak1947
LG10	1506125	1506543	peak1948
LG10	1507686	1507970	peak1949
LG10	1508886	1510554	peak1950
LG10	1517249	1520229	peak1951
LG10	1521936	1522285	peak1952
LG10	1522562	1522942	peak1953
LG10	1523199	1523479	peak1954
LG10	1525822	1526186	peak1955
LG10	1526877	1527933	peak1956
LG10	1532088	1532632	peak1957
LG10	1535117	1535357	peak1958
LG10	1545473	1548468	peak1959
LG10	1550026	1550382	peak1960
LG10	1551520	1552083	peak1961
LG10	1559760	1560094	peak1962
LG10	1560542	1561748	peak1963
LG10	1562642	1563458	peak1964
LG10	1564066	1564682	peak1965
LG10	1565347	1565918	peak1966
LG10	1567428	1567951	peak1967
LG10	1569107	1570053	peak1968
LG10	1575042	1575535	peak1969
LG10	1575813	1576015	peak1970
LG10	1576088	1576478	peak1971
LG10	1586107	1587617	peak1972
LG10	1596157	1596499	peak1973
LG10	1606508	1607707	peak1974
LG10	1612555	1613063	peak1975
LG10	1613262	1613654	peak1976
LG10	1614966	1615199	peak1977
LG10	1617384	1617595	peak1978
LG10	1619295	1621552	peak1979
LG10	1622337	1622632	peak1980
LG10	1629667	1630013	peak1981
LG10	1631145	1631846	peak1982
LG10	1636220	1636521	peak1983
LG10	1640706	1641290	peak1984
LG10	1641990	1642290	peak1985
LG10	1643993	1644273	peak1986
LG10	1649442	1649828	peak1987
LG10	1652649	1652882	peak1988
LG10	1653039	1653400	peak1989
LG10	1653614	1653903	peak1990
LG10	1656467	1657178	peak1991
LG10	1663741	1664879	peak1992
LG10	1664913	1665508	peak1993
LG10	1675654	1675957	peak1994
LG10	1676056	1676920	peak1995
LG10	1678197	1678748	peak1996
LG10	1681340	1681654	peak1997
LG10	1688700	1689330	peak1998
LG10	1690008	1690379	peak1999
[truncated: 51,223 more rows]
