# Supplementary material for: Genome-wide mapping of DNase I hypersensitive sites in pineapple leaves
Source: Front Genet. 2023 Jul 4;14:1086554. doi: 10.3389/fgene.2023.1086554 (PMC10352800; doi:10.3389/fgene.2023.1086554)
Supplement: Supplementary file 3 [file Table6.xlsx]

## Sheet: motif occurrences
Table S6 The clock related motif occurrence in DHSs around 11 diurnally expressed CAM genes
Chr	start	end	motif_id	motif_alt_id	peak	start	stop	strand	score	p-value	q-value	matched_sequence	nearest gene
LG17	8203117	8203136	AT3G47500_CDF3	MP00394	peak17396	235	253	+	17.4394	3.43e-07	0.00466	AAAAAAAAAAAAGAAAAAA	Aco006181.1
LG17	8208467	8208486	AT3G47500_CDF3	MP00394	peak17398	916	934	-	16.0909	1.4e-06	0.00851	AAAAAAGAAAAAGCAAGAA	Aco006181.1
LG17	8208534	8208553	AT3G47500_CDF3	MP00394	peak17398	983	1001	-	13.2879	1.5e-05	0.0348	ATATTAAAAAAAGAAAAAA	Aco006181.1
LG17	8207676	8207690	AT5G17300_RVE1	MP00515	peak17398	125	138	-	13.4697	2e-05	0.272	ACTGAAATATCTAC	Aco006181.1
LG17	8207710	8207724	AT2G20180_PIF1	MP00074	peak17398	159	172	-	13.1184	2.4e-05	0.252	ATTATGCCACGTGC	Aco006181.1
LG17	8207678	8207686	AT2G46830_CCA1	MP00103	peak17398	127	134	-	14.7213	2.65e-05	0.337	AAATATCT	Aco006181.1
LG17	8207678	8207688	AT1G01060_LHY1	MP00119	peak17398	127	136	+	12.6818	2.92e-05	0.348	AGATATTTCA	Aco006181.1
LG17	8207710	8207720	AT1G09530_PIF3	MP00081	peak17398	159	168	-	12.7576	3.55e-05	0.497	TGCCACGTGC	Aco006181.1
LG17	8208773	8208792	AT3G47500_CDF3	MP00394	peak17398	1222	1240	-	11.7727	4.19e-05	0.0673	TTAACAAATAAAGGGAAAT	Aco006181.1
LG17	8207704	8207718	AT2G20180_PIF1	MP00074	peak17398	153	166	+	11.7763	5.64e-05	0.354	TTTAGTGCACGTGG	Aco006181.1
LG17	8207708	8207718	AT1G09530_PIF3	MP00081	peak17398	157	166	+	11.8485	6.42e-05	0.539	GTGCACGTGG	Aco006181.1
LG17	8208470	8208480	AT5G39660_CDF2	MP00046	peak17398	919	928	-	10.7154	6.74e-05	0.291	GAAAAAGCAA	Aco006181.1
LG17	8212351	8212365	AT5G17300_RVE1	MP00515	peak17400	3	16	+	14.9394	6.76e-06	0.126	AAAGAAATATCTAC	Aco006181.1
LG17	8212353	8212363	AT1G01060_LHY1	MP00119	peak17400	5	14	-	13.6818	1.62e-05	0.318	AGATATTTCT	Aco006181.1
LG17	8212458	8212473	AT3G22830_HSFA6B	MP00371	peak17400	110	124	+	12.5152	1.89e-05	0.526	AGAATGTGCTGGAAA	Aco006181.1
LG17	8212458	8212472	AT4G11660_HSFB2B	MP00432	peak17400	110	123	-	10.9545	2.5e-05	0.674	TTCCAGCACATTCT	Aco006181.1
LG17	8212355	8212363	AT2G46830_CCA1	MP00103	peak17400	7	14	+	14.7213	2.65e-05	0.337	AAATATCT	Aco006181.1
LG17	8686817	8686836	AT3G47500_CDF3	MP00394	peak17506	138	156	+	15.9242	1.65e-06	0.00867	AAAAAAGAAAAAGAAAAAT	Aco006122.1
LG17	8691432	8691451	AT3G47500_CDF3	MP00394	peak17507	864	882	-	16.4242	1.01e-06	0.00851	ATTGATGAAAAAGTACAAA	Aco006122.1
LG17	8691435	8691445	AT5G39660_CDF2	MP00046	peak17507	867	876	-	11.3821	2.56e-05	0.255	GAAAAAGTAC	Aco006122.1
LG17	8691192	8691211	AT3G47500_CDF3	MP00394	peak17507	624	642	+	11.5758	4.74e-05	0.0706	AGCATAAATAAAGTGGAAA	Aco006122.1
LG17	8691176	8691186	AT5G39660_CDF2	MP00046	peak17507	608	617	+	10.439	9.48e-05	0.332	TAAAAAGTAC	Aco006122.1
LG17	8691170	8691189	AT3G47500_CDF3	MP00394	peak17507	602	620	+	10.3788	9.51e-05	0.103	ATGCAATAAAAAGTACTAC	Aco006122.1
LG25	10372157	10372171	AT2G20180_PIF1	MP00074	peak33904	187	200	-	17.4211	8.12e-08	0.00678	AGGAGGACACGTGG	Aco010232.1
LG25	10372151	10372165	AT2G20180_PIF1	MP00074	peak33904	181	194	+	12.8553	2.89e-05	0.252	GTTGCGCCACGTGT	Aco010232.1
LG25	10372048	10372062	AT3G46640_LUX	MP00014	peak33904	78	91	+	11.1129	5.19e-05	0.655	GTGAGATACTCCGA	Aco010232.1
LG25	10372155	10372165	AT1G09530_PIF3	MP00081	peak33904	185	194	+	11.8636	6.28e-05	0.539	CGCCACGTGT	Aco010232.1
LG25	10372525	10372533	AT2G46830_CCA1	MP00103	peak33904	555	562	+	10.6066	7.48e-05	0.57	TAATATCT	Aco010232.1
LG25	10376177	10376196	AT3G47500_CDF3	MP00394	peak33905	725	743	+	14.7424	4.77e-06	0.0179	AAAAAAGAAAAAGAAAATT	Aco010232.1
LG25	10376171	10376190	AT3G47500_CDF3	MP00394	peak33905	719	737	+	13.6364	1.16e-05	0.0315	AAGAACAAAAAAGAAAAAG	Aco010232.1
LG25	10375721	10375740	AT3G47500_CDF3	MP00394	peak33905	269	287	-	10.8939	7.12e-05	0.0892	AAAATGATAAAAGGAAAGG	Aco010232.1
LG4	1135328	1135338	AT5G39660_CDF2	MP00046	peak37614	430	439	+	11.187	3.8e-05	0.265	GAAAAAGTAA	Aco013938.1
LG4	1135209	1135223	AT5G17300_RVE1	MP00515	peak37614	311	324	+	11.0758	6.73e-05	0.431	ATACAAATATCATG	Aco013938.1
LG4	1135211	1135221	AT1G01060_LHY1	MP00119	peak37614	313	322	-	10.0455	7.85e-05	0.561	TGATATTTGT	Aco013938.1
LG4	1137949	1137968	AT3G47500_CDF3	MP00394	peak37615	972	990	-	19.8939	1.35e-08	0.000533	AAAAAAAAAAAAGGAAAAA	Aco013938.1
LG4	1137805	1137824	AT3G47500_CDF3	MP00394	peak37615	828	846	+	16.5606	8.79e-07	0.00851	AAAAAAAAAAAAGAACAAA	Aco013938.1
LG4	1137814	1137833	AT3G47500_CDF3	MP00394	peak37615	837	855	+	16.1364	1.34e-06	0.00851	AAAGAACAAAAAGAACAAA	Aco013938.1
LG4	1137594	1137613	AT3G47500_CDF3	MP00394	peak37615	617	635	-	14.1667	7.66e-06	0.0242	AAATGAGAAAAAGCACAAT	Aco013938.1
LG4	1138027	1138046	AT3G47500_CDF3	MP00394	peak37615	1050	1068	-	13.4848	1.3e-05	0.033	CAAAAAAAAAAAGCGACAC	Aco013938.1
LG4	1138030	1138040	AT5G39660_CDF2	MP00046	peak37615	1053	1062	-	11.4797	1.97e-05	0.255	AAAAAAGCGA	Aco013938.1
LG4	1137948	1137967	AT3G47500_CDF3	MP00394	peak37615	971	989	-	12.5455	2.53e-05	0.0499	AAAAAAAAAAAGGAAAAAA	Aco013938.1
LG4	1137677	1137685	AT2G46830_CCA1	MP00103	peak37615	700	707	+	14.7213	2.65e-05	0.337	AAATATCT	Aco013938.1
LG4	1137675	1137685	AT1G01060_LHY1	MP00119	peak37615	698	707	-	12.5909	3.05e-05	0.348	AGATATTTGG	Aco013938.1
LG4	1137673	1137687	AT5G17300_RVE1	MP00515	peak37615	696	709	+	12.5	3.57e-05	0.336	GTCCAAATATCTCA	Aco013938.1
LG4	1137597	1137607	AT5G39660_CDF2	MP00046	peak37615	620	629	-	10.9106	5e-05	0.274	GAAAAAGCAC	Aco013938.1
LG4	1137940	1137959	AT3G47500_CDF3	MP00394	peak37615	963	981	-	11	6.7e-05	0.0866	AAAGGAAAAAAAGAAGAAG	Aco013938.1
LG4	1137874	1137884	AT5G39660_CDF2	MP00046	peak37615	897	906	-	10.5528	7.87e-05	0.314	AAAAAAGGGA	Aco013938.1
LG4	1138137	1138152	AT1G34370_STOP1	MP00196	peak37615	1160	1174	-	10.6515	8.16e-05	1	AACTCCACCGATTGT	Aco013938.1
LG4	1137322	1137341	AT3G47500_CDF3	MP00394	peak37615	345	363	-	10.5606	8.6e-05	0.0969	GTGTATGCAAAAGTGAAAC	Aco013938.1
LG4	1147088	1147103	AT3G22830_HSFA6B	MP00371	peak37617	519	533	+	20.1364	4.86e-08	0.00405	AGAACCTTCTGGAAG	Aco013938.1
LG4	1147088	1147102	AT4G11660_HSFB2B	MP00432	peak37617	519	532	-	20.0303	1.24e-07	0.01	TTCCAGAAGGTTCT	Aco013938.1
LG4	1147093	1147108	AT3G22830_HSFA6B	MP00371	peak37617	524	538	-	12.8182	1.59e-05	0.526	GGACCCTTCCAGAAG	Aco013938.1
LG4	1147094	1147108	AT4G11660_HSFB2B	MP00432	peak37617	525	538	+	11.5152	1.95e-05	0.674	TTCTGGAAGGGTCC	Aco013938.1
LG4	1146932	1146947	AT1G34370_STOP1	MP00196	peak37617	363	377	-	12.197	2.62e-05	0.876	AACTACCCCAAATGT	Aco013938.1
LG4	1146872	1146891	AT3G47500_CDF3	MP00394	peak37617	303	321	+	11.2576	5.75e-05	0.0782	CAAGTTATAAAAGGAAAAA	Aco013938.1
LG4	1148585	1148595	AT5G39660_CDF2	MP00046	peak37618	832	841	-	11.9268	6.55e-06	0.255	GAAAAAGTGC	Aco013938.1
LG4	1148457	1148471	AT2G20180_PIF1	MP00074	peak37618	704	717	+	11.9079	5.24e-05	0.354	CGCCAGTCACGTGA	Aco013938.1
LG4	1148607	1148621	AT2G20180_PIF1	MP00074	peak37618	854	867	+	11.5526	6.33e-05	0.354	AATTGGACACGTGT	Aco013938.1
LG4	1148476	1148490	AT5G08330_CHE	MP00499	peak37618	723	736	-	9.18182	9.04e-05	0.839	GGTGGTCCCCGAGC	Aco013938.1
LG4	1148461	1148471	AT1G09530_PIF3	MP00081	peak37618	708	717	+	10.9697	9.71e-05	0.741	AGTCACGTGA	Aco013938.1
LG4	1153428	1153438	AT1G09530_PIF3	MP00081	peak37619	85	94	+	13.0758	3.2e-05	0.497	GGCCATGTGG	Aco013938.1
LG4	1153544	1153558	AT2G20180_PIF1	MP00074	peak37619	201	214	+	10.9211	8.59e-05	0.399	CGTCCGACACGTGT	Aco013938.1
LG4	1158010	1158024	AT5G17300_RVE1	MP00515	peak37620	387	400	+	16.8939	3.56e-07	0.0266	GCAAAAATATCTTA	Aco013938.1
LG4	1157673	1157692	AT3G47500_CDF3	MP00394	peak37620	50	68	+	16.0909	1.4e-06	0.00851	AAGGCGGAAAAAGGTAAAA	Aco013938.1
LG4	1158012	1158022	AT1G01060_LHY1	MP00119	peak37620	389	398	-	16.3182	2e-06	0.0786	AGATATTTTT	Aco013938.1
LG4	1158014	1158022	AT2G46830_CCA1	MP00103	peak37620	391	398	+	14.7213	2.65e-05	0.337	AAATATCT	Aco013938.1
LG4	1157674	1157693	AT3G47500_CDF3	MP00394	peak37620	51	69	+	10.4091	9.35e-05	0.103	AGGCGGAAAAAGGTAAAAA	Aco013938.1
LG4	1183883	1183897	AT3G46640_LUX	MP00014	peak37625	1389	1402	-	13	5.52e-06	0.221	GGAAGATTTGCTGA	Aco013935.1
LG4	1184360	1184379	AT3G47500_CDF3	MP00394	peak37625	1866	1884	+	12.197	3.19e-05	0.0586	TAAAGTGAAAAAGTCACAT	Aco013935.1
LG4	1183642	1183652	AT1G01060_LHY1	MP00119	peak37625	1148	1157	-	12.1061	4.21e-05	0.367	TGATATTTTA	Aco013935.1
LG4	1183640	1183654	AT5G17300_RVE1	MP00515	peak37625	1146	1159	+	10.5909	8.06e-05	0.431	GGTAAAATATCACG	Aco013935.1
LG4	1184352	1184371	AT3G47500_CDF3	MP00394	peak37625	1858	1876	+	10.3788	9.51e-05	0.103	GATTGAATTAAAGTGAAAA	Aco013935.1
LG4	1188096	1188115	AT3G47500_CDF3	MP00394	peak37626	683	701	+	13.7879	1.03e-05	0.029	AGAAAGAAAAAAGGAGAAG	Aco013935.1
LG4	1187906	1187920	AT3G46640_LUX	MP00014	peak37626	493	506	-	10.7661	7.24e-05	0.655	CTCAGATTTGGTAA	Aco013935.1
LG4	1188692	1188711	AT3G47500_CDF3	MP00394	peak37627	173	191	+	13.0152	1.83e-05	0.0389	AATATGCAAAAAGGGTTAT	Aco013935.1
LG4	1188548	1188562	AT5G08330_CHE	MP00499	peak37627	29	42	+	11.4091	3.64e-05	0.507	AGTGGTTCCCATGG	Aco013935.1
LG4	1188698	1188708	AT5G39660_CDF2	MP00046	peak37627	179	188	+	10.4309	9.59e-05	0.332	CAAAAAGGGT	Aco013935.1
LG5	9849642	9849656	AT5G17300_RVE1	MP00515	peak41831	437	450	-	10.0152	9.91e-05	0.463	TTCCAAATATCATT	Aco024818.1
LG5	9856522	9856541	AT3G47500_CDF3	MP00394	peak41832	401	419	-	17.4697	3.31e-07	0.00466	AAAAAAAGAAAAGTATAAA	Aco024818.1
LG5	9856624	9856634	AT5G39660_CDF2	MP00046	peak41832	503	512	+	11.6016	1.59e-05	0.255	AAAAAAGTAC	Aco024818.1
LG5	9857044	9857054	AT5G39660_CDF2	MP00046	peak41832	923	932	-	11.4065	2.42e-05	0.255	AAAAAAGTAA	Aco024818.1
LG5	9856618	9856637	AT3G47500_CDF3	MP00394	peak41832	497	515	+	11.3939	5.3e-05	0.0746	GTGTATAAAAAAGTACACA	Aco024818.1
LG5	9856130	9856144	AT5G17300_RVE1	MP00515	peak41832	9	22	+	10.5606	8.15e-05	0.431	ACAAAAAAATCTTA	Aco024818.1
LG5	9858101	9858120	AT3G47500_CDF3	MP00394	peak41833	713	731	-	13.5	1.28e-05	0.033	AATATCGAAAAAGTATGAA	Aco024818.1
LG5	9858030	9858044	AT5G17300_RVE1	MP00515	peak41833	642	655	-	12.4848	3.6e-05	0.336	AATTAAATATCCTA	Aco024818.1
LG5	9858104	9858114	AT5G39660_CDF2	MP00046	peak41833	716	725	-	11.0081	4.32e-05	0.265	GAAAAAGTAT	Aco024818.1
LG5	9858032	9858040	AT2G46830_CCA1	MP00103	peak41833	644	651	-	11.7377	4.83e-05	0.46	AAATATCC	Aco024818.1
LG5	9857737	9857752	AT1G34370_STOP1	MP00196	peak41833	349	363	+	11.2727	5.26e-05	0.876	ACCCTCCCTAGAACA	Aco024818.1
LG5	9858032	9858042	AT1G01060_LHY1	MP00119	peak41833	644	653	+	10.5455	6.76e-05	0.531	GGATATTTAA	Aco024818.1
LG5	9863785	9863799	AT2G20180_PIF1	MP00074	peak41834	773	786	-	14.4211	8.4e-06	0.227	GGCAGCACACGTGC	Aco024818.1
LG5	9863779	9863793	AT2G20180_PIF1	MP00074	peak41834	767	780	+	12.8553	2.89e-05	0.252	TTGGCGGCACGTGT	Aco024818.1
LG5	9863540	9863559	AT3G47500_CDF3	MP00394	peak41834	528	546	-	10.9091	7.06e-05	0.0892	GTAACTTAAAAAGTTTAAT	Aco024818.1
LG5	9863313	9863332	AT3G47500_CDF3	MP00394	peak41834	301	319	+	10.7273	7.83e-05	0.0909	AAGAAGAGAAAAGCTACAG	Aco024818.1
LG5	9865193	9865203	AT1G01060_LHY1	MP00119	peak41835	300	309	+	12.5455	3.38e-05	0.348	AGATATTATC	Aco024818.1
LG5	9865191	9865205	AT5G17300_RVE1	MP00515	peak41835	298	311	-	12	4.6e-05	0.382	CGGATAATATCTGA	Aco024818.1
LG5	9865193	9865201	AT2G46830_CCA1	MP00103	peak41835	300	307	-	10.6066	7.48e-05	0.57	TAATATCT	Aco024818.1
LG5	9866264	9866274	AT1G09530_PIF3	MP00081	peak41836	959	968	-	14.6667	6.85e-06	0.23	TCCCACGTGA	Aco024818.1
LG5	9865822	9865841	AT3G47500_CDF3	MP00394	peak41836	517	535	+	14.197	7.48e-06	0.0242	AAAAAAAAAAAAGTTTAGC	Aco024818.1
LG5	9866235	9866254	AT3G47500_CDF3	MP00394	peak41836	930	948	-	13.197	1.6e-05	0.0361	AGGCAAAAAAAAGTTAAAG	Aco024818.1
LG5	9866258	9866272	AT2G20180_PIF1	MP00074	peak41836	953	966	+	13.5921	1.7e-05	0.244	TGAATATCACGTGG	Aco024818.1
LG5	9866319	9866338	AT3G47500_CDF3	MP00394	peak41836	1014	1032	+	11.8636	3.96e-05	0.067	AATTAGTATAAAGTACATG	Aco024818.1
LG5	9866238	9866248	AT5G39660_CDF2	MP00046	peak41836	933	942	-	10.6911	6.94e-05	0.291	AAAAAAGTTA	Aco024818.1
LG5	9865653	9865672	AT3G47500_CDF3	MP00394	peak41836	348	366	-	10.8182	7.44e-05	0.0897	AGAAGGTCAAAAGAAAATA	Aco024818.1
LG5	9865828	9865838	AT5G39660_CDF2	MP00046	peak41836	523	532	+	10.5122	8.68e-05	0.329	AAAAAAGTTT	Aco024818.1
LG5	9865327	9865341	AT4G11660_HSFB2B	MP00432	peak41836	22	35	+	7.69697	9.14e-05	1	ATCCAGAATTTTTT	Aco024818.1
LG5	9871607	9871621	AT5G08330_CHE	MP00499	peak41837	320	333	-	19.1364	1.29e-07	0.00539	GGTGGGCCCCACCC	Aco024818.1
LG5	9871340	9871354	AT5G17300_RVE1	MP00515	peak41837	53	66	+	16.5	8.31e-07	0.031	ATAAAAATATCTTT	Aco024818.1
LG5	9871342	9871352	AT1G01060_LHY1	MP00119	peak41837	55	64	-	16.3182	2e-06	0.0786	AGATATTTTT	Aco024818.1
LG5	9871608	9871622	AT5G08330_CHE	MP00499	peak41837	321	334	+	16.3485	2.01e-06	0.042	GGTGGGGCCCACCA	Aco024818.1
LG5	9871438	9871457	AT3G47500_CDF3	MP00394	peak41837	151	169	-	15.0606	3.63e-06	0.0159	AGTAAGGAAAAAGTATAGA	Aco024818.1
LG5	9871323	9871342	AT3G47500_CDF3	MP00394	peak41837	36	54	+	13.0455	1.79e-05	0.0389	TTTAAGAAAAAAGTATAAT	Aco024818.1
LG5	9871344	9871352	AT2G46830_CCA1	MP00103	peak41837	57	64	+	14.7213	2.65e-05	0.337	AAATATCT	Aco024818.1
LG5	9871329	9871339	AT5G39660_CDF2	MP00046	peak41837	42	51	+	11.2276	3.52e-05	0.265	AAAAAAGTAT	Aco024818.1
LG5	9871651	9871665	AT2G20180_PIF1	MP00074	peak41837	364	377	-	12.4342	3.83e-05	0.29	AAAGAGGCACGTGT	Aco024818.1
LG5	9871727	9871742	AT1G34370_STOP1	MP00196	peak41837	440	454	-	11.5455	4.3e-05	0.876	ACCCGCTCCAGTTAT	Aco024818.1
LG5	9871441	9871451	AT5G39660_CDF2	MP00046	peak41837	154	163	-	11.0081	4.32e-05	0.265	GAAAAAGTAT	Aco024818.1
LG5	9871651	9871661	AT1G09530_PIF3	MP00081	peak41837	364	373	-	12.5152	4.54e-05	0.539	AGGCACGTGT	Aco024818.1
LG5	9871567	9871581	AT5G08330_CHE	MP00499	peak41837	280	293	+	9.95455	6.73e-05	0.803	GGTGGGTCCGTCCA	Aco024818.1
LG5	9888311	9888321	AT5G39660_CDF2	MP00046	peak41842	803	812	-	11.4634	2.13e-05	0.255	CAAAAAGTAA	Aco024818.1
LG5	9887681	9887700	AT3G47500_CDF3	MP00394	peak41842	173	191	+	12.4091	2.77e-05	0.0534	TTAAAAGAAAAAGGAGAAG	Aco024818.1
LG5	9888308	9888327	AT3G47500_CDF3	MP00394	peak41842	800	818	-	11.8333	4.04e-05	0.067	GAAACCCAAAAAGTAACTT	Aco024818.1
LG5	9887667	9887686	AT3G47500_CDF3	MP00394	peak41842	159	177	+	11.6818	4.44e-05	0.0673	ATGCATCAAAAAGGTTAAA	Aco024818.1
LG5	9887675	9887694	AT3G47500_CDF3	MP00394	peak41842	167	185	+	11.4091	5.25e-05	0.0746	AAAAGGTTAAAAGAAAAAG	Aco024818.1
LG5	9887640	9887654	AT3G46640_LUX	MP00014	peak41842	132	145	+	11.0887	5.31e-05	0.655	GTAAGATTTTCCTA	Aco024818.1
LG5	9892622	9892637	AT1G34370_STOP1	MP00196	peak41843	1189	1203	+	13.5152	8.82e-06	0.736	ACCTCCCTCAAATAG	Aco024818.1
LG5	9893096	9893115	AT3G47500_CDF3	MP00394	peak41843	1663	1681	-	11.7424	4.28e-05	0.0673	GAAAGCGCAAAAGTGCATT	Aco024818.1
LG5	9899353	9899372	AT3G47500_CDF3	MP00394	peak41844	53	71	+	14.8788	4.25e-06	0.0176	ATGAAACATAAAGTAAATA	Aco024818.1
LG11	2288154	2288173	AT3G47500_CDF3	MP00394	peak4565	467	485	+	19.8939	1.35e-08	0.000533	AAAAAAAAAAAAGGAAAAA	Aco010025.1
LG11	2288161	2288180	AT3G47500_CDF3	MP00394	peak4565	474	492	+	11.8182	4.08e-05	0.067	AAAAAGGAAAAAGAATGAG	Aco010025.1
LG11	2288155	2288174	AT3G47500_CDF3	MP00394	peak4565	468	486	+	10.803	7.5e-05	0.0897	AAAAAAAAAAAGGAAAAAG	Aco010025.1
LG11	2287981	2287995	AT5G08330_CHE	MP00499	peak4565	294	307	-	9.59091	7.75e-05	0.809	TGTGGGTCCATGGG	Aco010025.1
LG11	2287873	2287887	AT5G17300_RVE1	MP00515	peak4565	186	199	-	10.6818	7.79e-05	0.431	AAAAAAAAATCTAA	Aco010025.1
LG11	2288935	2288949	AT5G08330_CHE	MP00499	peak4566	325	338	+	19.4091	9.98e-08	0.00539	AGTGGGCCCCACAG	Aco010025.1
LG11	2288934	2288948	AT5G08330_CHE	MP00499	peak4566	324	337	-	17.8182	5.61e-07	0.0156	TGTGGGGCCCACTT	Aco010025.1
LG11	2288850	2288864	AT5G17300_RVE1	MP00515	peak4566	240	253	-	15.8636	2.35e-06	0.0586	CATAAAATATCTAA	Aco010025.1
LG11	2288852	2288862	AT1G01060_LHY1	MP00119	peak4566	242	251	+	15.3182	7.28e-06	0.191	AGATATTTTA	Aco010025.1
LG11	2289275	2289294	AT3G47500_CDF3	MP00394	peak4566	665	683	-	12.803	2.12e-05	0.0429	ATAAAAAAAAAAGAAACTA	Aco010025.1
LG11	2288852	2288860	AT2G46830_CCA1	MP00103	peak4566	242	249	-	14.7213	2.65e-05	0.337	AAATATCT	Aco010025.1
LG11	2288930	2288940	AT5G39660_CDF2	MP00046	peak4566	320	329	+	11.2927	3.05e-05	0.265	AAAAAAGTGG	Aco010025.1
LG11	2289125	2289144	AT3G47500_CDF3	MP00394	peak4566	515	533	-	11.0909	6.35e-05	0.0849	TAAAATAAGAAAGTACAAA	Aco010025.1
LG11	2290175	2290194	AT3G47500_CDF3	MP00394	peak4567	793	811	-	14.7424	4.77e-06	0.0179	AAAAAAGAAAAAGGGAGCG	Aco010025.1
LG11	2290159	2290173	AT3G46640_LUX	MP00014	peak4567	777	790	+	11.6452	2.98e-05	0.597	CTCAGATTTGCTTA	Aco010025.1
LG11	2290957	2290976	AT3G47500_CDF3	MP00394	peak4568	646	664	+	11.7121	4.36e-05	0.0673	GATATTGGAAAAGTGACAG	Aco010025.1
LG11	2290345	2290359	AT3G46640_LUX	MP00014	peak4568	34	47	+	10.4355	9.81e-05	0.655	ATAAGATTTGGTTT	Aco010025.1
LG11	2293874	2293889	AT3G22830_HSFA6B	MP00371	peak4569	525	539	+	11.3788	3.46e-05	0.721	AGAAGCTTGCGGATC	Aco010025.1
LG11	2293369	2293388	AT3G47500_CDF3	MP00394	peak4569	20	38	-	11.303	5.6e-05	0.0775	AAAAATCATAAAGGAGAGA	Aco010025.1
LG11	2293406	2293420	AT4G11660_HSFB2B	MP00432	peak4569	57	70	-	8.51515	6.73e-05	1	TTCCAGAAACTGCA	Aco010025.1
LG11	2293874	2293888	AT4G11660_HSFB2B	MP00432	peak4569	525	538	-	8.37879	7.08e-05	1	ATCCGCAAGCTTCT	Aco010025.1
LG11	2293879	2293893	AT3G46640_LUX	MP00014	peak4569	530	543	-	10.4516	9.66e-05	0.655	TCAAGATCCGCAAG	Aco010025.1
LG11	2294784	2294792	AT2G46830_CCA1	MP00103	peak4570	143	150	-	11.7377	4.83e-05	0.46	AAATATCC	Aco010025.1
LG11	2294782	2294796	AT5G17300_RVE1	MP00515	peak4570	141	154	-	10.3939	8.65e-05	0.431	ACGCAAATATCCAT	Aco010025.1
LG11	2295703	2295718	AT1G34370_STOP1	MP00196	peak4571	161	175	-	11.6818	3.88e-05	0.876	AGCTTCACCAGTTCG	Aco010025.1
LG11	2296178	2296192	AT3G46640_LUX	MP00014	peak4571	636	649	-	10.629	8.22e-05	0.655	TAAAGATTTTGTTA	Aco010025.1
LG11	2297748	2297762	AT2G20180_PIF1	MP00074	peak4572	359	372	-	11.4211	6.78e-05	0.354	GAAAAGCGACGTGG	Aco010025.1
LG7	11080617	11080636	AT3G47500_CDF3	MP00394	peak47272	113	131	+	17.4091	3.55e-07	0.00466	AAAAGAGAAAAAGAGAATA	Aco002732.1
LG7	11080609	11080628	AT3G47500_CDF3	MP00394	peak47272	105	123	+	13.4242	1.36e-05	0.0334	GGGGAAAAAAAAGAGAAAA	Aco002732.1
LG7	11081222	11081232	AT5G39660_CDF2	MP00046	peak47272	718	727	+	10.7561	6.05e-05	0.284	AAAAAAGCAT	Aco002732.1
LG7	11080525	11080544	AT3G47500_CDF3	MP00394	peak47272	21	39	+	10.8636	7.25e-05	0.0893	AAGAGAAATAAAGAGAATC	Aco002732.1
LG7	11081402	11081416	AT3G46640_LUX	MP00014	peak47272	898	911	-	10.5484	8.85e-05	0.655	GATAGATATGGTTG	Aco002732.1
LG7	11082586	11082605	AT3G47500_CDF3	MP00394	peak47273	356	374	+	16.0152	1.51e-06	0.00851	AGAAATGAAAAAGTCAATA	Aco002732.1
LG7	11084044	11084054	AT1G09530_PIF3	MP00081	peak47273	1814	1823	+	15.3636	2.72e-06	0.228	AGCCACGTGG	Aco002732.1
LG7	11082972	11082986	AT3G46640_LUX	MP00014	peak47273	742	755	-	13.0242	5.31e-06	0.221	CAAAGATTTGCTGA	Aco002732.1
LG7	11082320	11082339	AT3G47500_CDF3	MP00394	peak47273	90	108	+	14.3788	6.46e-06	0.0221	GAAATTTAAAAAGTGAAGG	Aco002732.1
LG7	11084040	11084054	AT2G20180_PIF1	MP00074	peak47273	1810	1823	+	14.5132	7.65e-06	0.227	GAAGAGCCACGTGG	Aco002732.1
LG7	11083939	11083949	AT1G09530_PIF3	MP00081	peak47273	1709	1718	-	14.5909	8.21e-06	0.23	AGCCACGTGT	Aco002732.1
LG7	11084167	11084181	AT2G20180_PIF1	MP00074	peak47273	1937	1950	+	14.1316	1.09e-05	0.227	TTAACGACACGTGT	Aco002732.1
LG7	11084046	11084056	AT1G09530_PIF3	MP00081	peak47273	1816	1825	-	14.0455	1.31e-05	0.275	TCCCACGTGG	Aco002732.1
LG7	11082659	11082673	AT3G46640_LUX	MP00014	peak47273	429	442	+	12.2742	1.43e-05	0.382	GGAAGATCCGCCGA	Aco002732.1
LG7	11083939	11083953	AT2G20180_PIF1	MP00074	peak47273	1709	1722	-	13.5526	1.75e-05	0.244	TGGAAGCCACGTGT	Aco002732.1
LG7	11084173	11084187	AT2G20180_PIF1	MP00074	peak47273	1943	1956	-	12.7895	3.02e-05	0.252	TGGCGGACACGTGT	Aco002732.1
LG7	11082326	11082336	AT5G39660_CDF2	MP00046	peak47273	96	105	+	10.7886	5.89e-05	0.284	TAAAAAGTGA	Aco002732.1
LG7	11083737	11083751	AT2G20180_PIF1	MP00074	peak47273	1507	1520	+	11.4737	6.61e-05	0.354	GGCGAGCGACGTGC	Aco002732.1
LG7	11083933	11083947	AT2G20180_PIF1	MP00074	peak47273	1703	1716	+	11.0658	8.05e-05	0.396	CATCAGACACGTGG	Aco002732.1
LG7	11083371	11083390	AT3G47500_CDF3	MP00394	peak47273	1141	1159	+	10.5909	8.46e-05	0.0967	CTAATATCAAAAGGGAAAG	Aco002732.1
LG8	1307136	1307150	AT5G17300_RVE1	MP00515	peak48632	382	395	-	13.3333	2.18e-05	0.272	AGCAAAATATCACA	Aco004996.1
LG8	1307138	1307148	AT1G01060_LHY1	MP00119	peak48632	384	393	+	12.4394	3.54e-05	0.348	TGATATTTTG	Aco004996.1
LG8	1307943	1307962	AT3G47500_CDF3	MP00394	peak48633	24	42	+	16.9697	5.73e-07	0.00645	AAAAAAAAAAAAGAGAAAG	Aco004996.1
LG8	1308106	1308120	AT5G08330_CHE	MP00499	peak48633	187	200	+	12.7576	1.91e-05	0.319	AATGGGCCCCAAAA	Aco004996.1
LG8	1309027	1309037	AT1G09530_PIF3	MP00081	peak48634	613	622	-	11.8485	6.42e-05	0.539	GTCCATGTGG	Aco004996.1
LG12	9901905	9901924	AT3G47500_CDF3	MP00394	peak7451	609	627	-	15.1515	3.35e-06	0.0155	AAAAAAAAAAAAGTTCACT	Aco005402.1
LG12	9901534	9901553	AT3G47500_CDF3	MP00394	peak7451	238	256	-	13.9848	8.85e-06	0.0268	AAGGCCCAAAAAGTACTAA	Aco005402.1
LG12	9901537	9901547	AT5G39660_CDF2	MP00046	peak7451	241	250	-	11.6585	1.42e-05	0.255	CAAAAAGTAC	Aco005402.1
LG12	9901908	9901918	AT5G39660_CDF2	MP00046	peak7451	612	621	-	10.8862	5.16e-05	0.274	AAAAAAGTTC	Aco005402.1
LG12	9905704	9905718	AT5G17300_RVE1	MP00515	peak7452	251	264	+	10.6818	7.79e-05	0.431	AAAAAAAAATCTAA	Aco005402.1
LG12	9906715	9906734	AT3G47500_CDF3	MP00394	peak7453	185	203	+	13.3788	1.4e-05	0.0335	AATTAATAAAAAGGGCACG	Aco005402.1
LG12	9907806	9907825	AT3G47500_CDF3	MP00394	peak7454	607	625	-	12.9091	1.97e-05	0.0408	AAGAAAAAAAAAGAAGAAA	Aco005402.1
LG12	9907931	9907950	AT3G47500_CDF3	MP00394	peak7454	732	750	+	12.2879	3.01e-05	0.0565	AACTTAAAAAAAGAAAAAA	Aco005402.1
LG12	9907797	9907816	AT3G47500_CDF3	MP00394	peak7454	598	616	-	12	3.63e-05	0.0651	AAAGAAGAAAAAGAGTTTG	Aco005402.1
LG12	9907761	9907780	AT3G47500_CDF3	MP00394	peak7454	562	580	-	11.4848	5.01e-05	0.0732	TAAAAACAAAAGGTATAAT	Aco005402.1
LG12	9907454	9907473	AT3G47500_CDF3	MP00394	peak7454	255	273	-	11.0606	6.46e-05	0.085	AAAGATGCAAAAGAGATTA	Aco005402.1
LG12	9909234	9909253	AT3G47500_CDF3	MP00394	peak7455	275	293	-	14.6364	5.22e-06	0.0187	GAAACAGAAAAAGGAATAA	Aco005402.1
LG12	9909075	9909085	AT5G39660_CDF2	MP00046	peak7455	116	125	-	11.9512	5.44e-06	0.255	AAAAAAGTGA	Aco005402.1
LG12	9908962	9908981	AT3G47500_CDF3	MP00394	peak7455	3	21	+	13.803	1.02e-05	0.029	AAAAAAAAAAAAGAGAGAG	Aco005402.1
LG12	9909072	9909091	AT3G47500_CDF3	MP00394	peak7455	113	131	-	11.9242	3.81e-05	0.0668	CTGTAAAAAAAAGTGAACG	Aco005402.1
LG12	9909064	9909078	AT3G46640_LUX	MP00014	peak7455	105	118	+	10.5081	9.18e-05	0.655	GACAGATACGTTCA	Aco005402.1
LG12	9909115	9909129	AT2G20180_PIF1	MP00074	peak7455	156	169	-	10.6711	9.57e-05	0.421	GGGCATACACGTGA	Aco005402.1
LG12	9910534	9910553	AT3G47500_CDF3	MP00394	peak7456	264	282	-	17.4394	3.43e-07	0.00466	AAAAAAAAAAAAGAAAAAA	Aco005402.1
LG12	9910417	9910436	AT3G47500_CDF3	MP00394	peak7456	147	165	-	16.2424	1.21e-06	0.00851	ACAAAAGAAAAAGGACAAA	Aco005402.1
LG12	9910526	9910545	AT3G47500_CDF3	MP00394	peak7456	256	274	-	15.5	2.45e-06	0.0121	AAAAGAAAAAAAGAGAAGA	Aco005402.1
LG12	9910404	9910423	AT3G47500_CDF3	MP00394	peak7456	134	152	-	10.7424	7.77e-05	0.0909	GACAAAAAAAAAGGTTTAA	Aco005402.1
