# Supplementary material for: Genome-wide mapping of DNase I hypersensitive sites in pineapple leaves
Source: Front Genet. 2023 Jul 4;14:1086554. doi: 10.3389/fgene.2023.1086554 (PMC10352800; doi:10.3389/fgene.2023.1086554)
Supplement: Supplementary file 5 [file Table4.xlsx]

## Sheet: Sheet1
Table S4 DDHSs, DEGs and coordinately changed gene list
DDHSs list: the list of different DHSs (DDHSs) identified during four comparisons between four pineapple leaf tissues
DEGs list: the list of differentially expressed genes (DEGs) identified during four comparisons between four pineapple leaf tissues
coordinate changed gene list: the list of genes with Preferential DHSs around and differentially expressed between two tissues

## Sheet: DDHSs list
AcG2_AcW2_DDHSs_upinG2	AcG2_AcW2_DDHSs_upinW2	AcG10_AcW10_DDHSs_upinG10	AcG10_AcW10_DDHSs_upinW10	AcG2_AcG10_DDHSs_upinG10	AcG2_AcG10_DDHSs_upinG2	AcW10_AcW2_DDHSs_upinW10	AcW10_AcW2_DDHSs_upinW2
peak38125	peak19696	peak25137	peak4863	peak33258	peak38125	peak38125	peak25096
peak51418	peak21956	peak44525	peak47583	peak3877	peak39358	peak28170	peak28215
peak44525	peak26463	peak44526	peak39844	peak18796	peak5848	peak4863	peak44656
peak44526	peak26465	peak51418	peak3291	peak29417	peak14041	peak34545	peak5753
peak37268	peak26468	peak12994	peak28170	peak43218	peak42892	peak23506	peak36355
peak44523	peak26470	peak48263	peak13087	peak19183	peak23159	peak3291	peak2762
peak4475	peak26471	peak18796	peak26599	peak36529	peak30277	peak36912	peak20609
peak20770	peak26472	peak3877	peak39226	peak5944	peak21501	peak21455	peak35291
peak37306	peak26479	peak25916	peak49529	peak43940	peak21349	peak22267	peak24763
peak44524	peak26480	peak37268	peak33874	peak48125	peak20900	peak13960	peak28648
peak32366	peak26481	peak5944	peak48212	peak25137	peak46329	peak48421	peak35245
peak23159	peak26484	peak36325	peak31578	peak28215	peak30051	peak50641	peak20607
peak33537	peak26486	peak18625	peak21136	peak43939	peak10537	peak7614	peak5531
peak39358	peak26487	peak20615	peak48585	peak48263	peak11417	peak23159	peak11739
peak40268	peak28135	peak23417	peak48105	peak13165	peak14042	peak26380	peak11730
peak46684	peak28770	peak18448	peak21455	peak13064	peak15173	peak42760	peak1464
peak46707	peak28771	peak21279	peak43891	peak23089	peak12077	peak20111	peak19300
peak17963	peak28772	peak29417	peak47333	peak17328	peak14061	peak43000	peak12009
peak28744	peak28773	peak44523	peak36810	peak17327	peak14979	peak21794	peak49357
peak25137	peak28774	peak44524	peak47506	peak36607	peak32258	peak25094	peak13809
peak4587	peak29750	peak43939	peak23506	peak17894	peak8989	peak4820	peak20606
peak18448	peak29751	peak43940	peak30148	peak12994	peak41479	peak12079	peak35877
peak37308	peak29807	peak23420	peak30985	peak48933	peak32257	peak12726	peak13977
peak18640	peak3040	peak48125	peak29451	peak35696	peak41257	peak31302	peak6201
peak46685	peak31926	peak28215	peak11098	peak33259	peak50384	peak21327	peak48027
peak3937	peak3530	peak46685	peak29806	peak50164	peak28170	peak47761	peak29065
peak44964	peak35881	peak23418	peak21677	peak35697	peak37617	peak24546	peak26370
peak13375	peak35882	peak24434	peak4820	peak45298	peak11882	peak28679	peak3070
peak22179	peak7782	peak33258	peak6437	peak40512	peak41866	peak3794	peak5796
peak1959	peak9990	peak4475	peak43298	peak31286	peak27477	peak38283	peak51800
peak34940	peak9991	peak36607	peak26470	peak29549	peak22264	peak4327	peak13798
peak31497	peak26485	peak36319	peak44012	peak28202	peak34516	peak48105	peak9929
peak42892	peak26483	peak28686	peak22456	peak29418	peak6903	peak35950	peak28130
peak48627	peak26466	peak1896	peak25094	peak23867	peak20895	peak10450	peak1200
peak25916	peak26473	peak17141	peak5848	peak23864	peak52479	peak14704	peak35874
peak28686	peak26482	peak3937	peak26468	peak3530	peak41256	peak23093	peak36712
peak46683	peak26469	peak38581	peak16322	peak11734	peak32369	peak26599	peak1465
peak40267	peak26464	peak46640	peak36912	peak38581	peak44033	peak32184	peak51801
peak17141	peak28134	peak20135	peak28770	peak11739	peak11688	peak12077	peak35709
peak18625	peak26490	peak18447	peak34750	peak31926	peak6201	peak41529	peak35875
peak16573	peak28769	peak25136	peak43693	peak19716	peak26380	peak15224	peak46297
peak12994	peak42898	peak36529	peak26469	peak23090	peak38166	peak5914	peak41315
peak12985	peak45117	peak23865	peak13960	peak23866	peak45232	peak6370	peak35882
peak44155	peak19716	peak39395	peak29751	peak23417	peak49022	peak2026	peak49574
peak50871	peak51900	peak33428	peak14494	peak29412	peak11416	peak42108	peak1072
peak17734	peak28136	peak23860	peak48218	peak37740	peak32370	peak28561	peak42057
peak28170	peak35874	peak13064	peak4109	peak23862	peak5498	peak40260	peak16974
peak43142	peak28804	peak30925	peak46238	peak7334	peak13348	peak21274	peak16822
peak42650	peak35856	peak50914	peak26486	peak34344	peak52129	peak5915	peak23661
peak37270	peak35883	peak1918	peak43893	peak11730	peak19091	peak36520	peak22534
peak30922	peak35876	peak13165	peak26479	peak41504	peak36667	peak10725	peak18622
peak42281	peak29752	peak41504	peak46012	peak29108	peak11155	peak38528	peak38829
peak23910	peak3039	peak40938	peak36922	peak25136	peak30049	peak2322	peak9843
peak21446	peak35877	peak44623	peak26472	peak23418	peak37252	peak33597	peak51632
peak10948	peak24955	peak18640	peak26484	peak18797	peak48431	peak5848	peak28131
peak11041	peak26488	peak8161	peak24253	peak34888	peak42890	peak26298	peak50894
peak10541	peak40096	peak23419	peak14485	peak45597	peak6368	peak46105	peak11734
peak52350	peak7107	peak29615	peak34319	peak29415	peak34374	peak6368	peak46807
peak24099	peak45638	peak3506	peak26483	peak52383	peak35343	peak7615	peak52970
peak9520	peak30187	peak23866	peak26487	peak23871	peak6364	peak21558	peak35208
peak52480	peak49574	peak41503	peak2770	peak23419	peak45491	peak17519	peak28183
peak17860	peak3038	peak50334	peak26481	peak47862	peak17902	peak43039	peak30920
peak27159	peak29806	peak51158	peak25823	peak27561	peak10115	peak7226	peak40933
peak21327	peak23661	peak21403	peak26463	peak20493	peak13710	peak52408	peak36316
peak10513	peak11399	peak40937	peak28135	peak37739	peak35565	peak38609	peak38064
peak1871	peak35875	peak45298	peak44734	peak3808	peak22791	peak20075	peak39452
peak40248	peak35873	peak21497	peak33049	peak7335	peak38121	peak37532	peak30146
peak36242	peak29547	peak23684	peak29805	peak50596	peak20699	peak42585	peak46840
peak45680	peak28128	peak28984	peak9991	peak11083	peak9765	peak48585	peak29546
peak16215	peak25823	peak25128	peak26490	peak12008	peak31302	peak49344	peak41380
peak19349	peak28768	peak17894	peak31718	peak44656	peak34321	peak46214	peak23022
peak4553	peak35878	peak23867	peak52187	peak13166	peak14043	peak6323	peak41170
peak28310	peak26489	peak38580	peak26473	peak50162	peak6370	peak42613	peak17547
peak1918	peak23090	peak44155	peak34146	peak23870	peak45962	peak43041	peak566
peak5048	peak35880	peak23910	peak21923	peak23865	peak951	peak46012	peak32868
peak43956	peak11737	peak29108	peak676	peak42898	peak16692	peak36922	peak47631
peak51459	peak28215	peak23864	peak26471	peak40877	peak11156	peak50459	peak28124
peak21349	peak28203	peak36606	peak40539	peak10773	peak934	peak48767	peak19637
peak2360	peak42897	peak16215	peak29784	peak2762	peak11498	peak11414	peak20407
peak37285	peak5155	peak14438	peak4898	peak20422	peak49614	peak47303	peak22853
peak46709	peak24970	peak39366	peak29807	peak36316	peak9593	peak43035	peak45157
peak209	peak3037	peak46683	peak26485	peak23863	peak22124	peak13595	peak38127
peak52401	peak25096	peak7637	peak26480	peak46206	peak3645	peak49340	peak38824
peak14041	peak23088	peak45597	peak38125	peak40436	peak49870	peak45243	peak51815
peak19344	peak12008	peak17327	peak35672	peak40953	peak9467	peak41776	peak47802
peak162	peak4231	peak10541	peak35881	peak31453	peak14747	peak11420	peak24594
peak36325	peak28131	peak10577	peak30578	peak30488	peak25024	peak40576	peak41595
peak20771	peak26629	peak23862	peak15619	peak29416	peak35572	peak6903	peak22620
peak22331	peak44342	peak20614	peak39846	peak41701	peak49115	peak1720	peak19044
peak3506	peak51652	peak34066	peak46837	peak30673	peak46756	peak8325	peak30236
peak20615	peak3070	peak18797	peak28768	peak50163	peak46327	peak12120	peak30872
peak24100	peak29805	peak27775	peak19696	peak26623	peak14044	peak20068	peak11741
peak14317	peak4180	peak908	peak14152	peak33916	peak947	peak22643	peak7730
peak39243	peak42894	peak17328	peak49121	peak13433	peak44975	peak20107	peak40878
peak46708	peak2762	peak28310	peak18083	peak48061	peak12078	peak6390	peak29926
peak14878	peak35245	peak4568	peak51278	peak40511	peak13595	peak31897	peak2292
peak20030	peak8812	peak49357	peak48219	peak49256	peak42981	peak36495	peak32821
peak20135	peak28129	peak4569	peak29446	peak29716	peak935	peak38616	peak43630
peak37266	peak19715	peak37306	peak51675	peak34343	peak6714	peak35756	peak51754
peak8449	peak44656	peak20035	peak22643	peak43221	peak38089	peak25808	peak6279
peak10576	peak11730	peak16573	peak9407	peak1646	peak30050	peak6364	peak25725
peak12077	peak23239	peak43218	peak7147	peak17334	peak27748	peak26089	peak7739
peak1896	peak24942	peak35696	peak52493	peak16475	peak43609	peak6369	peak9792
peak10577	peak1072	peak20837	peak12234	peak47492	peak31022	peak28691	peak46264
peak30807	peak50596	peak5048	peak20107	peak28197	peak11523	peak46329	peak34609
peak30972	peak11965	peak40512	peak44131	peak12809	peak44305	peak24744	peak37331
peak20029	peak24971	peak37308	peak12079	peak40903	peak16469	peak11876	peak34215
peak40067	peak11739	peak40268	peak21137	peak21719	peak12018	peak32440	peak1408
peak2883	peak29549	peak13166	peak10125	peak42426	peak41528	peak50652	peak20814
peak33797	peak32882	peak32366	peak25684	peak7174	peak13528	peak37550	peak16951
peak43005	peak28202	peak43956	peak4525	peak42080	peak11780	peak41723	peak37329
peak20035	peak40436	peak19183	peak7646	peak47249	peak6868	peak39709	peak37332
peak28412	peak6458	peak28744	peak19386	peak45600	peak14762	peak6325	peak42001
peak30277	peak33079	peak42069	peak6370	peak49038	peak52797	peak33596	peak13806
peak876	peak28130	peak46707	peak40677	peak3807	peak44732	peak43253	peak1527
peak17140	peak4123	peak26607	peak7508	peak18652	peak8217	peak2260	peak28752
peak24071	peak25766	peak42650	peak49544	peak40906	peak4151	peak47506	peak2508
peak10880	peak23585	peak1959	peak37609	peak5805	peak45222	peak49529	peak40938
peak41538	peak15981	peak27490	peak46245	peak28815	peak12414	peak22229	peak41916
peak10304	peak24763	peak36846	peak14973	peak22367	peak16526	peak42191	peak35218
peak30925	peak49146	peak46684	peak35752	peak9965	peak33149	peak15329	peak25721
peak28646	peak35017	peak22312	peak35880	peak27564	peak36098	peak41759	peak38593
peak50965	peak17684	peak17963	peak43104	peak9122	peak47170	peak44964	peak42894
peak46862	peak1408	peak37266	peak7142	peak40606	peak4784	peak6545	peak32957
peak50334	peak31830	peak3771	peak37239	peak2014	peak7533	peak52470	peak28248
peak21200	peak11734	peak36318	peak15252	peak40704	peak6733	peak3542	peak44426
peak28644	peak8928	peak52355	peak28136	peak33817	peak48661	peak43440	peak41608
peak48404	peak21679	peak45680	peak5346	peak16325	peak41574	peak42046	peak35041
peak29614	peak20422	peak22350	peak14153	peak35679	peak13503	peak36249	peak20114
peak41576	peak27401	peak3819	peak32991	peak9966	peak3859	peak20110	peak28129
peak1206	peak30488	peak40249	peak6461	peak11737	peak12734	peak51127	peak46265
peak50335	peak38630	peak10515	peak21871	peak33181	peak37305	peak36038	peak46516
peak24434	peak458	peak16214	peak26466	peak8712	peak32801	peak6614	peak41307
peak29615	peak3565	peak19349	peak7431	peak8928	peak377	peak5346	peak30525
peak39657	peak27561	peak26622	peak31229	peak3683	peak44471	peak6380	peak32813
peak19845	peak14223	peak11080	peak25686	peak3819	peak24922	peak14376	peak34305
peak15171	peak48212	peak10674	peak20111	peak43219	peak14368	peak50643	peak12676
peak23909	peak16300	peak19149	peak41723	peak33261	peak20017	peak34832	peak35155
peak48054	peak3051	peak11668	peak12566	peak41503	peak37202	peak38594	peak20384
peak14876	peak6474	peak33818	peak11027	peak40946	peak41776	peak29691	peak26664
peak9456	peak21708	peak48054	peak51004	peak40456	peak3504	peak42649	peak45073
peak10515	peak30236	peak18441	peak48217	peak26245	peak39825	peak37549	peak14223
peak15640	peak44012	peak50164	peak6449	peak4123	peak37838	peak45373	peak15427
peak9274	peak13372	peak28629	peak25746	peak25130	peak34820	peak11451	peak20371
peak18913	peak21677	peak13725	peak42585	peak14215	peak28293	peak11041	peak9742
peak16835	peak49256	peak4543	peak51497	peak13372	peak5915	peak43218	peak27139
peak8426	peak2916	peak39394	peak38283	peak6458	peak28627	peak20058	peak28251
peak49152	peak48217	peak22331	peak2558	peak30236	peak14726	peak7142	peak28549
peak46686	peak45500	peak35697	peak45117	peak32381	peak14509	peak26164	peak23999
peak42069	peak47941	peak46709	peak33037	peak27475	peak41620	peak45833	peak20442
peak23684	peak51745	peak44656	peak3741	peak28752	peak25095	peak12131	peak29563
peak16091	peak42946	peak8160	peak33061	peak21709	peak29691	peak6346	peak3186
peak30847	peak47492	peak33259	peak34531	peak42567	peak12134	peak38121	peak32787
peak41479	peak37012	peak18913	peak38781	peak25447	peak20229	peak32527	peak2653
peak48630	peak34215	peak33797	peak7144	peak27877	peak50089	peak17268	peak1334
peak17954	peak50601	peak50808	peak16246	peak14280	peak34762	peak46884	peak45781
peak39366	peak40906	peak50335	peak43438	peak31830	peak34631	peak37630	peak45777
peak46252	peak7273	peak30922	peak33872	peak3665	peak41636	peak26300	peak1202
peak46254	peak47929	peak17860	peak18164	peak30919	peak26182	peak17545	peak29925
peak43200	peak8549	peak33537	peak11048	peak36315	peak49675	peak44020	peak12459
peak48280	peak31178	peak50809	peak47332	peak23239	peak46351	peak20390	peak49648
peak36243	peak48216	peak23863	peak29449	peak4566	peak12104	peak5522	peak5637
peak42200	peak36712	peak26029	peak20068	peak4934	peak11609	peak22224	peak9170
peak52479	peak6083	peak10948	peak29192	peak20815	peak29290	peak40227	peak29470
peak32367	peak14785	peak7875	peak22646	peak45299	peak13836	peak37553	peak5575
peak6903	peak25621	peak49152	peak42690	peak17620	peak6325	peak7254	peak6993
peak46706	peak11098	peak8711	peak12137	peak12525	peak16608	peak40627	peak22331
peak12891	peak40380	peak48917	peak51082	peak20132	peak51474	peak13988	peak46984
peak499	peak19046	peak32247	peak52175	peak45500	peak9085	peak36908	peak45645
peak47706	peak40606	peak40267	peak37039	peak7180	peak44122	peak41153	peak28751
peak4543	peak39853	peak7333	peak4877	peak7173	peak29494	peak41979	peak1241
peak41203	peak33053	peak23089	peak13602	peak37412	peak12402	peak6511	peak60
peak26380	peak29607	peak22349	peak14213	peak21534	peak35295	peak9763	peak48633
peak18588	peak11732	peak36242	peak3038	peak7476	peak36983	peak14152	peak32983
peak21808	peak49001	peak19300	peak19357	peak27394	peak12886	peak9523	peak47077
peak22103	peak11733	peak4730	peak27105	peak33560	peak16351	peak25027	peak28127
peak39495	peak36355	peak51417	peak37277	peak27537	peak35808	peak41051	peak2507
peak28884	peak33314	peak439	peak41529	peak50601	peak21894	peak14538	peak49682
peak21403	peak26647	peak46686	peak407	peak22383	peak41716	peak11971	peak11646
peak5054	peak40326	peak40939	peak44112	peak23872	peak38122	peak3259	peak42926
peak10186	peak47862	peak22351	peak21678	peak21384	peak41258	peak18114	peak47937
peak31302	peak25618	peak22352	peak21922	peak21708	peak11794	peak42889	peak5313
peak8989	peak5475	peak3683	peak40587	peak29236	peak42899	peak14485	peak49710
peak18631	peak9753	peak42651	peak47061	peak19284	peak8276	peak46129	peak38142
peak1917	peak40388	peak31008	peak26488	peak50667	peak42572	peak32796	peak47801
peak30663	peak48625	peak7173	peak7398	peak12539	peak29736	peak11515	peak16785
peak46640	peak4469	peak45514	peak4528	peak11077	peak6363	peak50090	peak24252
peak47288	peak48890	peak43006	peak35876	peak45721	peak17016	peak26598	peak46609
peak30923	peak35713	peak50134	peak14073	peak23646	peak3248	peak10101	peak17045
peak41968	peak46206	peak38822	peak38221	peak17448	peak5606	peak17703	peak31794
peak50193	peak14216	peak17139	peak37991	peak23585	peak22848	peak33049	peak24234
peak4423	peak17348	peak7750	peak34867	peak42653	peak35039	peak6378	peak19517
peak7369	peak38829	peak46703	peak14483	peak45332	peak20720	peak14810	peak24950
peak49170	peak24894	peak4571	peak39717	peak838	peak22046	peak26957	peak15753
peak11228	peak22620	peak37309	peak39070	peak35710	peak28400	peak48106	peak36552
peak15664	peak35945	peak25666	peak42191	peak34004	peak37837	peak22064	peak25105
peak39394	peak19284	peak43154	peak4523	peak31178	peak49676	peak3808	peak6084
peak10537	peak24246	peak7874	peak7297	peak25385	peak50079	peak10590	peak49476
peak41735	peak51461	peak28647	peak42626	peak11081	peak28161	peak6035	peak51548
peak15232	peak31244	peak29614	peak51368	peak29405	peak35786	peak44734	peak24655
peak51417	peak16113	peak41702	peak45921	peak24404	peak29490	peak12208	peak37824
peak36725	peak36316	peak1917	peak28561	peak2189	peak5114	peak30321	peak30432
peak15665	peak10352	peak48348	peak39570	peak7035	peak3247	peak12241	peak2658
peak2881	peak4012	peak23909	peak5783	peak3255	peak41797	peak41993	peak23233
peak46329	peak587	peak30807	peak40797	peak48262	peak17442	peak6823	peak11418
peak18016	peak25647	peak18631	peak45498	peak27401	peak47978	peak4266	peak15789
peak23266	peak14387	peak24100	peak39847	peak45295	peak22828	peak22058	peak35376
peak33999	peak3258	peak48346	peak13088	peak43642	peak5426	peak41042	peak1361
peak14329	peak23771	peak11068	peak4700	peak52649	peak39359	peak31995	peak23098
peak12262	peak32320	peak28646	peak50580	peak42936	peak50706	peak6367	peak17079
peak19273	peak42080	peak31457	peak43285	peak803	peak42174	peak6154	peak16299
peak38543	peak48093	peak17140	peak36249	peak8549	peak2851	peak6363	peak47144
peak1963	peak37634	peak11077	peak50705	peak38717	peak38602	peak12135	peak50207
peak46703	peak20498	peak24326	peak30612	peak40021	peak6323	peak11471	peak38318
peak22312	peak17355	peak22534	peak31225	peak22368	peak39607	peak20180	peak19563
peak36241	peak22461	peak45863	peak5880	peak25444	peak873	peak10467	peak38242
peak48421	peak37580	peak15470	peak2773	peak35694	peak43275	peak25388	peak24818
peak19134	peak24248	peak1871	peak5976	peak33260	peak7233	peak3513	peak28378
peak28699	peak25378	peak44398	peak45574	peak8829	peak28002	peak24559	peak16815
peak50757	peak41097	peak14678	peak25794	peak19185	peak13585	peak14318	peak25372
peak2030	peak43173	peak24147	peak36279	peak19188	peak17183	peak6882	peak16469
peak22551	peak26301	peak10686	peak24942	peak28198	peak4769	peak4752	peak35190
peak12519	peak21482	peak30797	peak36685	peak45864	peak35528	peak21088	peak8133
peak15033	peak21818	peak2762	peak36615	peak6170	peak41811	peak17383	peak11742
peak37418	peak34750	peak35471	peak6364	peak4231	peak17186	peak28630	peak9698
peak43882	peak18809	peak9520	peak51658	peak23604	peak16909	peak29589	peak1259
peak44757	peak3665	peak41285	peak28836	peak40943	peak38488	peak37984	peak25281
peak34026	peak3572	peak7334	peak15087	peak23873	peak32909	peak45435	peak13451
peak23417	peak35710	peak48020	peak31226	peak42812	peak32786	peak22276	peak38541
peak44426	peak13092	peak25130	peak43895	peak5741	peak9259	peak41599	peak16876
peak44541	peak47940	peak52350	peak47322	peak38142	peak11471	peak33263	peak46750
peak12858	peak22385	peak7960	peak42504	peak10464	peak29173	peak45250	peak19364
peak40937	peak2014	peak27460	peak9194	peak50594	peak26298	peak46242	peak40221
peak47287	peak17628	peak52509	peak9314	peak29404	peak8193	peak39414	peak9949
peak4004	peak52383	peak34718	peak29445	peak30920	peak49489	peak947	peak13519
peak27158	peak23507	peak1253	peak14022	peak45260	peak46249	peak8326	peak19733
peak50914	peak51493	peak46442	peak51296	peak22385	peak38278	peak11520	peak19723
peak49323	peak2189	peak25665	peak47516	peak21706	peak41691	peak46183	peak2019
peak35808	peak1904	peak9711	peak38528	peak13164	peak24862	peak3212	peak28174
peak26029	peak41315	peak14878	peak44011	peak23088	peak44426	peak23953	peak40863
peak40944	peak13974	peak36725	peak34244	peak43838	peak16813	peak42107	peak48431
peak48338	peak14989	peak18186	peak22229	peak43635	peak3217	peak32539	peak7731
peak24571	peak15031	peak14439	peak39552	peak9967	peak38249	peak37740	peak14970
peak18749	peak14007	peak34344	peak24971	peak42745	peak42522	peak52378	peak28217
peak8423	peak49818	peak40065	peak30577	peak6146	peak13448	peak25101	peak6799
peak19439	peak35666	peak11739	peak3039	peak6474	peak22170	peak20069	peak29795
peak32165	peak7579	peak4570	peak48722	peak43630	peak49589	peak5306	peak1381
peak48531	peak39846	peak37655	peak12951	peak16300	peak50294	peak37629	peak31381
peak31498	peak52096	peak48055	peak37432	peak22604	peak42585	peak41499	peak18780
peak19003	peak36299	peak4587	peak12790	peak13439	peak52783	peak12134	peak11603
peak14221	peak25728	peak8698	peak46895	peak24344	peak5559	peak37746	peak11649
peak23860	peak35334	peak29415	peak14135	peak13373	peak20241	peak16887	peak26353
peak14874	peak21348	peak28683	peak36469	peak22349	peak26352	peak22956	peak9725
peak46809	peak18387	peak50965	peak29298	peak13519	peak6367	peak20073	peak35277
peak42852	peak17514	peak27158	peak23093	peak44154	peak19090	peak44336	peak48035
peak53203	peak42833	peak10513	peak1857	peak30995	peak41880	peak22096	peak12223
peak33428	peak777	peak49609	peak25808	peak39853	peak45038	peak32927	peak51794
peak4568	peak28211	peak20770	peak35490	peak19715	peak38573	peak29451	peak46431
peak50245	peak19616	peak35472	peak12967	peak40	peak23191	peak26987	peak44468
peak4776	peak13153	peak48338	peak27432	peak47665	peak11616	peak42048	peak49515
peak28984	peak17938	peak14549	peak7122	peak6173	peak32141	peak22069	peak17031
peak18632	peak44176	peak44541	peak48784	peak18842	peak2731	peak40709	peak32788
peak4160	peak16974	peak43005	peak48094	peak52650	peak44892	peak34117	peak1254
peak28517	peak31709	peak48280	peak45129	peak31455	peak12092	peak6868	peak7831
peak44560	peak7781	peak19344	peak34529	peak15031	peak46949	peak41530	peak45154
peak24155	peak42835	peak37270	peak11414	peak44248	peak22358	peak25095	peak13485
peak31841	peak5754	peak36324	peak37038	peak28203	peak1802	peak42085	peak2543
peak5923	peak7810	peak17124	peak6660	peak24165	peak44748	peak14154	peak43493
peak32370	peak30316	peak18117	peak5977	peak24095	peak32754	peak6395	peak44876
peak20900	peak50848	peak38824	peak19614	peak12881	peak23298	peak12155	peak35071
peak48457	peak36668	peak29109	peak413	peak23999	peak28094	peak20089	peak5481
peak27583	peak16089	peak28644	peak43440	peak28217	peak6369	peak45991	peak20452
peak2494	peak49038	peak17585	peak18479	peak34817	peak5306	peak14482	peak35189
peak39133	peak5743	peak8426	peak10101	peak10280	peak6116	peak46082	peak26443
peak32368	peak13798	peak9274	peak947	peak3750	peak37552	peak17692	peak9711
peak10014	peak8635	peak50162	peak14392	peak23697	peak19816	peak3515	peak35220
peak42196	peak29235	peak48262	peak39866	peak41247	peak16935	peak45804	peak20146
peak22111	peak21683	peak48933	peak33815	peak33273	peak15627	peak41578	peak41003
peak18924	peak14077	peak46704	peak21520	peak37059	peak11157	peak6880	peak5601
peak16104	peak8597	peak21824	peak15210	peak23878	peak6724	peak14220	peak47060
peak31567	peak24344	peak7174	peak32926	peak37331	peak49787	peak46328	peak32013
peak10141	peak21709	peak7335	peak18672	peak31889	peak20591	peak31349	peak28173
peak15969	peak25791	peak34889	peak47405	peak14697	peak52062	peak42083	peak37330
peak17124	peak34004	peak19347	peak13595	peak31244	peak41578	peak25836	peak20128
peak37457	peak43630	peak8654	peak8024	peak35508	peak44723	peak8180	peak51550
peak3287	peak2948	peak53203	peak36921	peak19987	peak22963	peak12157	peak49711
peak32369	peak5357	peak47878	peak48138	peak12559	peak13813	peak46331	peak37607
peak22060	peak40982	peak46283	peak36004	peak46946	peak18124	peak12234	peak28435
peak39502	peak48214	peak3807	peak51084	peak46217	peak32755	peak32390	peak16382
peak2286	peak566	peak14317	peak38135	peak27731	peak13797	peak46771	peak16024
peak40065	peak24085	peak35097	peak51493	peak7220	peak26652	peak20799	peak24505
peak46728	peak39412	peak31462	peak18984	peak38351	peak50649	peak18994	peak38131
peak39201	peak25760	peak23423	peak48599	peak40014	peak19390	peak6328	peak2950
peak19450	peak44635	peak10544	peak24158	peak22037	peak35311	peak9385	peak9302
peak8994	peak40	peak28682	peak40180	peak47251	peak45148	peak46075	peak45333
peak34066	peak17547	peak41701	peak34351	peak29235	peak17168	peak12118	peak27980
peak4210	peak279	peak12917	peak5781	peak19201	peak20682	peak46001	peak50628
peak25246	peak16210	peak40067	peak39667	peak33827	peak15036	peak29192	peak24251
peak7688	peak48045	peak7055	peak40791	peak25127	peak30529	peak6699	peak17286
peak5056	peak51351	peak23969	peak7158	peak28205	peak38137	peak305	peak6612
peak43974	peak41185	peak20029	peak14998	peak19186	peak39486	peak15619	peak16564
peak29439	peak17915	peak30001	peak40373	peak21408	peak44764	peak35731	peak30337
peak50134	peak7783	peak36837	peak52718	peak28219	peak41610	peak11523	peak28062
peak35125	peak47748	peak4563	peak30202	peak27773	peak26509	peak48959	peak27742
peak40432	peak18475	peak7749	peak52251	peak34453	peak15643	peak38607	peak50060
peak39295	peak34089	peak7311	peak9391	peak27070	peak41709	peak41990	peak11915
peak42651	peak12564	peak25132	peak39571	peak40907	peak3075	peak6849	peak24875
peak49978	peak45734	peak2030	peak34153	peak9969	peak44689	peak46229	peak1043
peak33818	peak43221	peak33430	peak21691	peak41547	peak13683	peak14935	peak34086
peak19111	peak53004	peak499	peak42245	peak21116	peak20428	peak22482	peak41344
peak37148	peak5741	peak15664	peak19422	peak17447	peak44851	peak46330	peak8607
peak7265	peak27564	peak9273	peak9392	peak31460	peak51622	peak17230	peak40908
peak47479	peak21961	peak48325	peak22386	peak21818	peak30799	peak13439	peak32059
peak6395	peak33949	peak20911	peak34154	peak28516	peak3053	peak958	peak13773
peak808	peak14818	peak3822	peak39207	peak5275	peak34118	peak49665	peak46335
peak22477	peak39698	peak7262	peak3690	peak50597	peak38553	peak14162	peak438
peak50479	peak28127	peak8449	peak11301	peak10421	peak49605	peak33424	peak41456
peak48020	peak532	peak50479	peak41718	peak11741	peak6802	peak3084	peak6601
peak39730	peak48213	peak50131	peak37549	peak5935	peak46214	peak12367	peak35063
peak15193	peak3255	peak18438	peak31717	peak40033	peak45376	peak52429	peak12460
peak4563	peak48218	peak41842	peak140	peak11736	peak32714	peak20091	peak13632
peak4569	peak48580	peak25667	peak42276	peak27587	peak41534	peak44205	peak51697
peak8864	peak28933	peak14336	peak9689	peak7170	peak41476	peak41552	peak51908
peak49609	peak13433	peak3708	peak35950	peak6171	peak30167	peak45361	peak44658
peak23969	peak12539	peak14329	peak2921	peak45325	peak49895	peak41577	peak40928
peak10674	peak558	peak45598	peak28279	peak36864	peak35305	peak2315	peak27318
peak18737	peak44972	peak30796	peak14024	peak12558	peak50288	peak23535	peak15657
peak20580	peak33874	peak10407	peak26380	peak39042	peak22878	peak24547	peak38062
peak42142	peak8177	peak27754	peak21920	peak41131	peak42891	peak41277	peak6003
peak52236	peak42105	peak30923	peak16106	peak13091	peak9766	peak9537	peak921
peak23418	peak21678	peak47907	peak16038	peak18475	peak24618	peak26831	peak35460
peak24048	peak21676	peak12911	peak42362	peak23869	peak10160	peak20836	peak14005
peak9273	peak24964	peak10014	peak3268	peak34305	peak36252	peak26182	peak37327
peak18447	peak33995	peak14335	peak13044	peak983	peak38603	peak36862	peak24674
peak4780	peak983	peak40944	peak25747	peak35713	peak31183	peak3964	peak5353
peak43006	peak21408	peak44624	peak33562	peak39044	peak9975	peak42905	peak31889
peak23897	peak51573	peak36723	peak9405	peak30503	peak16588	peak52187	peak10069
peak12204	peak38874	peak12552	peak45804	peak45718	peak28763	peak37832	peak50016
peak44399	peak39844	peak18016	peak46230	peak29406	peak5165	peak11048	peak35681
peak12208	peak6226	peak28202	peak576	peak49073	peak32638	peak21077	peak23220
peak40627	peak21923	peak37466	peak24744	peak52860	peak17243	peak45964	peak50610
peak31005	peak16221	peak7310	peak24955	peak19187	peak52523	peak6116	peak49911
peak30052	peak8794	peak30662	peak51509	peak2957	peak33625	peak31050	peak19687
peak7185	peak25997	peak18113	peak29028	peak51513	peak34974	peak11505	peak5275
peak36667	peak37332	peak47667	peak34048	peak40706	peak51819	peak14164	peak38780
peak1850	peak14215	peak9456	peak41080	peak4827	peak6830	peak15132	peak25241
peak83	peak21116	peak18611	peak14482	peak42735	peak44937	peak15502	peak15469
peak22453	peak20265	peak50757	peak48216	peak17781	peak10020	peak39095	peak11773
peak2047	peak22322	peak31497	peak32525	peak43835	peak26596	peak15246	peak2801
peak18908	peak19001	peak40016	peak28946	peak22830	peak13756	peak51041	peak9681
peak44566	peak39452	peak47248	peak37887	peak39200	peak38367	peak22507	peak9680
peak16213	peak47922	peak44516	peak15297	peak24169	peak38674	peak11447	peak12945
peak19347	peak36300	peak41968	peak15329	peak14460	peak51764	peak40261	peak46316
peak28679	peak984	peak21931	peak20703	peak47075	peak25089	peak30320	peak29654
peak37309	peak27402	peak39258	peak19380	peak2435	peak11917	peak17378	peak13804
peak30600	peak9851	peak48930	peak2553	peak22313	peak28166	peak2247	peak15761
peak15973	peak7824	peak43938	peak23070	peak19191	peak41985	peak27832	peak2817
peak50038	peak45867	peak30924	peak980	peak5269	peak1396	peak2255	peak24806
peak37267	peak48386	peak47305	peak10531	peak9968	peak5690	peak41446	peak34098
peak22216	peak31077	peak16578	peak27427	peak14223	peak13931	peak45709	peak14931
peak49339	peak47590	peak37292	peak42108	peak13169	peak13834	peak22136	peak29548
peak7699	peak6031	peak21599	peak21214	peak3867	peak11889	peak33006	peak11695
peak34025	peak3472	peak21533	peak19031	peak44223	peak53193	peak39070	peak30151
peak9024	peak43105	peak37418	peak13006	peak51508	peak19739	peak41721	peak25819
peak23420	peak26583	peak23728	peak41361	peak43360	peak46624	peak15297	peak35183
peak41204	peak30912	peak46638	peak47462	peak42057	peak15746	peak39078	peak34453
peak15471	peak30146	peak10466	peak11971	peak31219	peak6871	peak42204	peak1453
peak22264	peak48962	peak39051	peak14497	peak35041	peak40737	peak37446	peak11904
peak11158	peak30176	peak48627	peak46055	peak27402	peak23139	peak7134	peak27129
peak12845	peak12810	peak48053	peak42348	peak50171	peak20478	peak22670	peak32893
peak43121	peak21136	peak45930	peak6545	peak40015	peak44762	peak31430	peak26576
peak39834	peak10668	peak10138	peak34526	peak51745	peak6840	peak42378	peak12502
peak1767	peak46264	peak30672	peak36649	peak12992	peak41669	peak38470	peak37326
peak37625	peak19336	peak1900	peak43107	peak44400	peak23306	peak12184	peak20496
peak1734	peak48443	peak13449	peak24970	peak49001	peak35278	peak49863	peak2434
peak46442	peak13091	peak40452	peak30963	peak23098	peak46700	peak26417	peak47797
peak48852	peak36951	peak21534	peak29188	peak11754	peak22977	peak20886	peak29912
peak17978	peak33550	peak16476	peak21152	peak9121	peak26177	peak51746	peak5711
peak26168	peak17354	peak38142	peak51056	peak49413	peak965	peak19309	peak9826
peak26092	peak40411	peak9024	peak11059	peak21563	peak16442	peak32556	peak9811
peak7637	peak13210	peak35099	peak36688	peak28281	peak49825	peak35755	peak9748
peak34557	peak44053	peak12622	peak18602	peak21037	peak9734	peak46235	peak544
peak36762	peak29236	peak37489	peak6065	peak27139	peak26300	peak33573	peak23646
peak40424	peak12750	peak28684	peak19401	peak1217	peak49739	peak19010	peak3888
peak24629	peak10533	peak40432	peak49820	peak48111	peak29274	peak11496	peak13581
peak10581	peak4414	peak40455	peak39227	peak37538	peak35400	peak51796	peak47464
peak30797	peak14587	peak40940	peak7845	peak799	peak38445	peak2466	peak6870
peak48022	peak14214	peak25720	peak14154	peak5943	peak11670	peak2259	peak9741
peak47369	peak4875	peak30663	peak47103	peak20384	peak41672	peak16736	peak32639
peak39912	peak12281	peak10408	peak33219	peak50356	peak1304	peak36251	peak3783
peak37466	peak32347	peak28314	peak36907	peak52224	peak6743	peak42888	peak11700
peak18063	peak25298	peak28517	peak12797	peak11279	peak15695	peak2763	peak13271
peak46253	peak37138	peak28699	peak17543	peak47214	peak32104	peak26613	peak5114
peak23727	peak50597	peak49975	peak14393	peak20290	peak6822	peak23876	peak42903
peak42168	peak32230	peak19845	peak37606	peak2948	peak32147	peak11966	peak32987
peak28629	peak26846	peak40511	peak40543	peak18622	peak51952	peak49229	peak46666
peak13298	peak39207	peak41735	peak39335	peak3866	peak11809	peak11539	peak38519
peak15196	peak15340	peak48027	peak25683	peak44708	peak25361	peak20077	peak31803
peak40699	peak52082	peak7634	peak31691	peak41173	peak2782	peak23508	peak38380
peak27754	peak17731	peak28759	peak21150	peak47567	peak13610	peak4737	peak40929
peak4300	peak27033	peak48812	peak14495	peak17690	peak51842	peak43285	peak42891
peak7747	peak21360	peak41204	peak30483	peak33188	peak26363	peak41722	peak38551
peak7310	peak10736	peak4692	peak7569	peak40240	peak23200	peak50089	peak32746
peak16616	peak48219	peak52804	peak6369	peak14222	peak44974	peak11932	peak38388
peak50384	peak40933	peak41703	peak14081	peak51792	peak23792	peak26525	peak29793
peak8884	peak4109	peak44079	peak26255	peak33472	peak5006	peak17617	peak28381
peak50304	peak11204	peak12519	peak23615	peak12384	peak6695	peak46034	peak35712
peak18337	peak21520	peak20580	peak45638	peak22536	peak11867	peak3239	peak12104
peak23830	peak39866	peak39778	peak27496	peak10463	peak32191	peak5690	peak46877
peak18925	peak33622	peak162	peak37303	peak14199	peak1852	peak5909	peak22921
peak36618	peak51016	peak27434	peak46129	peak46279	peak44816	peak5345	peak49115
peak43502	peak7543	peak43549	peak11056	peak33167	peak36247	peak43531	peak20477
peak46042	peak21797	peak47288	peak48414	peak33708	peak32741	peak12137	peak49746
peak17139	peak45688	peak45719	peak22276	peak22615	peak45027	peak17913	peak38303
peak46704	peak33873	peak4777	peak10351	peak4724	peak26376	peak20389	peak31806
peak25094	peak46334	peak47416	peak4971	peak435	peak11807	peak50650	peak26476
peak18098	peak34149	peak48067	peak44733	peak33402	peak11900	peak49333	peak1230
peak36846	peak40829	peak40490	peak1945	peak2028	peak15734	peak29404	peak41131
peak24733	peak23646	peak40266	peak38969	peak34215	peak13948	peak12163	peak51935
peak10138	peak36824	peak21712	peak47702	peak36528	peak41828	peak45178	peak19754
peak3322	peak28849	peak35695	peak5535	peak33669	peak6749	peak22315	peak13658
peak17292	peak51096	peak7348	peak14014	peak43668	peak41658	peak38796	peak27726
peak14678	peak39044	peak12992	peak43302	peak30149	peak22846	peak43037	peak17946
peak7424	peak44117	peak21600	peak38616	peak30607	peak26451	peak5349	peak32628
peak1900	peak19635	peak20464	peak25274	peak16193	peak29125	peak49236	peak29620
peak3708	peak51494	peak15171	peak22763	peak32885	peak11414	peak15614	peak40939
peak16887	peak25649	peak1699	peak38931	peak43639	peak41473	peak12150	peak20317
peak19296	peak409	peak36762	peak16736	peak23877	peak23262	peak39717	peak41454
peak12412	peak25765	peak7265	peak4864	peak36300	peak38003	peak36765	peak20586
peak10139	peak47577	peak45861	peak46234	peak50911	peak1372	peak6158	peak3246
peak4908	peak29743	peak8884	peak43731	peak36604	peak45084	peak50161	peak46617
peak30374	peak22368	peak48531	peak49100	peak26301	peak13715	peak13006	peak5418
peak1699	peak18380	peak30673	peak12301	peak10439	peak38594	peak45275	peak27001
peak52466	peak34568	peak44226	peak5123	peak51442	peak14401	peak38178	peak40253
peak13718	peak33260	peak46706	peak11062	peak44625	peak51248	peak14155	peak29716
peak12080	peak4964	peak19193	peak30957	peak24993	peak28046	peak13257	peak42439
peak33906	peak12823	peak658	peak39421	peak38895	peak46757	peak18012	peak2952
peak18441	peak25351	peak24627	peak4389	peak1527	peak2327	peak20076	peak41099
peak34134	peak23188	peak40424	peak5690	peak37330	peak13760	peak48426	peak44898
peak1735	peak18165	peak30920	peak52798	peak28067	peak6322	peak6461	peak16955
peak14875	peak34709	peak23276	peak44020	peak33660	peak18244	peak11350	peak46487
peak39239	peak37636	peak37291	peak39391	peak17352	peak20228	peak33124	peak41605
peak30049	peak21823	peak47706	peak48892	peak2754	peak46564	peak44317	peak29678
peak3209	peak45499	peak9123	peak52068	peak52954	peak38310	peak49782	peak1147
peak15188	peak47981	peak36154	peak12356	peak40733	peak20532	peak47332	peak15799
peak12622	peak20264	peak11078	peak7293	peak28068	peak15800	peak28591	peak41614
peak47793	peak9792	peak50250	peak5821	peak24964	peak45809	peak26033	peak2864
peak2323	peak47483	peak21710	peak43040	peak27056	peak28894	peak42233	peak1185
peak24059	peak27650	peak18632	peak12135	peak12996	peak50309	peak41720	peak24354
peak30241	peak21060	peak15893	peak4966	peak970	peak26517	peak41043	peak29638
peak43706	peak44211	peak25131	peak29888	peak46969	peak49774	peak26255	peak16956
peak43921	peak39658	peak18443	peak3265	peak16073	peak20314	peak34814	peak28247
peak50271	peak30307	peak3855	peak2559	peak15479	peak6614	peak50520	peak29706
peak31270	peak4086	peak11079	peak7673	peak5558	peak49764	peak33046	peak21364
peak17909	peak28815	peak25138	peak25570	peak36320	peak43040	peak26942	peak6004
peak961	peak12984	peak52358	peak12120	peak11418	peak26357	peak37432	peak7271
peak25030	peak42895	peak30127	peak19030	peak27699	peak51620	peak18011	peak24471
peak27886	peak7791	peak39905	peak10118	peak6676	peak5539	peak41992	peak9610
peak46508	peak12881	peak41933	peak33573	peak35053	peak3205	peak20085	peak7099
peak9457	peak33402	peak44156	peak36405	peak19569	peak26651	peak22796	peak38177
peak22352	peak33872	peak32248	peak34796	peak39304	peak35543	peak9196	peak11726
peak30378	peak17334	peak19661	peak45435	peak3640	peak11966	peak46137	peak29717
peak16578	peak18766	peak12754	peak11066	peak2994	peak24625	peak7607	peak17125
peak3309	peak17515	peak36391	peak9195	peak33642	peak8992	peak42882	peak16884
peak34465	peak46083	peak28548	peak5523	peak11489	peak12135	peak16279	peak27974
peak39258	peak4934	peak29602	peak16284	peak47076	peak29248	peak33147	peak46441
peak47210	peak38880	peak43838	peak43931	peak32277	peak6882	peak20899	peak35484
peak44398	peak18463	peak18252	peak41087	peak11003	peak26542	peak46926	peak2809
peak4593	peak49142	peak43767	peak35633	peak30337	peak50148	peak6732	peak30493
peak15667	peak30459	peak11730	peak42085	peak3834	peak18106	peak28571	peak26840
peak39255	peak20963	peak18612	peak52268	peak42282	peak46129	peak37816	peak26774
peak33159	peak34146	peak46254	peak20075	peak4565	peak6390	peak51660	peak31978
peak2424	peak51997	peak17891	peak33034	peak38630	peak12097	peak18385	peak34889
peak15046	peak46807	peak48915	peak52738	peak26061	peak5452	peak52175	peak13666
peak843	peak11134	peak37626	peak21148	peak44953	peak35306	peak50329	peak19935
peak46797	peak4462	peak438	peak30860	peak47876	peak46294	peak21133	peak24969
peak26207	peak4503	peak41783	peak52140	peak533	peak34117	peak18416	peak11753
peak15601	peak37109	peak48061	peak33685	peak27088	peak23273	peak50091	peak31747
peak9138	peak34514	peak9138	peak13245	peak43859	peak41232	peak2321	peak29528
peak16330	peak7180	peak10950	peak52095	peak47188	peak14133	peak37795	peak17687
peak48053	peak27271	peak19252	peak36709	peak45617	peak37836	peak14171	peak3243
peak22516	peak34153	peak36317	peak35913	peak46637	peak31349	peak32185	peak19685
peak43052	peak7708	peak20727	peak5835	peak412	peak30270	peak21456	peak45778
peak48346	peak9298	peak25125	peak4880	peak26822	peak11665	peak44733	peak11840
peak38178	peak17656	peak37267	peak18897	peak29402	peak16542	peak49130	peak11599
peak6325	peak2496	peak39458	peak47711	peak11331	peak38160	peak23547	peak19708
peak31350	peak17781	peak11285	peak12762	peak33180	peak40031	peak45498	peak20711
peak24010	peak15060	peak35125	peak11058	peak51276	peak18114	peak22386	peak20084
peak20979	peak30875	peak45860	peak50021	peak33322	peak32169	peak6321	peak9466
peak48813	peak48239	peak4567	peak35671	peak800	peak26407	peak23967	peak9217
peak7987	peak7773	peak39296	peak25749	peak51613	peak13754	peak44328	peak13333
peak2882	peak42653	peak27310	peak46137	peak45331	peak46364	peak12043	peak44724
peak15578	peak3694	peak14374	peak2322	peak12718	peak26299	peak31918	peak17081
peak4775	peak25726	peak48022	peak6390	peak29413	peak43389	peak9467	peak35383
peak14042	peak2139	peak36847	peak4168	peak32320	peak32991	peak22046	peak23353
peak24098	peak1929	peak4239	peak6018	peak8788		peak34118	peak1407
peak24204	peak31399	peak16330	peak35091	peak8427		peak11940	peak20381
peak34081	peak39667	peak15045	peak8936	peak47687		peak24486	peak49965
peak47878	peak27145	peak39728	peak6823	peak23195		peak38596	peak35361
peak35099	peak42736	peak14696	peak34111	peak32274		peak16009	peak23590
peak27208	peak31720	peak50690	peak15209	peak6156		peak50087	peak29371
peak21501	peak21465	peak20986	peak7274	peak40495		peak38020	peak38345
peak39296	peak45391	peak14463	peak42630	peak51515		peak9476	peak26303
peak40422	peak51055	peak25917	peak31075	peak24857		peak30990	peak20494
peak39395	peak45741	peak12551	peak22387	peak52834		peak37482	peak6164
peak13301	peak27034	peak280	peak25275	peak7535		peak51954	peak35415
peak17390	peak37539	peak29067	peak52093	peak44222		peak1726	peak28102
peak30304	peak44377	peak49977	peak13504	peak34683		peak43040	peak51549
peak7348	peak44198	peak52236	peak6368	peak34812		peak16100	peak45339
peak18796	peak47236	peak2126	peak22113	peak18107		peak50648	peak15207
peak6675	peak3741	peak21834	peak17784	peak40381		peak48484	peak29649
peak11876	peak46200	peak21881	peak43591	peak51467		peak42133	peak32196
peak11156	peak51350	peak21843	peak42273	peak10198		peak13457	peak26496
peak37485	peak25705	peak18444	peak27830	peak34345		peak33166	peak52109
peak29009	peak28500	peak23852	peak14700	peak14743		peak30584	peak26559
peak24546	peak12783	peak12845	peak29014	peak9842		peak38614	peak17980
peak7578	peak2754	peak18547	peak16222	peak20230		peak26652	peak35392
peak2126	peak39964	peak27069	peak6323	peak45601		peak12127	peak14273
peak15155	peak10086	peak17398	peak10930	peak7069		peak47155	peak17496
peak21829	peak25583	peak47287	peak43035	peak34813		peak51397	peak20640
peak27310	peak12649	peak39295	peak24546	peak17283		peak20053	peak38060
peak8535	peak33337	peak22598	peak31995	peak24003		peak12130	peak26662
peak23866	peak6002	peak664	peak47330	peak21864		peak42648	peak12501
peak38580	peak12792	peak14406	peak33982	peak13954		peak35925	peak11656
peak52807	peak27268	peak5138	peak10126	peak15466		peak30317	peak35330
peak12206	peak5373	peak18767	peak49122	peak29804		peak11970	peak19689
peak20894	peak1007	peak31567	peak21147	peak19331		peak5304	peak3790
peak40696	peak4504	peak48278	peak40572	peak40513		peak16749	peak13737
peak50273	peak23098	peak3322	peak27813	peak22141		peak1545	peak23111
peak14877	peak19563	peak38704	peak7911	peak1474		peak19395	peak24472
peak41933	peak42567	peak12363	peak42756	peak26313		peak17412	peak32888
peak14439	peak3254	peak808	peak42039	peak5936		peak26819	peak22852
peak35471	peak27473	peak50304	peak43253	peak12430		peak11349	peak27731
peak4488	peak16117	peak33952	peak44035	peak31456		peak27813	peak44315
peak47242	peak29574	peak9039	peak4737	peak35840		peak35778	peak16935
peak7772	peak29073	peak1717	peak50514	peak50161		peak20055	peak23232
peak45849	peak30873	peak53013	peak24258	peak1381		peak33458	peak38045
peak14549	peak28104	peak22531	peak46214	peak6445		peak38414	peak23374
peak18443	peak37323	peak24329	peak4526	peak7172		peak29456	peak18836
peak31560	peak43829	peak43837	peak46105	peak11732		peak3238	peak34341
peak31852	peak10280	peak20771	peak45980	peak15309		peak3947	peak23887
peak45553	peak48515	peak35782	peak4420	peak36866		peak22242	peak6962
peak12518	peak21925	peak663	peak16132	peak3788		peak18417	peak34918
peak4394	peak40793	peak30972	peak10120	peak22625		peak42013	peak13677
peak33430	peak44131	peak12985	peak26300	peak22778		peak31339	peak5359
peak37219	peak14621	peak18170	peak34108	peak37590		peak12100	peak28319
peak48514	peak17721	peak9025	peak22136	peak42181		peak15842	peak35130
peak41700	peak30607	peak14695	peak22785	peak46264		peak44326	peak28147
peak22311	peak29795	peak49973	peak46030	peak36363		peak6762	peak40251
peak40055	peak8246	peak7688	peak31724	peak30027		peak20880	peak45312
peak46043	peak12595	peak19926	peak5345	peak28220		peak38591	peak32976
peak41894	peak34529	peak21703	peak51316	peak42952		peak40031	peak42173
peak14979	peak16325	peak23897	peak45833	peak38796		peak1855	peak51816
peak44827	peak22410	peak1850	peak45250	peak13333		peak12225	peak20943
peak15692	peak16259	peak18915	peak23547	peak11591		peak43666	peak25602
peak26164	peak39690	peak23442	peak26036	peak4537		peak37404	peak20176
peak15470	peak17635	peak1763	peak17539	peak26450		peak21868	peak26431
peak38751	peak47333	peak14349	peak4327	peak9881		peak29410	peak2940
peak38121	peak18556	peak19134	peak6722	peak35626		peak26180	peak16989
peak6368	peak19573	peak3707	peak41979	peak16575		peak36076	peak9722
peak5138	peak39271	peak30661	peak17519	peak28549		peak21167	peak35790
peak17162	peak15245	peak50945	peak22507	peak42494		peak13710	peak11368
peak13725	peak7730	peak36145	peak9523	peak47074		peak6019	peak16733
peak53187	peak23999	peak52806	peak40859	peak44342		peak50154	peak2723
peak52355	peak20655	peak28138	peak37403	peak19194		peak16063	peak6886
peak49615	peak39333	peak50038	peak5075	peak32268		peak46362	peak24064
peak705	peak43721	peak10462	peak36899	peak38853		peak33371	peak24085
peak3855	peak35511	peak18624	peak35689	peak51110		peak17566	peak2768
peak46742	peak38064	peak39502	peak19598	peak45329		peak33505	peak5441
peak7726	peak18324	peak3829	peak15671	peak34346		peak31690	peak24819
peak29616	peak30522	peak47793	peak45730	peak9739		peak8428	peak51920
peak31555	peak25763	peak6173	peak12225	peak39615		peak32767	peak32974
peak37386	peak24195	peak15471	peak26417	peak47480		peak29161	peak11996
peak23708	peak43359	peak18908	peak51083	peak35052		peak5810	peak9842
peak49014	peak22509	peak31503	peak30867	peak7612		peak16493	peak17070
peak20668	peak18131	peak27596	peak34532	peak28204		peak14163	peak38811
peak45930	peak18270	peak43052	peak225	peak18000		peak33557	peak38187
peak3971	peak17622	peak20493	peak49130	peak34340		peak26651	peak15777
peak15893	peak33827	peak40745	peak52327	peak31028		peak52607	peak22685
peak20248	peak27699	peak6214	peak27426	peak29511		peak38753	peak6729
peak30305	peak30347	peak3161	peak34520	peak34755		peak46091	peak33057
peak48419	peak9706	peak16358	peak21583	peak52955		peak2254	peak5414
peak47305	peak45600	peak12009	peak46838	peak17602		peak28689	peak40616
peak1132	peak4659	peak40746	peak15744	peak24252		peak50524	peak2612
peak23865	peak2556	peak3788	peak6367	peak46280		peak5103	peak23066
peak40063	peak34319	peak27583	peak1679	peak15190		peak2300	peak32431
peak47739	peak39666	peak30921	peak37499	peak5107		peak38179	peak29698
peak30344	peak48669	peak33182	peak47407	peak7376		peak23989	peak9075
peak49734	peak45333	peak18006	peak48579	peak17639		peak6872	peak5354
peak3307	peak46265	peak48980	peak52191	peak9200		peak41497	peak29634
peak29769	peak33176	peak5056	peak18114	peak44323		peak36265	peak41853
peak40746	peak18622	peak27070	peak11350	peak12915		peak12044	peak32600
peak15600	peak7673	peak47369	peak8766	peak21155		peak5152	peak26366
peak11835	peak31602	peak12891	peak10100	peak27085		peak33680	peak39224
peak37252	peak12633	peak37310	peak3266	peak51007		peak32169	peak36098
peak46627	peak42001	peak18734	peak38871	peak33186		peak16132	peak19015
peak41504	peak17077	peak32338	peak12798	peak17368		peak51952	peak51572
peak52475	peak17626	peak35073	peak5524	peak17078		peak45437	peak26574
peak14547	peak21774	peak46062	peak31550	peak24354		peak32493	peak13584
peak20899	peak17352	peak22342	peak9315	peak38394		peak18389	peak1124
peak908	peak13484	peak10572	peak37446	peak34248		peak6066	peak44659
peak30828	peak25103	peak6172	peak38594	peak25818		peak15987	peak9864
peak15475	peak4822	peak50163	peak42449	peak40225		peak33058	peak15658
peak3681	peak21362	peak48005	peak33276	peak23421		peak20078	peak23231
peak15368	peak42804	peak48918	peak39845	peak28463		peak19614	peak44839
peak41007	peak23604	peak36241	peak42046	peak10471		peak19531	peak51588
peak37271	peak29523	peak18630	peak38020	peak11742		peak11923	peak24824
peak42915	peak21909	peak33261	peak34152	peak28199		peak49283	peak46615
peak7831	peak21379	peak3808	peak39569	peak15981		peak50963	peak38349
peak7737	peak6436	peak6149	peak25285	peak899		peak9194	peak51501
peak23792	peak33992	peak11938	peak24295	peak34894		peak32690	peak24020
peak40232	peak13279	peak36587	peak37444	peak1453		peak29863	peak24695
peak789	peak39847	peak34853	peak13966	peak24021		peak2244	peak30324
peak12974	peak10000	peak20407	peak11451	peak22008		peak50619	peak6794
peak48604	peak4011	peak43806	peak25748	peak20022		peak28631	peak7819
peak14230	peak33560	peak21598	peak48667	peak4723		peak31665	peak9679
peak37729	peak44393	peak23719	peak19221	peak6166		peak38585	peak38418
peak48263	peak20814	peak37148	peak19384	peak4220		peak14165	peak7476
peak20464	peak48235	peak48194	peak12568	peak2228		peak20912	peak28364
peak11285	peak52649	peak40205	peak16436	peak50605		peak37558	peak22866
peak7377	peak21763	peak50911	peak36582	peak17365		peak22669	peak38269
peak46179	peak31201	peak4775	peak47331	peak22241		peak44084	peak24396
peak50129	peak39962	peak50478	peak36646	peak29403		peak45300	peak24861
peak6370	peak24969	peak24099	peak18827	peak22627		peak29187	peak8117
peak26166	peak48434	peak15080	peak12131	peak15456		peak5977	peak5684
peak26942	peak6227	peak28743	peak5915	peak23473		peak14916	peak50691
peak7748	peak42720	peak18749	peak36696	peak47060		peak21902	peak9542
peak25119	peak40021	peak46043	peak42681	peak36603		peak6365	peak6854
peak22967	peak30444	peak51416	peak35989	peak18132		peak3326	peak37757
peak16621	peak40276	peak21808	peak41759	peak1742		peak36247	peak53038
peak952	peak47919	peak45295	peak10243	peak51834		peak31061	peak9555
peak36641	peak34152	peak49248	peak12593	peak48050		peak14539	peak15706
peak53013	peak6306	peak22617	peak22808	peak9466		peak37587	peak41750
peak11508	peak21755	peak17584	peak38970	peak31301		peak10010	peak5739
peak1763	peak42275	peak2883	peak42041	peak17615		peak34796	peak35061
peak39560	peak16082	peak22111	peak33519	peak52956		peak4315	peak52065
peak18881	peak32381	peak21208	peak4045	peak3820		peak5184	peak10830
peak41776	peak53130	peak26993	peak41721	peak14962		peak25941	peak20497
peak31439	peak18494	peak27774	peak26033	peak33166		peak16695	peak5491
peak27749	peak27537	peak45862	peak15125	peak7067		peak32542	peak20475
peak37224	peak14715	peak14945	peak6935	peak46083		peak9463	peak45380
peak21685	peak6225	peak39965	peak42568	peak44313		peak43107	peak24102
peak6378	peak38777	peak5135	peak39669	peak40909		peak37559	peak32953
peak37190	peak16924	peak24478	peak46242	peak50246		peak42504	peak51905
peak17417	peak12568	peak52911	peak47340	peak30150		peak7436	peak27975
peak37307	peak30713	peak48797	peak7663	peak33281		peak1552	peak2732
peak21031	peak7508	peak48120	peak15621	peak45328		peak20457	peak16802
peak20567	peak35671	peak37917	peak45373	peak47826		peak47715	peak14920
peak40205	peak16211	peak45515	peak50090	peak23887		peak41232	peak10225
peak32247	peak8833	peak51414	peak36941	peak49515		peak11187	peak1011
peak47213	peak30077	peak19000	peak1943	peak38585		peak14728	peak34340
peak33952	peak33749	peak18253	peak42299	peak1489		peak3844	peak24645
peak24087	peak29742	peak23277	peak33986	peak49291		peak44722	peak5548
peak17952	peak23308	peak817	peak36897	peak47168		peak12050	peak45167
peak6322	peak34842	peak52833	peak9311	peak48941		peak6864	peak11587
peak8870	peak28183	peak45712	peak39095	peak53210		peak41857	peak26444
peak20905	peak17679	peak7405	peak21980	peak14566		peak19855	peak15190
peak10977	peak31100	peak11734	peak48363	peak29411		peak27839	peak24904
peak29141	peak28221	peak40148	peak6066	peak28210		peak34823	peak27920
peak22524	peak26313	peak11273	peak17545	peak9714		peak47654	peak26686
peak41575	peak9170	peak22348	peak1817	peak30515		peak22014	peak48111
peak4777	peak23642	peak46708	peak24189	peak27611		peak47762	peak51210
peak10644	peak216	peak7752	peak33045	peak26326		peak42247	peak19659
peak20574	peak19381	peak30241	peak109	peak5942		peak11136	peak22972
peak36542	peak40909	peak28412	peak240	peak29408		peak26829	peak49358
peak18559	peak11171	peak1964	peak18567	peak36993		peak31672	peak52244
peak8397	peak19313	peak12858	peak52739	peak24856		peak27515	peak26501
peak28691	peak43618	peak44180	peak49555	peak45988		peak34543	peak46595
peak32344	peak17620	peak12996	peak4675	peak27298		peak13409	peak26927
peak6868	peak13624	peak7406	peak37086	peak17345		peak1569	peak14281
peak14911	peak30610	peak37271	peak6938	peak20175		peak10284	peak24852
peak14233	peak9292	peak33917	peak52099	peak17804		peak28539	peak20372
peak33324	peak33924	peak37729	peak36896	peak12424		peak33713	peak45028
peak47894	peak31936	peak45296	peak17703	peak45907		peak20282	peak13906
peak8415	peak29043	peak10880	peak48759	peak12615		peak2324	peak35677
peak28313	peak16138	peak21602	peak36710	peak11733		peak4306	peak1204
peak14536	peak19334	peak43500	peak21041	peak9152		peak46089	peak26509
peak52470	peak2101	peak19051	peak30458	peak2761		peak35735	peak2509
peak23832	peak7517	peak25129	peak32622	peak46368		peak33061	peak15760
peak16415	peak4937	peak34852	peak6933	peak3821		peak2004	peak3752
peak21634	peak45728	peak48069	peak42783	peak20524		peak45306	peak45035
peak14540	peak40780	peak212	peak48387	peak3015		peak5911	peak35508
peak8212	peak33941	peak22803	peak46958	peak24479		peak46728	peak12076
peak14952	peak49293	peak8212	peak50407	peak4384		peak44686	peak48084
peak13726	peak51036	peak22775	peak26297	peak7791		peak2329	peak24676
peak21370	peak408	peak48903	peak6511	peak29329		peak51214	peak19742
peak39264	peak41170	peak21809	peak8070	peak11842		peak7274	peak44607
peak25953	peak27469	peak36184	peak11055	peak32270		peak47612	peak6971
peak39519	peak21132	peak37757	peak6723	peak1877		peak41488	peak10159
peak18587	peak10421	peak44247	peak40796	peak16929		peak32353	peak45072
peak36908	peak52896	peak8265	peak22226	peak43646		peak9281	peak25772
peak11830	peak533	peak28752	peak31331	peak9176		peak45923	peak44879
peak50526	peak30099	peak41230	peak25387	peak28365		peak6884	peak18355
peak39922	peak2117	peak17122	peak965	peak40932		peak3245	peak52023
peak22954	peak12809	peak31271	peak6614	peak43467		peak3366	peak38206
peak36544	peak545	peak46642	peak3016	peak31287		peak6497	peak11657
peak5915	peak34830	peak2242	peak39266	peak46879		peak53045	peak23260
peak34730	peak18374	peak9122	peak48696	peak17147		peak7709	peak20337
peak24070	peak31648	peak32753	peak36753	peak37328		peak5897	peak41439
peak28823	peak30968	peak51420	peak41990	peak5934		peak44303	peak1133
peak34914	peak41960	peak46702	peak46889	peak28183		peak40485	peak6797
peak23073	peak21920	peak19757	peak34150	peak12887		peak13458	peak6151
peak27747	peak51508	peak48734	peak22704	peak1462		peak39543	peak6678
peak9025	peak7760	peak36717	peak16099	peak32692		peak21015	peak2616
peak12760	peak24020	peak9023	peak36684	peak50869		peak12062	peak44313
peak16644	peak23697	peak37224	peak36247	peak11686		peak46181	peak23411
peak29766	peak33587	peak1899	peak39543	peak40002		peak9145	peak23051
peak11506	peak4968	peak48431	peak2651	peak13207		peak29155	peak35655
peak27596	peak50908	peak843	peak41153	peak38500		peak27840	peak9918
peak16309	peak27470	peak17904	peak12675	peak44415		peak17315	peak35249
peak21714	peak19250	peak5049	peak21868	peak9170		peak13949	peak33539
peak27581	peak13271	peak40050	peak18416	peak42416		peak41517	peak10263
peak6348	peak20169	peak8195	peak35924	peak28176		peak19380	peak20611
peak32153	peak16475	peak28198	peak39566	peak28931		peak40884	peak9782
peak654	peak12684	peak34616	peak47478	peak34271		peak49262	peak9036
peak30051	peak16705	peak17918	peak672	peak24861		peak11934	peak38096
peak17161	peak18464	peak36542	peak46884	peak29407		peak22388	peak26407
peak36912	peak19625	peak10186	peak47318	peak36730		peak45902	peak28099
peak13376	peak22412	peak25915	peak2622	peak28572		peak42041	peak22854
peak31149	peak5790	peak30738	peak15236	peak2087		peak36822	peak15773
peak52911	peak4821	peak12865	peak38017	peak19637		peak41452	peak34719
peak34007	peak41108	peak47537	peak47498	peak49185		peak26229	peak26391
peak25915	peak10780	peak32807	peak46033	peak44080		peak36850	peak15787
peak41199	peak74	peak18740	peak40031	peak44515		peak6159	peak10160
peak47681	peak29015	peak22616	peak50685	peak38127		peak41758	peak31817
peak4302	peak34320	peak3749	peak24453	peak14234		peak45858	peak46790
peak17262	peak21693	peak23602	peak25682	peak19184		peak26049	peak32645
peak40266	peak43891	peak41194	peak17268	peak30110		peak11969	peak38245
peak53035	peak50839	peak8919	peak48894	peak32784		peak2391	peak17246
peak50250	peak11741	peak10141	peak35416	peak35190		peak18106	peak3737
peak12260	peak51133	peak30768	peak35160	peak50260		peak51295	peak17019
peak11744	peak41307	peak4776	peak1575	peak24875		peak13536	peak13774
peak24627	peak42245	peak39834	peak35235	peak49378		peak37476	peak26411
peak39752	peak44256	peak7066	peak25569	peak48678		peak46178	peak38674
peak36757	peak36403	peak48916	peak52000	peak26276		peak45899	peak35012
peak52090	peak27327	peak7171	peak42247	peak8972		peak45343	peak11980
peak30162	peak30337	peak13191	peak35878	peak13731		peak18910	peak31804
peak7696	peak23596	peak18799	peak42293	peak3014		peak43663	peak31658
peak24139	peak48371	peak40066	peak13046	peak21495		peak31180	peak26276
peak40778	peak41660	peak3866	peak43301	peak16431		peak22528	peak24558
peak3193	peak27299	peak48404	peak34278	peak21597		peak17794	peak23262
peak10974	peak47944	peak30305	peak30966	peak47871		peak42866	peak46419
peak11882	peak4112	peak30659	peak19826	peak33707		peak34636	peak41596
peak27301	peak513	peak1767	peak9467	peak3772		peak20885	peak49840
peak19174	peak3106	peak15196	peak5522	peak35116		peak30458	peak42693
peak27477	peak18694	peak33287	peak26613	peak29470		peak19187	peak29490
peak50229	peak1379	peak19513	peak14786	peak49933		peak11910	peak1257
peak8510	peak35745	peak32285	peak12155	peak2118		peak1483	peak41658
peak14692	peak33964	peak22516	peak4967	peak36410		peak42348	peak17424
peak13348	peak27899	peak16414	peak53048	peak11082		peak16064	peak16957
peak41738	peak43174	peak4193	peak45103	peak31420		peak46234	peak27041
peak120	peak52628	peak17652	peak28713	peak23018		peak24475	peak32977
peak45839	peak12328	peak18916	peak32927	peak11207		peak37551	peak38227
peak40809	peak17678	peak45553	peak5121	peak7290		peak12021	peak5172
peak50979	peak25751	peak487	peak45236	peak32904		peak11143	peak28180
peak6106	peak2487	peak12525	peak48191	peak50390		peak9593	peak32852
peak25432	peak42492	peak14321	peak37988	peak13773		peak3042	peak1040
peak7406	peak47045	peak52219	peak4703	peak43230		peak48363	peak9783
peak40137	peak6780	peak46797	peak42378	peak37755		peak11521	peak48673
peak36206	peak20125	peak6215	peak44576	peak22841		peak48384	peak50545
peak45060	peak6443	peak23222	peak11141	peak5492		peak14924	peak9953
peak3869	peak6084	peak22954	peak33313	peak19563		peak38039	peak35269
peak12895	peak45781	peak43325	peak40525	peak21364		peak45444	peak46384
peak18624	peak52218	peak36605	peak18529	peak22282		peak37444	peak11598
peak30001	peak14222	peak45604	peak20160	peak43653		peak7158	peak20314
peak45583	peak1217	peak14461	peak11047	peak10345		peak29816	peak51823
peak36000	peak38805	peak28197	peak37871	peak9698		peak11045	peak23263
peak50641	peak4127	peak33197	peak21870	peak6302		peak5348	peak6334
peak42068	peak18842	peak13268	peak48658	peak47780		peak42181	peak5686
peak12911	peak14241	peak23738	peak43670	peak47860		peak14166	peak31380
peak18547	peak21346	peak425	peak27829	peak16233		peak18815	peak16186
peak49989	peak30976	peak35272	peak2098	peak17346		peak34745	peak18400
peak18431	peak19517	peak8510	peak20003	peak443		peak36060	peak1325
peak49727	peak51640	peak37625	peak21521	peak9126		peak20061	peak25034
peak4574	peak29244	peak43155	peak43338	peak37635		peak16830	peak24907
peak45050	peak21288	peak17827	peak3259	peak50737		peak45173	peak15733
peak8978	peak1492	peak29379	peak36265	peak13271		peak5290	peak38075
peak50393	peak39407	peak50805	peak46000	peak49733		peak11381	peak32952
peak35937	peak35679	peak4218	peak21927	peak39433		peak16015	peak29744
peak47094	peak48782	peak3681	peak7838	peak34467		peak50621	peak2929
peak23974	peak25370	peak17390	peak18268	peak50710		peak22068	peak29709
peak31766	peak17078	peak44196	peak14136	peak33526		peak43203	peak1192
peak27775	peak7046	peak7359	peak42692	peak29928		peak31674	peak13920
peak2400	peak11436	peak49615	peak43695	peak21012		peak19121	peak49866
peak44196	peak31028	peak21684	peak14484	peak60		peak12023	peak49464
peak50200	peak8099	peak35709	peak9375	peak16188		peak6398	peak36551
peak27552	peak6933	peak28645	peak7436	peak46824		peak48658	peak52529
peak36287	peak39016	peak31289	peak6872	peak36771		peak50591	peak26093
peak49022	peak15924	peak27451	peak205	peak2095		peak181	peak38630
peak663	peak35682	peak10448	peak52564	peak8613		peak23659	peak26221
peak33019	peak42716	peak29881	peak33039	peak33146		peak29173	peak46671
peak39905	peak20953	peak42068	peak16009	peak16594		peak597	peak11586
peak36145	peak44730	peak43635	peak52413	peak47631		peak19405	peak51899
peak27582	peak10039	peak45299	peak49582	peak5724		peak575	peak31346
peak42479	peak22604	peak12560	peak10121	peak30142		peak49300	peak28218
peak33118	peak40338	peak33999	peak6699	peak12945		peak31205	peak24926
peak20673	peak1679	peak47526	peak25408	peak20453		peak28464	peak46282
peak43064	peak50689	peak2156	peak31349	peak21265		peak33097	peak49778
peak1728	peak26245	peak8454	peak14791	peak27488		peak26561	peak33472
peak17311	peak38898	peak19191	peak39211	peak26412		peak3198	peak41401
peak34516	peak42450	peak17952	peak12180	peak34816		peak18965	peak26602
peak30115	peak46830	peak3913	peak46138	peak21635		peak6021	peak20934
peak25324	peak21151	peak34992	peak37579	peak7610		peak44420	peak14630
peak4682	peak47665	peak34024	peak33058	peak34907		peak3594	peak11720
peak30000	peak34843	peak40134	peak14155	peak27079		peak6329	peak32043
peak3645	peak26774	peak4917	peak49229	peak27174		peak47089	peak20524
peak3908	peak51095	peak35100	peak4821	peak22700		peak18976	peak20230
peak37231	peak29137	peak12440	peak33124	peak46265		peak13088	peak46370
peak10448	peak4416	peak9139	peak6882	peak16942		peak18321	peak17025
peak47897	peak41173	peak48902	peak35755	peak30161		peak35043	peak15878
peak16076	peak36914	peak51404	peak26229	peak23645		peak31993	peak46824
peak38544	peak27394	peak30664	peak47715	peak37774		peak20851	peak32654
peak22219	peak16424	peak48757	peak18099	peak5637		peak37719	peak24857
peak24589	peak35797	peak4423	peak43928	peak52417		peak23153	peak41381
peak19844	peak43358	peak39730	peak3365	peak328		peak21793	peak34755
peak12702	peak27877	peak47641	peak14503	peak24006		peak33519	peak32848
peak40313	peak18660	peak18442	peak29589	peak12501		peak15505	peak4885
peak19967	peak52043	peak32344	peak48229	peak50397		peak16605	peak18497
peak40093	peak48806	peak15469	peak18011	peak27396		peak23070	peak2064
peak21775	peak15955	peak3773	peak39784	peak23488		peak17188	peak16071
peak7725	peak39568	peak43350	peak7301	peak34183		peak13437	peak38517
peak39892	peak27538	peak48349	peak47758	peak46369		peak32523	peak2764
peak8265	peak36616	peak38503	peak39482	peak19983		peak35301	peak42230
peak46330	peak40392	peak50129	peak2466	peak10024		peak45989	peak49931
peak7311	peak46879	peak49322	peak27815	peak4465		peak7293	peak25500
peak26251	peak40539	peak17909	peak26768	peak19152		peak1529	peak6840
peak33552	peak40856	peak10304	peak45729	peak45324		peak19154	peak46556
peak37626	peak17221	peak37311	peak33596	peak1534		peak26193	peak35433
peak15040	peak14280	peak22078	peak26752	peak95		peak39163	peak26450
peak40747	peak47937	peak51053	peak32627	peak17024		peak5954	peak51500
peak6364	peak44378	peak18456	peak4699	peak28378		peak15611	peak44762
peak26000	peak47569	peak47705	peak15086	peak45380		peak50147	peak46491
peak24208	peak16398	peak6144	peak45687	peak37850		peak39179	peak50638
peak50850	peak2027	peak15110	peak8631	peak6870		peak10396	peak19736
peak46170	peak20524	peak24010	peak679	peak921		peak15671	peak1847
peak48069	peak47074	peak46705	peak18165	peak26237		peak9283	peak30110
peak26298	peak42675	peak4367	peak1720	peak17148		peak29322	peak36240
peak28759	peak36710	peak41180	peak37368	peak25172		peak8584	peak29804
peak20033	peak37171	peak45720	peak12371	peak11935		peak45345	peak36363
peak47626	peak38710	peak19273	peak48587	peak18116		peak2005	peak11593
peak14336	peak31710	peak21126	peak14357	peak30650		peak17232	peak26542
peak46220	peak30945	peak2381	peak21589	peak44905		peak9439	peak50390
peak12516	peak2555	peak46455	peak24504	peak35110		peak16711	peak45617
peak52468	peak48368	peak40952	peak17192	peak33578		peak41453	peak26301
peak2841	peak12149	peak51524	peak8965	peak16349		peak6399	peak47168
peak33041	peak36615	peak16213	peak38372	peak23736		peak51659	peak7791
peak18940	peak49933	peak40949	peak22249	peak17342		peak41500	peak17147
peak36545	peak34332	peak7170	peak46111	peak26303		peak19882
peak3632	peak19342	peak39583	peak52274	peak10037		peak4436
peak16417	peak50402	peak43066	peak5812	peak49818		peak44222
peak42145	peak43830	peak40101	peak29461	peak24894		peak18572
peak26510	peak3575	peak15197	peak13043	peak6454		peak14168
peak32511	peak10981	peak47242	peak27497	peak30240		peak27646
peak12514	peak32463	peak24204	peak1018	peak22609		peak38683
peak37519	peak34534	peak19182	peak16143	peak16933		peak33101
peak14448	peak49476	peak38896	peak38934	peak11726		peak37881
peak17123	peak52767	peak39657	peak48190	peak34995		peak20093
peak25343	peak32434	peak22567	peak31840	peak28146		peak22079
peak6323	peak2335	peak52979	peak48764	peak12268		peak11608
peak45119	peak546	peak4382	peak33557	peak5770		peak45980
peak15434	peak28217	peak14286	peak47560	peak10405		peak47547
peak34406	peak52464	peak32368	peak33371	peak3558		peak3514
peak8993	peak7658	peak45297	peak2552	peak46971		peak47174
peak42485	peak16193	peak40658	peak21066	peak34897		peak11419
peak48431	peak9672	peak45156	peak45922	peak11980		peak34520
peak29067	peak21924	peak33688	peak18699	peak24979		peak39764
peak8711	peak3638	peak21220	peak19053	peak27698		peak7
peak37286	peak48832	peak21685	peak31307	peak30697		peak36601
peak43938	peak36408	peak50502	peak22309	peak28221		peak44704
peak48178	peak12430	peak33906	peak34797	peak28209		peak29447
peak44623	peak1860	peak15188	peak14781	peak600		peak41276
peak23423	peak43573	peak16253	peak7671	peak17045		peak11058
peak8709	peak34610	peak43264	peak4264	peak46504		peak51522
peak2143	peak436	peak47078	peak33981	peak18497		peak27895
peak2342	peak9805	peak18949	peak33958	peak19049		peak38214
peak24317	peak37583	peak38579	peak5947	peak29398		peak11040
peak17777	peak35024	peak8458	peak47571	peak31346		peak39242
peak38166	peak8098	peak21496	peak40535	peak20762		peak46279
peak39242	peak36451	peak7775	peak22093	peak22864		peak22030
peak24559	peak21705	peak49705	peak31655	peak19904		peak49234
peak30851	peak70	peak25030	peak46142	peak44717		peak46072
peak13711	peak1646	peak23727	peak46328	peak36500		peak47432
peak9006	peak42449	peak45864	peak34522	peak29539		peak45971
peak37937	peak44876	peak45786	peak8098	peak46645		peak38605
peak46663	peak51057	peak44426	peak46139	peak27539		peak1589
peak8144	peak15127	peak17946	peak25562	peak42648		peak17223
peak18915	peak1691	peak23870	peak40372	peak31773		peak17560
peak47290	peak51675	peak21245	peak51952	peak25819		peak22417
peak7996	peak790	peak2157	peak3176	peak21595		peak23567
peak30664	peak40870	peak43805	peak20067	peak6356		peak28194
peak21931	peak21860	peak17943	peak12571	peak24024		peak49812
peak39232	peak37607	peak17828	peak25095	peak33811		peak11043
peak37489	peak51058	peak18680	peak49313	peak44682		peak15501
peak21806	peak40405	peak4745	peak37608	peak16185		peak10100
peak18947	peak22401	peak3684	peak37735	peak51588		peak18927
peak45957	peak37071	peak34914	peak40532	peak38719		peak20887
peak14061	peak25749	peak23760	peak37550	peak22612		peak45249
peak32257	peak17482	peak40943	peak2111	peak31638		peak14408
peak4567	peak10929	peak31453	peak47712	peak12202		peak42188
peak25964	peak14361	peak41149	peak2554	peak43987		peak45871
peak42495	peak13077	peak24155	peak19163	peak18998		peak16692
peak6149	peak32201	peak36353	peak19278	peak45859		peak37782
peak23759	peak28030	peak3507	peak17973	peak49563		peak10281
peak16310	peak40446	peak43871	peak41530	peak22715		peak30204
peak19037	peak21137	peak24167	peak34147	peak24476		peak44974
peak50199	peak16162	peak46394	peak35911	peak24308		peak21234
peak17908	peak9843	peak36185	peak6069	peak45858		peak16933
peak28954	peak20709	peak7318	peak36399	peak2885		peak25310
peak14406	peak37236	peak21314	peak43414	peak1015		peak15131
peak20575	peak50561	peak50319	peak12144	peak34956		peak22100
peak17477	peak14188	peak24003	peak4031	peak42896		peak33666
peak10447	peak24404	peak33671	peak14718	peak3786		peak38154
peak39051	peak23237	peak810	peak36038	peak50569		peak46243
peak49295	peak6445	peak42735	peak30992	peak9697		peak105
peak30086	peak7593	peak47897	peak51190	peak45399		peak6027
peak27492	peak44796	peak22499	peak18478	peak35037		peak22108
peak19140	peak19247	peak4546	peak45995	peak20934		peak11090
peak10966	peak844	peak20028	peak34712	peak29709		peak6589
peak26162	peak40529	peak34388	peak9763	peak20943		peak45301
peak42981	peak40733	peak37485	peak15529	peak35790		peak21186
peak38430	peak23955	peak24098	peak26298	peak17496		peak24476
peak52919	peak9686	peak35954	peak52429	peak8133		peak44756
peak50196	peak10413	peak13447	peak6027	peak22563		peak50160
peak39171	peak6260	peak47597	peak7211	peak44658		peak20329
peak23913	peak46984	peak8628	peak24060	peak45683		peak28497
peak40426	peak27442	peak43485	peak50844	peak30597		peak10259
peak23979	peak26061	peak37285	peak42769	peak41439		peak27815
peak43500	peak27350	peak42950	peak13988	peak36801		peak32766
peak3965	peak36924	peak47894	peak146	peak42447		peak14736
peak32395	peak12384	peak34026	peak37548	peak24020		peak24262
peak1895	peak30708	peak36467	peak35658	peak53038		peak52466
peak42172	peak45643	peak52646	peak31209	peak338		peak52275
peak14691	peak52609	peak46641	peak31783	peak45497		peak28573
peak21900	peak50493	peak22313	peak20089	peak39861		peak50981
peak192	peak4062	peak30476	peak26273	peak50354		peak30789
peak30772	peak16947	peak44195	peak10284	peak30268		peak3150
peak19153	peak16164	peak7913	peak597	peak4826		peak27566
peak51420	peak47573	peak17572	peak46248	peak13655		peak14602
peak41503	peak34734	peak39133	peak28539	peak28570		peak14874
peak44957	peak23337	peak45956	peak29302	peak9075		peak45353
peak32	peak36197	peak37494	peak2255	peak44616		peak13010
peak34087	peak27139	peak14288	peak5244	peak9302		peak1484
peak648	peak48370	peak21714	peak36044	peak34756		peak19454
peak43153	peak25385	peak33784	peak43041	peak26302		peak32548
peak13728	peak52073	peak21277	peak35234	peak3057		peak46475
peak13120	peak23641	peak28512	peak9688	peak26093		peak9256
peak1901	peak41125	peak20567	peak4702	peak15805		peak50192
peak17475	peak17639	peak25372	peak331	peak51380		peak51390
peak26246	peak44653	peak34007	peak10367	peak24234		peak25252
peak52760	peak46946	peak9064	peak52845	peak45541		peak12414
peak32206	peak22692	peak43142	peak20341	peak24085		peak42033
peak33905	peak21364	peak46636	peak11052	peak18956		peak3310
peak4219	peak5685	peak47873	peak41362	peak34936		peak27531
peak50269	peak46982	peak40055	peak6067	peak3296		peak50126
peak23489	peak43758	peak6176	peak47399	peak3938		peak43042
peak12494	peak14699	peak45119	peak52189	peak19687		peak6731
peak43092	peak48977	peak18410	peak51018	peak52580		peak43945
peak51236	peak9349	peak37656	peak78	peak26602		peak32393
peak1905	peak15190	peak47681	peak35233	peak24583		peak9195
peak14232	peak4252	peak25062	peak38026	peak7420		peak42279
peak49666	peak32455	peak25832	peak16396	peak9601		peak25493
peak37280	peak23170	peak43855	peak15311	peak40226		peak45270
peak28989	peak14554	peak3801	peak29288	peak35831		peak32991
peak5914	peak4778	peak45749	peak31122	peak32746		peak38282
peak21786	peak33663	peak12912	peak34333	peak41397		peak6302
peak390	peak14967	peak10463	peak14302	peak51701		peak26262
peak33392	peak7080	peak2360	peak48582	peak28211		peak34323
peak46062	peak9168	peak4302	peak52266	peak38364		peak46176
peak15605	peak19021	peak13728	peak45249	peak53036		peak31504
peak26263	peak30695	peak46370	peak6866	peak35376		peak35762
peak15472	peak51384	peak52954	peak6130	peak14619		peak32489
peak43059	peak1857	peak3309	peak31720	peak38811		peak17460
peak51207	peak13801	peak31501	peak34423	peak38239		peak28622
peak37311	peak27727	peak48188	peak38281	peak28207		peak30472
peak17441	peak48668	peak27475	peak38	peak6725		peak35687
peak49505	peak19574	peak7831	peak11505	peak6475		peak10402
peak51178	peak37062	peak21806	peak20390	peak11593		peak49960
peak26804	peak20791	peak42479	peak45976	peak37687		peak12297
peak10013	peak28942	peak43912	peak36676	peak28206		peak42027
peak22065	peak41934	peak40919	peak26089	peak35164		peak30579
peak51256	peak3701	peak48178	peak50065	peak31043		peak11495
peak49730	peak35672	peak51413	peak30485	peak12019		peak46092
peak7526	peak27105	peak15475	peak4228	peak47077		peak9894
peak42763	peak9668	peak25411	peak38220	peak44468		peak34635
peak37312	peak16212	peak18756	peak50512	peak19367		peak22051
peak30924	peak2292	peak7266	peak12151	peak11409		peak42445
peak44156	peak32456	peak27391	peak12118	peak2952		peak42612
peak15713	peak25781	peak38632	peak41599	peak24969		peak27695
peak16628	peak45796	peak49320	peak33738	peak1241		peak1944
peak24108	peak117	peak48003	peak41993	peak28222		peak25985
peak33775	peak40616	peak12531	peak29185	peak35143		peak46049
peak51524	peak318	peak40863	peak39977	peak23087		peak44018
peak11080	peak22767	peak19186	peak49326	peak28132		peak11046
peak17862	peak23976	peak37450	peak51521	peak25281		peak4891
peak8268	peak33716	peak34264	peak27572	peak28208		peak9065
peak43264	peak38402	peak6169	peak17351			peak23217
peak33701	peak9302	peak49806	peak34323			peak16548
peak7266	peak30882	peak27552	peak6434			peak52256
peak42195	peak51004	peak47413	peak25116			peak21995
peak10550	peak52097	peak32206	peak12374			peak44675
peak49614	peak60	peak3820	peak34403			peak36019
peak45041	peak28930	peak52513	peak31719			peak81
peak34616	peak11573	peak41700	peak18200			peak32408
peak32198	peak6832	peak21175	peak32767			peak13256
peak48980	peak38007	peak4791	peak31236			peak42474
peak11967	peak51492	peak28042	peak13986			peak50084
peak10549	peak16116	peak36327	peak36235			peak6487
peak22163	peak50847	peak46627	peak32491			peak34062
peak41843	peak25704	peak9835	peak43472			peak19060
peak40140	peak40449	peak53099	peak34155			peak19384
peak21447	peak12211	peak12364	peak52194			peak34556
peak34031	peak35646	peak52235	peak48140			peak6322
peak6430	peak16655	peak30766	peak25389			peak42179
peak7866	peak45221	peak51128	peak46091			peak34542
peak439	peak47631	peak49091	peak29286			peak39072
peak24068	peak4836	peak37232	peak42083			peak20635
peak3505	peak39422	peak37023	peak36253			peak16277
peak7256	peak4824	peak28680	peak12077			peak46312
peak35097	peak45645	peak14227	peak51738			peak37985
peak4301	peak30175	peak49295	peak19054			peak11331
peak15603	peak18732	peak14543	peak45275			peak6613
peak25982	peak13333	peak30982	peak37558			peak16489
peak27836	peak28847	peak36543	peak17297			peak10414
peak45044	peak43466	peak9522	peak52780			peak251
peak23778	peak1381	peak26910	peak50712			peak7368
peak36318	peak40288	peak2855	peak18356			peak32442
peak26165	peak48289	peak39562	peak39406			peak1530
peak43082	peak3932	peak15465	peak20845			peak29248
peak3732	peak33254	peak192	peak12219			peak45520
peak41832	peak33655	peak5136	peak4697			peak17229
peak2426	peak19849	peak10514	peak52256			peak35426
peak11175	peak43633	peak191	peak52267			peak9478
peak39971	peak1527	peak7172	peak35319			peak5181
peak45429	peak19560	peak12629	peak44113			peak50646
peak10133	peak10285	peak34383	peak24177			peak20059
peak33370	peak22140	peak6430	peak40992			peak38804
peak3533	peak4460	peak37056	peak22275			peak11274
peak3446	peak7556	peak52735	peak24503			peak43665
peak53093	peak31230	peak8095	peak46059			peak6607
peak21965	peak11825	peak46767	peak2328			peak20693
peak38619	peak37329	peak20566	peak18162			peak13950
peak32248	peak38394	peak13733	peak48434			peak11537
peak10861	peak42166	peak3611	peak6262			peak46215
peak51950	peak45743	peak31273	peak20940			peak5671
peak23981	peak42056	peak12974	peak52492			peak855
peak27077	peak9687	peak46453	peak34101			peak41719
peak11688	peak34230	peak8994	peak12664			peak13244
peak10536	peak25684	peak16357	peak39216			peak5965
peak12067	peak17800	peak20204	peak19432			peak25102
peak10703	peak5852	peak11861	peak36084			peak28486
peak16643	peak29703	peak21601	peak1143			peak31235
peak23276	peak4932	peak49323	peak9560			peak33465
peak25347	peak29181	peak19203	peak15143			peak36763
peak28783	peak32166	peak4977	peak44303			peak21445
peak45051	peak49413	peak40875	peak36785			peak33210
peak40238	peak34347	peak47535	peak52461			peak21119
peak47594	peak22519	peak29488	peak5349			peak36266
peak1924	peak14820	peak39595	peak11605			peak33459
peak13191	peak37925	peak36240	peak45991			peak7120
peak8725	peak52657	peak46747	peak4815			peak17598
peak33390	peak41380	peak46523	peak19606			peak42541
peak49809	peak527	peak43590	peak26964			peak283
peak3161	peak42580	peak12739	peak20226			peak45908
peak18907	peak44261	peak40063	peak37302			peak9015
peak8450	peak7532	peak10581	peak47329			peak20394
peak11523	peak27594	peak789	peak46229			peak45325
peak21441	peak5180	peak990	peak47046			peak3393
peak4571	peak31229	peak30667	peak34540			peak6667
peak30707	peak14200	peak15107	peak20789			peak15290
peak49810	peak21872	peak12514	peak33164			peak12354
peak9009	peak34882	peak5054	peak18496			peak31735
peak20699	peak34523	peak28313	peak27380			peak27811
peak12761	peak30407	peak38707	peak42508			peak50239
peak25720	peak37331	peak27315	peak44746			peak48992
peak18222	peak12982	peak16318	peak9673			peak50123
peak52632	peak12729	peak22219	peak51295			peak45935
peak20848	peak43220	peak44891	peak14924			peak11605
peak35202	peak18697	peak49652	peak1814			peak37817
peak29488	peak9299	peak26664	peak43126			peak3603
peak22059	peak27587	peak4191	peak32391			peak44481
peak8451	peak25442	peak28819	peak12136			peak51738
peak20034	peak2218	peak12604	peak25217			peak6126
peak12940	peak27428	peak6869	peak31661			peak46898
peak27126	peak49129	peak31005	peak27602			peak27812
peak31522	peak45921	peak46446	peak6074			peak23866
peak46492	peak34308	peak30524	peak9388			peak45376
peak31897	peak24354	peak27311	peak19225			peak6830
peak12414	peak44648	peak13718	peak42453			peak21233
peak9427	peak8130	peak18337	peak18512			peak769
peak39792	peak437	peak28276	peak17225			peak32423
peak48571	peak35052	peak15046	peak9256			peak34776
peak51053	peak50594	peak33390	peak6459			peak45328
peak13701	peak11060	peak39892	peak21119			peak9707
peak28819	peak30526	peak32367	peak7352			peak32443
peak24915	peak41415	peak20984	peak21694			peak52220
peak7111	peak39701	peak29433	peak20394			peak50604
peak44284	peak47077	peak42812	peak20704			peak43312
peak18916	peak27000	peak50571	peak5270			peak14121
peak40227	peak13043	peak1473	peak2673			peak46327
peak18188	peak43650	peak35638	peak7260			peak9919
peak36144	peak42829	peak44566	peak52575			peak6999
peak9458	peak19667	peak44054	peak2265			peak35469
peak20908	peak33984	peak20461	peak39189			peak43086
peak44891	peak19847	peak33552	peak34103			peak33400
peak30239	peak3589	peak3789	peak22388			peak31873
peak3280	peak47073	peak3710	peak50646			peak14435
peak25243	peak17283	peak45829	peak14397			peak46135
peak18941	peak44011	peak18485	peak3212			peak26828
peak3328	peak12019	peak25507	peak34102			peak47523
peak28683	peak47233	peak28685	peak38727			peak31673
peak2158	peak33686	peak24304	peak39423			peak51163
peak22044	peak25685	peak422	peak28958			peak30377
peak45525	peak21519	peak34557	peak51003			peak2258
peak25348	peak7045	peak4301	peak27143			peak31818
peak41257	peak3782	peak47938	peak30171			peak20103
peak18336	peak14496	peak22566	peak43896			peak11665
peak3283	peak8118	peak27054	peak42246			peak23282
peak8456	peak44435	peak6279	peak48384			peak6011
peak664	peak14887	peak27383	peak34334			peak13119
peak49364	peak15364	peak24048	peak6013			peak14458
peak40235	peak5838	peak2740	peak32457			peak50578
peak48325	peak9405	peak14203	peak27419			peak3948
peak425	peak33472	peak45885	peak28302			peak44125
peak26186	peak22308	peak7256	peak48298			peak42847
peak93	peak8411	peak20248	peak21949			peak34509
peak12364	peak46823	peak44204	peak39414			peak22613
peak33511	peak32883	peak24172	peak52088			peak4702
peak10407	peak1781	peak45621	peak31403			peak26163
peak438	peak40967	peak29562	peak51002			peak11061
peak23277	peak51624	peak52704	peak48189			peak26215
peak10949	peak27059	peak27072	peak51992			peak5199
peak48480	peak9698	peak30703	peak6493			peak46136
peak41842	peak40033	peak49140	peak38953			peak30433
peak30476	peak25661	peak31451	peak27232			peak47046
peak40261	peak17988	peak23465	peak7655			peak10639
peak3535	peak9587	peak4076	peak36573			peak10291
peak21716	peak47800	peak29399	peak37380			peak16816
peak4502	peak17483	peak48743	peak27812			peak51528
peak30303	peak33685	peak31439	peak13272			peak1920
peak50502	peak46841	peak31498	peak26598			peak9156
peak50195	peak1144	peak32198	peak15153			peak18978
peak10572	peak11448	peak37133	peak36053			peak12145
peak43899	peak17540	peak51412	peak47389			peak5709
peak18736	peak17933	peak12987	peak8325			peak3165
peak51404	peak28972	peak666	peak8428			peak12042
peak2077	peak33052	peak14308	peak296			peak45192
peak50506	peak21641	peak2279	peak48388			peak3215
peak23419	peak28926	peak49321	peak4493			peak3177
peak21047	peak10878	peak7747	peak4614			peak23446
peak41062	peak40308	peak250	peak17178			peak39769
peak12499	peak413	peak2435	peak25605			peak33848
peak22234	peak27742	peak42653	peak13941			peak37952
peak925	peak19427	peak654	peak11934			peak12110
peak3288	peak46644	peak9458	peak4747			peak14735
peak27303	peak5988	peak20134	peak39215			peak38180
peak52895	peak26563	peak15729	peak45906			peak20060
peak10334	peak12185	peak40097	peak40445			peak21066
peak465	peak30574	peak53035	peak6061			peak6379
peak25421	peak48087	peak5937	peak51659			peak9323
peak4190	peak9315	peak20401	peak6260			peak37606
peak48184	peak51613	peak45715	peak52766			peak13535
peak897	peak289	peak48323	peak29894			peak34426
peak42585	peak15430	peak40017	peak36754			peak29167
peak22126	peak35190	peak838	peak40178			peak29097
peak8461	peak24224	peak22163	peak48546			peak51270
peak2094	peak1625	peak44410	peak32624			peak10906
peak6381	peak30224	peak40961	peak10127			peak22016
peak17122	peak13659	peak16598	peak7672			peak41516
peak8283	peak5805	peak11880	peak48974			peak13548
peak39052	peak34755	peak475	peak18321			peak16923
peak41736	peak42643	peak11835	peak40724			peak1502
peak2381	peak32202	peak25421	peak39699			peak49350
peak44195	peak12948	peak36355	peak12134			peak555
peak7874	peak7512	peak18906	peak30866			peak22300
peak7636	peak48409	peak52831	peak28496			peak46557
peak16358	peak9034	peak37219	peak31050			peak23968
peak29127	peak24681	peak43602	peak17382			peak16001
peak4919	peak18582	peak33782	peak1343			peak17868
peak4929	peak92	peak4718	peak10396			peak21982
peak30937	peak48774	peak43117	peak19222			peak27343
peak13595	peak9053	peak18681	peak25624			peak20025
peak2238	peak14513	peak3544	peak38029			peak51232
peak19411	peak11217	peak17312	peak52255			peak34521
peak28639	peak32951	peak11083	peak50981			peak9465
peak3913	peak39784	peak17809	peak31996			peak82
peak41286	peak48140	peak23832	peak33220			peak50011
peak41838	peak10841	peak31218	peak48141			peak20014
peak31514	peak50289	peak16577	peak1307			peak6433
peak4570	peak22268	peak21381	peak29234			peak11141
peak20718	peak29470	peak21569	peak52201			peak22282
peak3502	peak33660	peak52895	peak30356			peak45940
peak14288	peak33322	peak15108	peak18317			peak23879
peak17022	peak43774	peak485	peak28387			peak26795
peak44362	peak34155	peak25775	peak26049			peak16787
peak27614	peak30623	peak9616	peak6462			peak24494
peak31775	peak10759	peak16309	peak28432			peak37796
peak45621	peak48229	peak27446	peak33849			peak50316
peak18630	peak32433	peak10562	peak13624			peak44034
peak4745	peak37059	peak26618	peak50704			peak9936
peak50863	peak11304	peak50425	peak46249			peak1824
peak32379	peak2012	peak11176	peak29284			peak42084
peak1716	peak37834	peak7772	peak40485			peak52274
peak19548	peak43467	peak14952	peak12663			peak31705
peak15714	peak36226	peak9521	peak45195			peak7109
peak45861	peak8574	peak22569	peak1510			peak52845
peak8817	peak8670	peak21200	peak5914			peak8713
peak37097	peak49529	peak12909	peak50089			peak5170
peak27136	peak39058	peak16644	peak16064			peak35846
peak7491	peak51027	peak33787	peak12150			peak14611
peak16359	peak24243	peak43576	peak37445			peak51623
peak22046	peak49461	peak23730	peak45460			peak52078
peak49180	peak38403	peak43916	peak34523			peak13936
peak23728	peak9466	peak30763	peak37375			peak42854
peak31443	peak8133	peak12838	peak7300			peak12139
peak15666	peak36315	peak6174	peak47572			peak52461
peak17776	peak5107	peak22551	peak52764			peak51992
peak42315	peak22733	peak46280	peak20055			peak32496
peak27748	peak9297	peak43233	peak42188			peak13319
peak12175	peak8258	peak22638	peak22223			peak10367
peak497	peak34754	peak45577	peak3171			peak18002
peak40259	peak20442	peak31514	peak41452			peak20333
peak33484	peak42463	peak37937	peak39568			peak12638
peak14726	peak35116	peak35333	peak11471			peak20222
peak50364	peak42754	peak29430	peak41216			peak43709
peak23602	peak49163	peak13431	peak3198			peak779
peak41915	peak48659	peak29418	peak43832			peak43441
peak7634	peak40014	peak128	peak1861			peak19522
peak6249	peak39573	peak44625	peak42461			peak26023
peak29159	peak25737	peak42745	peak6019			peak7245
peak27604	peak42923	peak45757	peak10442			peak32186
peak27325	peak52768	peak41894	peak36926			peak47043
peak4950	peak30754	peak39255	peak23989			peak30845
peak3204	peak43783	peak14540	peak4636			peak1952
peak19960	peak17980	peak3564	peak31997			peak9268
peak23831	peak27060	peak36556	peak34118			peak6592
peak20107	peak27403	peak49177	peak13949			peak6883
peak18734	peak11391	peak42373	peak35489			peak50640
peak8579	peak39570	peak31889	peak47585			peak20057
peak7037	peak40475	peak36724	peak46126			peak29879
peak17306	peak10403	peak52832	peak2003			peak4922
peak8158	peak43757	peak7185	peak26961			peak22180
peak45118	peak39571	peak6764	peak30579			peak7214
peak21338	peak37326	peak29616	peak4804			peak45672
peak30067	peak11108	peak13096	peak23217			peak25304
peak40097	peak5683	peak31270	peak29444			peak33423
peak34080	peak29072	peak12524	peak45318			peak21086
peak37478	peak21152	peak16244	peak7218			peak21993
peak44486	peak44708	peak14555	peak29289			peak13594
peak43912	peak52538	peak16766	peak6346			peak13175
peak20822	peak43287	peak37423	peak38595			peak33363
peak6397	peak18135	peak10139	peak41488			peak10993
peak50131	peak386	peak53118	peak40439			peak46071
peak18189	peak8472	peak50132	peak48301			peak31288
peak4074	peak15741	peak50101	peak25685			peak3249
peak32857	peak2873	peak18909	peak28416			peak13424
peak46443	peak51187	peak8480	peak29191			peak35789
peak47375	peak52916	peak40492	peak5348			peak45767
peak9593	peak25645	peak3612	peak3004			peak2473
peak29691	peak40704	peak11744	peak8470			peak24274
peak30479	peak412	peak8536	peak8584			peak30454
peak29128	peak45713	peak8563	peak26281			peak41971
peak25632	peak20453	peak25123	peak12567			peak47423
peak40282	peak27421	peak8697	peak2463			peak38137
peak37520	peak32298	peak18947	peak38800			peak29403
peak22346	peak39865	peak44827	peak44568			peak17405
peak18740	peak48211	peak37312	peak35132			peak29875
peak39190	peak38012	peak22103	peak44735			peak9510
peak20017	peak2957	peak9966	peak34751			peak7136
peak30737	peak21560	peak21031	peak11253			peak48688
peak21766	peak31346	peak4611	peak46006			peak36600
peak27720	peak44218	peak45155	peak29691			peak3052
peak18735	peak1926	peak42485	peak51989			peak11400
peak3955	peak44313	peak26804	peak7509			peak452
peak29113	peak20216	peak29519	peak25286			peak37751
peak44033	peak36410	peak52474	peak31302			peak41540
peak21059	peak44262	peak39752	peak46008			peak41982
peak45598	peak29446	peak34305	peak26965			peak32551
peak13482	peak39852	peak8397	peak10610			peak26299
peak22066	peak17949	peak8579	peak27235			peak4361
peak7752	peak48633	peak37653	peak28625			peak40557
peak25384	peak33865	peak20384	peak21615			peak1618
peak1846	peak42708	peak21842	peak45731			peak32540
peak50571	peak43731	peak22381	peak44147			peak15898
peak13971	peak27246	peak42741	peak27870			peak40284
peak8947	peak4525	peak514	peak2211			peak43260
peak3291	peak37277	peak12615	peak40284			peak4881
peak24407	peak42574	peak25721	peak45919			peak22651
peak11416	peak39304	peak8461	peak4407			peak4199
peak50197	peak25746	peak7453	peak40387			peak2179
peak17775	peak28516	peak37486	peak5975			peak1665
peak43576	peak25537	peak1895	peak26489			peak20618
peak20392	peak3896	peak40852	peak48517			peak27845
peak43590	peak19595	peak869	peak40536			peak7759
peak28645	peak38897	peak50667	peak11302			peak12257
peak24034	peak18973	peak3533	peak35923			peak45272
peak3963	peak22786	peak47879	peak11515			peak21144
peak9234	peak8341	peak30851	peak688			peak27785
peak29981	peak42914	peak952	peak43039			peak15966
peak31568	peak19328	peak50130	peak37984			peak12188
peak34443	peak25607	peak14877	peak18979			peak7590
peak28682	peak51611	peak43183	peak41517			peak25676
peak1964	peak52596	peak47079	peak35179			peak37579
peak357	peak12200	peak18798	peak11541			peak11424
peak32184	peak48249	peak13613	peak27429			peak33564
peak12440	peak8829	peak25457	peak26769			peak13133
peak7749	peak7035	peak38751	peak7090			peak8128
peak26390	peak16539	peak33701	peak47406			peak403
peak51155	peak10130	peak49778	peak21153			peak9447
peak45472	peak22693	peak26924	peak18003			peak32620
peak46446	peak30415	peak10465	peak1827			peak19199
peak51128	peak40180	peak9128	peak8964			peak38620
peak17707	peak31204	peak50726	peak45237			peak49499
peak16754	peak1864	peak21338	peak559			peak49575
peak11498	peak2542	peak7347	peak20592			peak50148
peak28049	peak37735	peak29363	peak30317			peak4981
peak32258	peak34151	peak8978	peak6436			peak43474
peak40332	peak41547	peak50738	peak14780			peak9475
peak4367	peak15479	peak28762	peak20987			peak22031
peak17303	peak40240	peak7067	peak17174			peak45763
peak49688	peak7679	peak27582	peak11143			peak42703
peak27452	peak36221	peak52630	peak33059			peak9995
peak52513	peak17193	peak27613	peak29961			peak28657
peak14141	peak35610	peak358	peak31081			peak17224
peak16834	peak48309	peak51782	peak33097			peak34208
peak11451	peak25650	peak21844	peak12929			peak30295
peak20579	peak15936	peak36229	peak50684			peak21011
peak22049	peak22830	peak16196	peak19244			peak45877
peak17902	peak46248	peak30162	peak20057			peak1814
peak28685	peak48894	peak36694	peak22133			peak1954
peak45846	peak10766	peak3726	peak11521			peak23575
peak50133	peak11591	peak40160	peak17222			peak24534
peak40823	peak25600	peak3971	peak24464			peak27911
peak13583	peak5880	peak25701	peak37132			peak302
peak5661	peak14073	peak18905	peak24163			peak49176
peak45516	peak51075	peak28974	peak33875			peak25935
peak42649	peak32884	peak46449	peak37551			peak38604
peak21238	peak16341	peak4588	peak15204			peak30364
peak6116	peak45642	peak1132	peak21088			peak6593
peak8217	peak37330	peak12760	peak49066			peak42137
peak52473	peak19596	peak6584	peak34117			peak6120
peak28762	peak37114	peak37386	peak12400			peak41501
peak50753	peak4877	peak28751	peak20073			peak1516
peak15107	peak36683	peak29126	peak16695			peak5811
peak51539	peak13519	peak16628	peak36404			peak49139
peak43039	peak51545	peak39435	peak28497			peak45856
peak49975	peak42927	peak35041	peak19374			peak13819
peak17455	peak11050	peak43200	peak25312			peak11543
peak8045	peak10198	peak37315	peak51689			peak13558
peak7984	peak44045	peak10783	peak39148			peak33571
peak53071	peak15088	peak50753	peak36439			peak31324
peak10429	peak47064	peak25670	peak44010			peak229
peak53128	peak25484	peak9965	peak12569			peak28726
peak8990	peak11418	peak48457	peak45437			peak37839
peak46705	peak32203	peak10601	peak10528			peak2192
peak8703	peak49422	peak47644	peak45856			peak25807
peak40016	peak28549	peak36749	peak35644			peak13717
peak39583	peak11166	peak47090	peak17188			peak9529
peak39928	peak2672	peak20036	peak34798			peak49610
peak49782	peak48718	peak28049	peak46112			peak17803
peak44559	peak14745	peak12242	peak23940			peak2395
peak17152	peak21957	peak18735	peak46034			peak4699
peak26197	peak51442	peak42538	peak5306			peak27628
peak1588	peak14268	peak24328	peak35947			peak32228
peak4234	peak50207	peak3867	peak1547			peak41863
peak46214	peak31536	peak34276	peak42632			peak1736
peak49736	peak267	peak30995	peak39718			peak3376
peak3129	peak43297	peak29128	peak26050			peak16004
peak31440	peak13185	peak48634	peak37433			peak10988
peak19472	peak48240	peak23964	peak8544			peak40992
peak16021	peak29511	peak2857	peak11608			peak52987
peak26182	peak24343	peak41286	peak6456			peak23136
peak41866	peak36439	peak19037	peak7677			peak25326
peak18058	peak14519	peak7635	peak22227			peak16586
peak14823	peak45742	peak20822	peak13457			peak44199
peak25986	peak34577	peak5805	peak12373			peak5427
peak39185	peak8929	peak11798	peak771			peak15959
peak4106	peak39724	peak4472	peak15163			peak32627
peak17389	peak7229	peak34792	peak16542			peak23189
peak46702	peak5942	peak45705	peak17617			peak32483
peak6363	peak32311	peak36748	peak28981			peak35998
peak23463	peak33709	peak14558	peak37556			peak42109
peak29126	peak37384	peak14824	peak45239			peak49498
peak25919	peak8903	peak4402	peak51270			peak673
peak3745	peak7580	peak51783	peak21144			peak1839
peak10140	peak37118	peak13879	peak9644			peak5210
peak52964	peak39146	peak6099	peak23304			peak32558
peak33963	peak25750	peak34729	peak48505			peak7509
peak17391	peak21817	peak28050	peak8326			peak12914
peak45523	peak12229	peak30748	peak39758			peak17724
peak43258	peak10941	peak10194	peak10889			peak16492
peak12207	peak2972	peak18561	peak26724			peak10632
peak11239	peak1758	peak24330	peak1680			peak45952
peak43626	peak6870	peak24733	peak3098			peak2554
peak45966	peak25793	peak7549	peak43441			peak5665
peak28312	peak37328	peak36287	peak52987			peak45324
peak43916	peak4125	peak6952	peak9015			peak943
peak8464	peak34309	peak47963	peak12500			peak48998
peak10950	peak35947	peak44062	peak39483			peak21045
peak18939	peak47797	peak45740	peak21433			peak5211
peak41701	peak21855	peak8593	peak13273			peak47283
peak50341	peak49430	peak48852	peak36811			peak28678
peak46767	peak45721	peak26377	peak10786			peak44721
peak25349	peak27445	peak6175	peak27399			peak2228
peak25125	peak34329	peak14875	peak29055			peak9471
peak18485	peak43740	peak34443	peak34151			peak42143
peak25244	peak33981	peak16360	peak21924			peak8361
peak128	peak21675	peak23463	peak10945			peak5980
peak18909	peak47297	peak28796	peak37553			peak11927
peak3308	peak17640	peak50317	peak979			peak33575
peak20096	peak39181	peak14691	peak24039			peak42096
peak29154	peak26450	peak46966	peak15132			peak31527
peak990	peak43397	peak43153	peak39498			peak16694
peak29433	peak21037	peak12326	peak24483			peak12115
peak39308	peak44298	peak46454	peak33737			peak29260
peak27356	peak11926	peak85	peak36296			peak27826
peak21169	peak33281	peak9129	peak343			peak31692
peak7958	peak34609	peak5586	peak49508			peak44273
peak4038	peak44953	peak50338	peak48689			peak26159
peak98	peak25648	peak12759	peak26831			peak27790
peak46105	peak9881	peak28882	peak14080			peak4372
peak5055	peak28463	peak15154	peak12659			peak45817
peak280	peak52781	peak40984	peak11399			peak30297
peak8883	peak7112	peak30507	peak17173			peak20676
peak16641	peak24974	peak17161	peak11520			peak25373
peak27451	peak41131	peak3908	peak24345			peak38464
peak3306	peak18812	peak36544	peak19417			peak20853
peak7309	peak215	peak35681	peak17410			peak46190
peak41047	peak44658	peak5935	peak20058			peak28665
peak12838	peak2456	peak3287	peak603			peak48123
peak43063	peak51302	peak7819	peak9730			peak50750
peak25897	peak18153	peak46443	peak6005			peak1306
peak30982	peak17459	peak15186	peak40673			peak38654
peak17112	peak34370	peak18736	peak19423			peak25157
peak9275	peak5679	peak6233	peak46048			peak10942
peak28895	peak28438	peak27731	peak9316			peak44200
peak25667	peak1261	peak52221	peak1088			peak13046
peak41213	peak25686	peak47685	peak17562			peak16645
peak4335	peak51029	peak37331	peak40640			peak11019
peak49071	peak6065	peak23851	peak32556			peak5298
peak53133	peak51639	peak31316	peak9251			peak50354
peak46132	peak35715	peak33511	peak34072			peak6489
peak22350	peak48991	peak22126	peak38753			peak3231
peak40868	peak26621	peak41003	peak18468			peak11498
peak28504	peak10961	peak49157	peak35756			peak6292
peak12134	peak5637	peak3130	peak42575			peak41950
peak44062	peak29900	peak21821	peak51394			peak49164
peak20462	peak13485	peak18188	peak7141			peak29162
peak3449	peak544	peak10852	peak22390			peak29985
peak11045	peak21359	peak26390	peak16342			peak16427
peak16046	peak41104	peak39895	peak43740			peak44445
peak24408	peak6062	peak23856	peak13396			peak32404
peak14462	peak42733	peak716	peak52749			peak13394
peak37135	peak7952	peak22530	peak70			peak42346
peak48946	peak27002	peak12673	peak5347			peak2097
peak7426	peak21680	peak40954	peak6762			peak28958
peak2656	peak16130	peak21841	peak16639			peak44496
peak49061	peak62	peak50453	peak48443			peak7211
peak4218	peak18233	peak27679	peak45923			peak44252
peak3612	peak28365	peak30997	peak45971			peak44700
peak36734	peak22397	peak20023	peak42526			peak20415
peak45712	peak30979	peak34345	peak25947			peak27870
peak10179	peak25747	peak19167	peak7537			peak10266
peak25128	peak31211	peak22155	peak45908			peak35970
peak32336	peak48059	peak8790	peak34402			peak45057
peak27955	peak25724	peak28954	peak20389			peak38034
peak18021	peak10831	peak37813	peak8728			peak16108
peak25457	peak7647	peak9917	peak31918			peak52524
peak28668	peak36509	peak34134	peak19580			peak13753
peak22793	peak49024	peak20956	peak6463			peak21032
peak52678	peak25764	peak30238	peak38848			peak42465
peak4433	peak51996	peak9063	peak50419			peak42389
peak5049	peak33404	peak51155	peak51184			peak28426
peak7359	peak43360	peak882	peak44754			peak6417
peak22067	peak51570	peak40684	peak17785			peak42365
peak16244	peak46837	peak45714	peak39068			peak49545
peak14368	peak8607	peak33798	peak3223			peak17260
peak28676	peak24875	peak34020	peak19531			peak15192
peak24732	peak36771	peak7492	peak37015			peak46112
peak45222	peak39565	peak6163	peak13355			peak47015
peak3968	peak39155	peak32370	peak36224			peak4575
peak50970	peak40953	peak18870	peak44535			peak26800
peak24182	peak28124	peak15044	peak8025			peak19571
peak13710	peak30483	peak22434	peak5782			peak30457
peak12909	peak27697	peak27711	peak36475			peak52784
peak11271	peak17439	peak23814	peak36438			peak45377
peak18906	peak16785	peak4919	peak21133			peak13411
peak8694	peak28060	peak30383	peak51020			peak12092
peak49218	peak50391	peak41380	peak51397			peak25575
peak37291	peak13506	peak9968	peak42517			peak26228
peak16153	peak51007	peak36972	peak25373			peak47780
peak35098	peak42806	peak30067	peak26192			peak42213
peak49808	peak53210	peak14845	peak7254			peak914
peak7885	peak41340	peak9967	peak10701			peak31772
peak8992	peak47480	peak32822	peak37762			peak29878
peak10456	peak40538	peak1187	peak23592			peak11439
peak2497	peak43745	peak8864	peak4085			peak15607
peak19091	peak8902	peak20455	peak32618			peak19394
peak27102	peak921	peak48276	peak16063			peak51282
peak25290	peak11980	peak49217	peak38605			peak6376
peak34009	peak36709	peak43704	peak30718			peak6397
peak18623	peak13087	peak17690	peak40792			peak25463
peak41285	peak10832	peak47188	peak16519			peak5244
peak26377	peak19054	peak31595	peak11136			peak7577
peak11079	peak39878	peak47258	peak9255			peak1519
peak28761	peak25156	peak51950	peak53018			peak20319
peak33270	peak41439	peak11902	peak42138			peak50639
peak18679	peak48352	peak32444	peak45105			peak11583
peak53092	peak28791	peak18437	peak40477			peak11144
peak23980	peak22008	peak15326	peak18414			peak26016
peak28194	peak8973	peak30552	peak36165			peak3363
peak42859	peak39217	peak44906	peak7786			peak11160
peak9113	peak1856	peak12515	peak21902			peak2246
peak36583	peak38364	peak8456	peak37760			peak31996
peak9346	peak10769	peak12940	peak43927			peak21070
peak33813	peak17504	peak48041	peak33584			peak27144
peak13714	peak47788	peak12494	peak13536			peak25893
peak41011	peak7153	peak14431	peak24174			peak24466
peak22047	peak34178	peak42057	peak12969			peak3236
peak40454	peak47380	peak18925	peak8071			peak23169
peak422	peak45557	peak7525	peak3515			peak2428
peak50039	peak4442	peak18185	peak5585			peak27574
peak36728	peak27425	peak11595	peak40371			peak16589
peak37757	peak22542	peak24139	peak17362			peak38659
peak40331	peak7731	peak37260	peak6380			peak16007
peak47082	peak49010	peak2568	peak48825			peak46363
peak36240	peak25549	peak47213	peak13950			peak42061
peak34123	peak6612	peak20909	peak38855			peak13500
peak26040	peak36305	peak3806	peak47654			peak48507
peak11157	peak31379	peak45938	peak42204			peak22027
peak947	peak25990	peak46448	peak25635			peak24122
peak36112	peak21667	peak49192	peak48409			peak13116
peak22055	peak53215	peak46218	peak8362			peak10442
peak10450	peak15395	peak33832	peak42703			peak24520
peak896	peak40791	peak33273	peak333			peak39177
peak20156	peak45777	peak47684	peak28794			peak5109
peak17021	peak25297	peak11003	peak44326			peak27887
peak45604	peak27648	peak30919	peak45990			peak7787
peak10881	peak43342	peak39459	peak13385			peak46009
peak4103	peak33195	peak12752	peak24508			peak32982
peak28737	peak38239	peak40554	peak6077			peak10203
peak36051	peak23894	peak45739	peak5983			peak51430
peak49051	peak27058	peak33272	peak18001			peak28150
peak30662	peak27031	peak40238	peak21146			peak6013
peak19047	peak19292	peak30378	peak15496			peak1985
peak28879	peak49421	peak49250	peak20164			peak50593
peak9418	peak18317	peak12993	peak7143			peak17468
peak14941	peak3934	peak18675	peak10339			peak39097
peak11595	peak35586	peak34068	peak18312			peak3136
peak31543	peak42386	peak7886	peak13257			peak15151
peak31669	peak2950	peak44486	peak51746			peak5667
peak37250	peak13658	peak21228	peak45952			peak7891
peak3833	peak47920	peak23646	peak41942			peak7141
peak26202	peak43566	peak26303	peak6070			peak20679
peak21555	peak14357	peak43063	peak43186			peak22225
peak52812	peak2941	peak10112	peak20851			peak11137
peak41539	peak44468	peak36757	peak21139			peak33962
peak7611	peak50172	peak46451	peak9707			peak17694
peak37806	peak44681	peak41062	peak39865			peak46971
peak26199	peak53022	peak47436	peak14191			peak13303
peak3970	peak21078	peak29648	peak36706			peak32759
peak42087	peak18476	peak34389	peak4524			peak33457
peak48936	peak2871	peak33069	peak43310			peak20231
peak30426	peak30186	peak37562	peak43622			peak11057
peak37310	peak23194	peak52903	peak46036			peak9647
peak44285	peak295	peak29195	peak12100			peak45916
peak45962	peak48660	peak22535	peak29703			peak32446
peak3542	peak40524	peak48258	peak42755			peak26264
peak49680	peak35110	peak20278	peak46839			peak7677
peak26720	peak47826	peak21340	peak30270			peak16185
peak4955	peak35508	peak47876	peak51531			peak22286
peak40066	peak4703	peak51540	peak40795			peak34933
peak18870	peak34176	peak33019	peak5471			peak31730
peak20723	peak51082	peak25668	peak35635			peak12136
peak41552	peak2183	peak50572	peak47174			peak8312
peak53205	peak9183	peak23129	peak21475			peak32491
peak31595	peak27504	peak52761	peak11419			peak20090
peak25856	peak24583	peak48324	peak5883			peak42638
peak49729	peak9929	peak5027	peak52447			peak3323
peak9145	peak43746	peak37299	peak42462			peak1788
peak42361	peak36916	peak32395	peak5978			peak27171
peak46322	peak33868	peak2895	peak38654			peak28502
peak46449	peak44457	peak28067	peak4062			peak22372
peak41578	peak19030	peak25369	peak11966			peak13732
peak27458	peak52849	peak1847	peak21414			peak5882
peak50305	peak44616	peak13519	peak50644			peak15441
peak46474	peak37061	peak6470	peak22324			peak21157
peak40938	peak6005	peak45690	peak15050			peak16278
peak46445	peak34894	peak45331	peak42445			peak30218
peak39055	peak34453	peak40941	peak18840			peak40514
peak52940	peak19687	peak3970	peak34544			peak9888
peak35572	peak23505	peak51939	peak25304			peak41557
peak32559	peak12465	peak27301	peak4167			peak933
peak45483	peak27063	peak50446	peak23953			peak16603
peak34265	peak8773	peak30937	peak15049			peak27539
peak47228	peak20815	peak51156	peak20012			peak33507
peak35833	peak40653	peak28649	peak32423			peak7202
peak8734	peak13510	peak43100	peak16493			peak13958
peak45739	peak19509	peak24333	peak22996			peak29146
peak40017	peak1858	peak17955	peak5909			peak28814
peak877	peak44647	peak26000	peak2471			peak46177
peak20721	peak42896	peak42938	peak22225			peak53189
peak15017	peak44510	peak15332	peak41758			peak25535
peak20578	peak33746	peak33270	peak37602			peak20802
peak39661	peak34549	peak7309	peak2763			peak29401
peak31318	peak36453	peak33429	peak34427			peak2007
peak48019	peak43796	peak24102	peak47155			peak4113
peak31496	peak10744	peak12644	peak19242			peak22792
peak29982	peak2952	peak3769	peak37400			peak11276
peak3144	peak45316	peak37478	peak39630			peak29350
peak41737	peak8788	peak1851	peak19446			peak6313
peak20784	peak52580	peak10688	peak19056			peak46247
peak30659	peak31747	peak1963	peak26359			peak22200
peak25920	peak8613	peak2983	peak26957			peak34690
peak3859	peak18936	peak19974	peak42953			peak37831
peak20909	peak27547	peak50568	peak19460			peak22610
peak41292	peak40774	peak40426	peak51062			peak24424
peak19959	peak15550	peak35098	peak12403			peak16503
peak27269	peak7659	peak42730	peak42394			peak50654
peak50272	peak52787	peak48635	peak34671			peak10337
peak34729	peak45380	peak50490	peak1881			peak717
peak29861	peak37038	peak10806	peak43942			peak9608
peak38368	peak661	peak2490	peak31954			peak41022
peak46328	peak30775	peak23349	peak19279			peak22522
peak21600	peak8025	peak14605	peak12127			peak2383
peak13431	peak33857	peak8390	peak37342			peak16437
peak4489	peak35667	peak14315	peak31228			peak4272
peak21646	peak11056	peak45583	peak33054			peak32480
peak3504	peak30621	peak15039	peak15203			peak14086
peak12078	peak18570	peak17313	peak20085			peak29642
peak43911	peak39615	peak2789	peak8100			peak7306
peak4471	peak16322	peak9059	peak22771			peak45464
peak30050	peak38719	peak27078	peak6497			peak26005
peak20110	peak28498	peak3620	peak2398			peak44694
peak50298	peak12945	peak45525	peak16503			peak5326
peak36970	peak6359	peak13665	peak43190			peak44582
peak35565	peak27830	peak47144	peak43192			peak52404
peak45578	peak34246	peak49180	peak45989			peak16511
peak21201	peak1718	peak15017	peak33765			peak35929
peak48535	peak36676	peak22565	peak37835			peak16686
peak49976	peak18883	peak21716	peak18495			peak37912
peak51783	peak36708	peak30916	peak4985			peak44692
peak41921	peak20505	peak21739	peak39188			peak25885
peak16642	peak33875	peak23861	peak44128			peak12988
peak37494	peak31195	peak20096	peak48320			peak49764
peak39436	peak43375	peak20815	peak49521			peak41263
peak40608	peak18107	peak30000	peak9569			peak5930
peak34889	peak15788	peak7636	peak8904			peak25960
peak2894	peak26843	peak14462	peak25567			peak51638
peak18410	peak18552	peak375	peak40121			peak45771
peak21997	peak17148	peak21438	peak32619			peak25887
peak36639	peak18497	peak23469	peak16592			peak13869
peak40491	peak49314	peak9427	peak19383			peak45915
peak12264	peak3640	peak607	peak9549			peak43683
peak23740	peak33714	peak23759	peak34954			peak10283
peak16297	peak39301	peak35704	peak27575			peak10296
peak12205	peak11028	peak37487	peak51034			peak6354
peak49807	peak4935	peak24095	peak7568			peak25016
peak12258	peak10930	peak28068	peak29447			peak3584
peak39763	peak31717	peak22789	peak28469			peak8939
peak3247	peak2653	peak31669	peak4649			peak45358
peak6269	peak47830	peak45966	peak45955			peak22634
peak52467	peak52053	peak12702	peak4788			peak6492
peak3807	peak52877	peak14612	peak18476			peak42178
peak3507	peak12425	peak18755	peak1569			peak3485
peak2984	peak40178	peak4813	peak41776			peak24545
peak36876	peak6223	peak48303	peak31120			peak5062
peak46327	peak542	peak20034	peak27573			peak52181
peak19543	peak12730	peak3534	peak17699			peak15879
peak19532	peak15071	peak16359	peak4906			peak52302
peak6367	peak21754	peak29434	peak14190			peak10326
peak28894	peak7209	peak45332	peak37816			peak35748
peak17052	peak9822	peak48987	peak46243			peak46120
peak48661	peak12501	peak10881	peak34745			peak10899
peak36610	peak37159	peak39108	peak15289			peak13914
peak8826	peak4697	peak17448	peak32522			peak42755
peak23700	peak41344	peak14879	peak33107			peak683
peak11937	peak46824	peak24067	peak46461			peak1504
peak45913	peak34154	peak19411	peak31133			peak35819
peak15045	peak43134	peak24251	peak24255			peak42264
peak23807	peak21464	peak18941	peak35137			peak3223
peak31492	peak22701	peak39951	peak27808			peak22802
peak46068	peak29449	peak1156	peak6363			peak48978
peak1848	peak42940	peak36464	peak27811			peak24438
peak7687	peak14015	peak39563	peak22539			peak32289
peak52831	peak47522	peak29429	peak27790			peak33565
peak50700	peak33877	peak45791	peak9816			peak1242
peak17592	peak45617	peak33775	peak38588			peak10217
peak6470	peak48094	peak36871	peak33600			peak23805
peak27332	peak21595	peak12195	peak52211			peak1428
peak3829	peak33181	peak3443	peak52949			peak27606
peak37720	peak39569	peak27614	peak12224			peak44127
peak22330	peak36363	peak41208	peak21151			peak17430
peak26167	peak37887	peak52955	peak2403			peak29812
peak50040	peak9746	peak10464	peak35739			peak45479
peak27750	peak47572	peak26014	peak1813			peak47544
peak27078	peak14299	peak10461	peak38964			peak40636
peak15718	peak39871	peak46855	peak43418			peak11461
peak3601	peak15466	peak624	peak19996			peak27842
peak48626	peak8936	peak30115	peak17684			peak1128
peak46866	peak41037	peak21826	peak44675			peak1703
peak45848	peak30538	peak18957	peak50589			peak7461
peak47593	peak7569	peak11741	peak18106			peak51227
peak2159	peak26912	peak18336	peak46082			peak47024
peak45577	peak8799	peak3104	peak1803			peak11809
peak3915	peak7541	peak3732	peak36076			peak22097
peak39884	peak1453	peak29982	peak50591			peak16866
peak50198	peak50907	peak46450	peak33209			peak51309
peak667	peak51772	peak33819	peak45940			peak49378
peak20785	peak37554	peak46933	peak9779			peak16157
peak48916	peak14058	peak25384	peak25299			peak48920
peak3515	peak14150	peak5275	peak4631			peak6020
peak6380	peak30202	peak19047	peak1826			peak32376
peak42555	peak48354	peak4072	peak49554			peak18847
peak2318	peak11593	peak19073	peak49520			peak29408
peak12846	peak31170	peak50558	peak52490			peak44089
peak43041	peak35376	peak18431	peak677			peak17436
peak7935	peak39758	peak26847	peak49280			peak28433
peak33533	peak30515	peak39052	peak4878			peak45465
peak17312	peak350	peak52805	peak46052			peak47660
peak33819	peak21138	peak3761	peak8879			peak13405
peak5248	peak27429	peak390	peak18506			peak32488
peak42890	peak51086	peak20892	peak1712			peak11213
peak37577	peak15481	peak29629	peak3437			peak17466
peak43572	peak30783	peak36734	peak41987			peak45247
peak31493	peak25804	peak23673	peak7261			peak18665
peak5184	peak50184	peak40009	peak32626			peak6330
peak14043	peak49820	peak7358	peak24382			peak28778
peak46064	peak38709	peak18922	peak49333			peak42207
peak27774	peak48189	peak24070	peak35762			peak11958
peak43314	peak9165	peak51543	peak31430			peak43226
peak951	peak51608	peak40313	peak29336			peak31691
peak21758	peak28556	peak29468	peak20053			peak38615
peak25350	peak1432	peak28975	peak33092			peak42356
peak41274	peak7324	peak36950	peak31816			peak11819
peak28477	peak8529	peak27208	peak34911			peak7128
peak21793	peak38966	peak1200	peak319			peak16574
peak13035	peak10024	peak21404	peak51778			peak9289
peak10416	peak11912	peak46452	peak7794			peak35971
peak13190	peak8121	peak4827	peak45762			peak6549
peak17714	peak37036	peak32225	peak42465			peak5241
peak2895	peak39184	peak18907	peak33601			peak52136
peak53197	peak6221	peak44399	peak39301			peak20859
peak48754	peak22244	peak2984	peak33884			peak48471
peak52715	peak2118	peak51154	peak13383			peak17322
peak41546	peak9158	peak23700	peak19105			peak46727
peak39634	peak43752	peak21313	peak33246			peak35871
peak46656	peak17045	peak23981	peak30952			peak24257
peak46868	peak21691	peak25350	peak23876			peak14182
peak7771	peak21950	peak35202	peak16100			peak41676
peak43244	peak11301	peak9009	peak33865			peak22787
peak42730	peak29014	peak15313	peak22634			peak46249
peak48485	peak25635	peak36603	peak36278			peak48383
peak1775	peak51497	peak7263	peak42895			peak47274
peak1834	peak24244	peak48535	peak48664			peak27660
peak27721	peak45641	peak14581	peak13983			peak13567
peak43571	peak36279	peak27312	peak44336			peak37883
peak5306	peak46398	peak7748	peak25310			peak7628
peak3321	peak2463	peak18679	peak33142			peak45450
peak2250	peak115	peak43984	peak47582			peak8304
peak20548	peak9859	peak6335	peak32572			peak23488
peak31736	peak32436	peak47617	peak14496			peak26227
peak34374	peak30298	peak20032	peak3215			peak21732
peak6724	peak5269	peak24415	peak36398			peak51185
peak7959	peak49066	peak25945	peak44187			peak31033
peak25889	peak47567	peak120	peak4698			peak15230
peak15736	peak44462	peak8895	peak2018			peak2130
peak15006	peak43451	peak37642	peak43655			peak13021
peak15314	peak22387	peak45785	peak17127			peak41677
peak37245	peak7302	peak27712	peak42454			peak51530
peak878	peak40832	peak34687	peak39769			peak27529
peak34030	peak27676	peak18549	peak31180			peak9432
peak38706	peak30919	peak13731	peak20872			peak29168
peak52704	peak22810	peak12580	peak6321			peak6017
peak16692	peak800	peak11238	peak19216			peak42857
peak7233	peak32904	peak3204	peak9537			peak49228
peak22052	peak1678	peak3505	peak27216			peak32252
peak2322	peak17578	peak1486	peak34495			peak39169
peak12977	peak51281	peak42758	peak8301			peak21511
peak27746	peak695	peak22626	peak49273			peak28777
peak32538	peak37088	peak16298	peak3846			peak10779
peak15039	peak22647	peak7822	peak32690			peak47033
peak40492	peak27430	peak40714	peak13409			peak31751
peak27168	peak42400	peak47877	peak4621			peak2261
peak13095	peak37381	peak497	peak35884			peak13461
peak14732	peak30027	peak48035	peak11943			peak46180
peak4037	peak33315	peak20579	peak10719			peak25453
peak1884	peak39350	peak1901	peak48598			peak22228
peak11414	peak52720	peak4719	peak16830			peak9965
peak47684	peak46052	peak8912	peak42463			peak32710
peak12343	peak50774	peak19960	peak42541			peak35852
peak16828	peak50704	peak20560	peak48383			peak12320
peak27939	peak31306	peak20	peak41446			peak38356
peak22565	peak34305	peak38062	peak19463			peak44802
peak6328	peak42947	peak27492	peak45767			peak42454
peak10514	peak35831	peak26510	peak31953			peak26265
peak28548	peak7729	peak7424	peak12226			peak29437
peak21771	peak1361	peak40322	peak52791			peak46191
peak36230	peak13044	peak16223	peak15062			peak31565
peak33021	peak26822	peak46042	peak36664			peak18912
peak17810	peak24252	peak3446	peak44617			peak19501
peak26214	peak27398	peak6106	peak16711			peak46974
peak8276	peak47935	peak52361	peak18385			peak41980
peak26513	peak3573	peak15949	peak52328			peak34127
peak50945	peak34907	peak1104	peak37383			peak33244
peak29227	peak18616	peak26251	peak25014			peak32502
peak39275	peak25281	peak43141	peak31721			peak45766
peak33437	peak9312	peak9233	peak45252			peak16932
peak39747	peak15519	peak50888	peak38614			peak42360
peak1188	peak30058	peak8828	peak46235			peak53020
peak38179	peak34109	peak30035	peak24537			peak21523
peak36249	peak14569	peak30475	peak52046			peak46726
peak3119	peak25172	peak29549	peak6464			peak27586
peak43257	peak5153	peak17954	peak12231			peak1318
peak8281	peak50685	peak22793	peak9389			peak41994
peak20463	peak46060	peak28879	peak6999			peak41974
peak22104	peak778	peak8694	peak50055			peak14258
peak36078	peak30914	peak29127	peak46075			peak43211
peak26180	peak23233	peak8783	peak863			peak17571
peak21015	peak39630	peak27720	peak31480			peak12925
peak46129	peak50550	peak49881	peak27016			peak25908
peak23405	peak20126	peak27088	peak51687			peak13076
peak20134	peak25748	peak50979	peak14669			peak50092
peak45265	peak35041	peak46774	peak22669			peak38476
peak14538	peak30620	peak46866	peak18892			peak41785
peak17772	peak16238	peak16597	peak37557			peak42330
peak18887	peak51063	peak21383	peak46362			peak16081
peak30384	peak27496	peak29432	peak42822			peak16349
peak36069	peak45640	peak34634	peak34814			peak4298
peak42486	peak8469	peak31443	peak53183			peak27733
peak22345	peak32277	peak19003	peak46136			peak11475
peak7533	peak12740	peak30806	peak34216			peak16497
peak25931	peak28970	peak2760	peak31213			peak32332
peak27209	peak43108	peak49377	peak48993			peak29505
peak32798	peak3698	peak45599	peak20818			peak18729
peak36693	peak18167	peak10143	peak31235			peak10916
peak19088	peak50710	peak32559	peak20232			peak25932
peak12673	peak21747	peak25324	peak3557			peak5010
peak13924	peak21682	peak20406	peak4486			peak24376
peak31495	peak27726	peak10703	peak22085			peak38645
peak8017	peak16374	peak44659	peak47518			peak6647
peak32406	peak24950	peak47082	peak5949			peak11518
peak38542	peak48818	peak32798	peak2253			peak41270
peak10373	peak33508	peak33446	peak12358			peak48808
peak49345	peak29667	peak27356	peak11446			peak17214
peak5028	peak37176	peak13276	peak14441			peak33141
peak38896	peak30952	peak24169	peak44387			peak39154
peak36847	peak14483	peak6319	peak48727			peak45218
peak10857	peak48051	peak12550	peak33046			peak22478
peak9500	peak49513	peak50243	peak26651			peak30389
peak15197	peak27371	peak27708	peak41884			peak49191
peak34731	peak45610	peak26197	peak5044			peak25100
peak24124	peak52485	peak36728	peak11575			peak16581
peak3828	peak20704	peak21305	peak48758			peak13417
peak21257	peak24993	peak43676	peak37836			peak49238
peak22058	peak38014	peak19153	peak34047			peak24548
peak51219	peak38853	peak48544	peak11053			peak2521
peak1831	peak4669	peak39989	peak1666			peak29344
peak14044	peak10425	peak45266	peak25925			peak7076
peak34631	peak48678	peak23898	peak42025			peak45354
peak16111	peak34856	peak8021	peak14987			peak31551
peak19504	peak2015	peak4432	peak25555			peak3162
peak52361	peak18132	peak45601	peak44414			peak3116
peak47309	peak17897	peak709	peak17886			peak9351
peak47617	peak17970	peak25133	peak2005			peak45864
peak26198	peak20182	peak18622	peak9283			peak786
peak19114	peak14684	peak2595	peak13010			peak25862
peak27220	peak3511	peak20212	peak49457			peak49049
peak41839	peak19975	peak2252	peak9572			peak22430
peak23443	peak14986	peak12386	peak18965			peak22702
peak11471	peak53222	peak6255	peak17298			peak3766
peak22130	peak20888	peak3545	peak35829			peak13078
peak7804	peak50628	peak21502	peak29879			peak25262
peak27745	peak40527	peak22441	peak42392			peak21231
peak8658	peak11268	peak4219	peak9193			peak3332
peak21483	peak874	peak38244	peak16135			peak34221
peak30790	peak10902	peak38423	peak36679			peak45323
peak719	peak7296	peak6474	peak17357			peak33961
peak11968	peak10286	peak39199	peak12154			peak6781
peak25259	peak676	peak39634	peak32392			peak43330
peak27688	peak50300	peak53117	peak34357			peak46361
peak42889	peak42515	peak42883	peak6496			peak25636
peak41121	peak25499	peak47718	peak45944			peak27449
peak51939	peak36781	peak7069	peak29168			peak46085
peak19564	peak27553	peak30239	peak15338			peak24355
peak11077	peak4524	peak40778	peak42464			peak10062
peak39359	peak27198	peak28311	peak34477			peak24027
peak41259	peak27878	peak23740	peak35915			peak7396
peak44172	peak28378	peak8535	peak2321			peak6949
peak36595	peak14402	peak14330	peak41978			peak14156
peak15709	peak15214	peak41969	peak4701			peak44080
peak31008	peak646	peak42064	peak43103			peak14528
peak41222	peak15543	peak5968	peak33455			peak3693
peak41730	peak385	peak40823	peak40524			peak26102
peak4849	peak27282	peak34191	peak26035			peak41996
peak48513	peak18696	peak50298	peak52264			peak6881
peak12247	peak49437	peak35348	peak11610			peak51882
peak26014	peak11095	peak28199	peak42889			peak3346
peak8141	peak899	peak11270	peak28429			peak21548
peak51259	peak33696	peak40454	peak17409			peak25235
peak20573	peak29224	peak46444	peak18013			peak16202
peak44864	peak26354	peak50450	peak34871			peak24353
peak46444	peak6003	peak3833	peak42501			peak46236
peak22499	peak14858	peak30007	peak6732			peak44433
peak36014	peak52490	peak30083	peak35926			peak7798
peak31016	peak16929	peak17311	peak33411			peak19116
peak27722	peak11102	peak13035	peak41334			peak38169
peak8991	peak10718	peak11423	peak46009			peak9193
peak24628	peak42642	peak4598	peak35918			peak52063
peak10781	peak33049	peak43977	peak30731			peak46364
peak43234	peak33566	peak45751	peak49509			peak50537
peak10234	peak49334	peak27102	peak36765			peak46553
peak17476	peak832	peak24012	peak25687			peak11126
peak44078	peak19982	peak50403	peak20693			peak36008
peak26209	peak4126	peak16642	peak14220			peak3225
peak4781	peak48351	peak7068	peak40362			peak26336
peak19391	peak9211	peak1673	peak52160			peak17142
peak17605	peak12685	peak20033	peak20078			peak41242
peak25076	peak33037	peak42326	peak13081			peak22347
peak44270	peak40720	peak27686	peak43667			peak41527
peak34118	peak21150	peak46368	peak7020			peak18764
peak11078	peak52209	peak802	peak38747			peak38454
peak12806	peak261	peak11272	peak25921			peak20293
peak6398	peak18555	peak4885	peak18142			peak46025
peak38579	peak6993	peak5992	peak1944			peak42587
peak21075	peak39045	peak27209	peak13197			peak20393
peak40314	peak51080	peak25423	peak39267			peak50169
peak37807	peak53216	peak43679	peak19312			peak16097
peak29984	peak30777	peak40569	peak23201			peak25009
peak12973	peak21618	peak3821	peak47612			peak29411
peak25095	peak24876	peak4366	peak2717			peak3232
peak3121	peak12951	peak4433	peak29385			peak12534
peak13137	peak7297	peak17648	peak1711			peak26345
peak28760	peak34414	peak33341	peak39633			peak34724
peak3163	peak51995	peak50330	peak44034			peak6427
peak1851	peak40355	peak27359	peak18888			peak38352
peak29173	peak39377	peak12758	peak47043			peak20258
peak30981	peak29851	peak21759	peak2300			peak8374
peak43074	peak111	peak3796	peak45376			peak17651
peak30594	peak2032	peak47139	peak5834			peak47620
peak50257	peak37324	peak4371	peak32390			peak953
peak14431	peak17270	peak23106	peak46247			peak18354
peak39895	peak19637	peak494	peak42470			peak6609
peak16296	peak35647	peak8450	peak1961			peak47776
peak41258	peak35037	peak16173	peak29248			peak17410
peak37793	peak31143	peak46223	peak10962			peak17400
peak36892	peak37383	peak23440	peak14672			peak11497
peak9063	peak10505	peak24734	peak6607			peak3740
peak27769	peak10395	peak46492	peak41130			peak25852
peak40470	peak12797	peak16892	peak48139			peak30270
peak10214	peak7004	peak40093	peak42733			peak3248
peak42089	peak15372	peak30833	peak6540			peak22087
peak41759	peak31856	peak29416	peak37750			peak49581
peak13099	peak51754	peak41193	peak35301			peak44577
peak4708	peak35164	peak44172	peak37993			peak6814
peak19431	peak17024	peak51256	peak5646			peak19348
peak23814	peak31223	peak14233	peak30355			peak11485
peak32335	peak34367	peak42486	peak9446			peak13354
peak15032	peak12718	peak50574	peak45982			peak2193
peak10428	peak33312	peak24938	peak25851			peak34667
peak42065	peak49906	peak3512	peak15842			peak42158
peak14656	peak52266	peak30344	peak48992			peak21917
peak25024	peak47406	peak2619	peak38392			peak12146
peak12079	peak12677	peak47818	peak40846			peak29817
peak44950	peak45644	peak37807	peak25503			peak11425
peak48543	peak49147	peak42530	peak26966			peak49500
peak42326	peak33068	peak52923	peak5194			peak27193
peak7865	peak53217	peak6799	peak45365			peak22594
peak5038	peak18811	peak9440	peak45178			peak19823
peak19112	peak30920	peak21087	peak51471			peak49531
peak39191	peak34177	peak13773	peak43894			peak49814
peak36964	peak9563	peak14287	peak52252			peak11531
peak3094	peak51860	peak16297	peak115			peak31696
peak40578	peak26492	peak20820	peak1502			peak35381
peak39606	peak30928	peak10429	peak22096			peak28538
peak39376	peak52416	peak52715	peak22801			peak25914
peak50338	peak40387	peak7271	peak48332			peak43902
peak23469	peak48375	peak14861	peak36081			peak48656
peak6390	peak34413	peak32	peak42638			peak42407
peak34117	peak5866	peak21345	peak39310			peak41086
peak14318	peak44086	peak43675	peak2004			peak38426
peak1698	peak31206	peak49687	peak33101			peak12830
peak10586	peak8841	peak41141	peak15975			peak47555
peak25247	peak16371	peak50331	peak27657			peak21282
peak12131	peak2019	peak3888	peak23181			peak42210
peak16307	peak37603	peak39748	peak43727			peak34097
peak31606	peak3893	peak50014	peak204			peak5185
peak31679	peak17680	peak32360	peak34109			peak44589
peak27366	peak5932	peak3827	peak14753			peak15965
peak9613	peak47474	peak42606	peak15576			peak36571
peak20820	peak39026	peak31381	peak31068			peak28374
peak33026	peak110	peak36595	peak32169			peak9945
peak23908	peak38127	peak39236	peak16007			peak16019
peak41841	peak24168	peak14221	peak30298			peak32701
peak37786	peak39567	peak1958	peak38181			peak883
peak23975	peak41368	peak9370	peak15505			peak14985
peak25132	peak51994	peak22380	peak22064			peak45872
peak9209	peak12433	peak24002	peak29056			peak3468
peak23437	peak51575	peak23877	peak6433			peak36430
peak7983	peak17637	peak38255	peak29886			peak13427
[truncated: 2,127 more rows]

## Sheet: DEGs list
AcG2_AcW2_DEGs_upinG2	AcG2_AcW2_DEGs_upinW2	AcG10_AcW10_DEGs_upinG10	AcG10_AcW10_DEGs_upinW10	AcG2_AcG10_DEGs_upinG10	AcG2_AcG10_DEGs_upinG2	AcW10_AcW2_DEGs_upinW10	AcW10_AcW2_DEGs_upinW2
Aco015097.1	Aco004993.1	Aco005349.1	Aco007330.1	Aco005999.1	Aco001621.1	Aco009134.1	Aco011469.1
Aco011952.1	Aco004478.1	Aco021598.1	Aco010630.1	Aco001460.1	Aco009204.1	Aco004503.1	Aco002630.1
Aco005349.1	Aco010630.1	Aco010381.1	Aco006386.1	Aco001236.1	Aco013938.1	Aco005358.1	Aco012860.1
Aco009385.1	Aco001457.1	Aco015436.1	Aco015238.1	Aco018065.1	Aco003091.1	Aco009568.1	Aco008200.1
Aco002461.1	Aco018556.1	Aco004667.1	Aco007748.1	Aco014051.1	Aco014024.1	Aco018510.1	Aco023684.1
Aco001535.1	Aco017801.1	Aco006050.1	Aco005705.1	Aco018645.1	Aco011408.1	Aco015609.1	Aco029228.1
Aco028554.1	Aco000531.1	Aco017282.1	Aco009636.1	Aco016873.1	Aco006197.1	Aco005359.1	Aco014528.1
Aco024818.1	Aco008465.1	Aco008012.1	Aco026046.1	Aco009568.1	Aco004578.1	Aco006206.1	Aco017444.1
Aco006349.1	Aco012399.1	Aco011924.1	Aco018556.1	Aco002884.1	Aco011893.1	Aco013756.1	Aco022163.1
Aco017273.1	Aco013659.1	Aco001535.1	Aco000531.1	Aco008749.1	Aco010910.1	Aco006205.1	Aco011354.1
Aco012537.1	Aco026327.1	Aco011334.1	Aco004478.1	Aco001457.1	Aco004113.1	Aco014160.1	Aco023269.1
Aco014602.1	Aco006386.1	Aco005586.1	Aco025304.1	Aco003399.1	Aco011639.1	Aco001729.1	Aco016970.1
Aco007262.1	Aco007330.1	Aco009176.1	Aco023603.1	Aco000732.1	Aco013529.1	Aco001089.1	Aco012598.1
Aco010025.1	Aco004069.1	Aco017705.1	Aco020679.1	Aco020629.1	Aco000633.1	Aco011308.1	Aco009661.1
Aco015076.1	Aco022220.1	Aco002461.1	Aco017801.1	Aco008819.1	Aco009955.1	Aco013758.1	Aco020406.1
Aco004996.1	Aco000786.1	Aco016028.1	Aco001801.1	Aco002645.1	Aco014081.1	Aco020178.1	Aco014096.1
Aco006050.1	Aco026046.1	Aco011952.1	Aco000780.1	Aco016272.1	Aco015080.1	Aco003223.1	Aco002788.1
Aco012373.1	Aco013120.1	Aco028167.1	Aco000786.1	Aco011315.1	Aco000380.1	Aco009131.1	Aco014670.1
Aco005402.1	Aco002759.1	Aco024818.1	Aco011533.1	Aco025351.1	Aco007165.1	Aco017344.1	Aco000565.1
Aco015378.1	Aco013943.1	Aco003226.1	Aco004993.1	Aco009885.1	Aco010954.1	Aco013228.1	Aco009143.1
Aco004667.1	Aco015739.1	Aco003139.1	Aco004193.1	Aco014160.1	Aco001939.1	Aco003394.1	Aco002343.1
Aco009983.1	Aco008624.1	Aco001580.1	Aco006437.1	Aco016820.1	Aco023142.1	Aco023139.1	Aco003275.1
Aco004673.1	Aco006531.1	Aco004996.1	Aco009508.1	Aco016863.1	Aco013890.1	Aco003690.1	Aco023285.1
Aco021598.1	Aco006535.1	Aco010232.1	Aco024003.1	Aco015215.1	Aco010416.1	Aco006199.1	Aco003293.1
Aco018510.1	Aco022026.1	Aco006349.1	Aco022560.1	Aco018162.1	Aco026499.1	Aco008952.1	Aco005151.1
Aco015609.1	Aco021174.1	Aco028554.1	Aco008465.1	Aco003616.1	Aco004004.1	Aco009652.1	Aco019577.1
Aco015534.1	Aco007124.1	Aco006684.1	Aco007585.1	Aco018627.1	Aco009577.1	Aco005383.1	Aco001848.1
Aco007778.1	Aco011081.1	Aco018332.1	Aco008082.1	Aco020323.1	Aco005884.1	Aco002884.1	Aco006486.1
Aco011903.1	Aco005142.1	Aco006385.1	Aco005919.1	Aco001744.1	Aco001546.1	Aco002886.1	Aco006783.1
Aco018332.1	Aco013992.1	Aco009644.1	Aco011336.1	Aco000816.1	Aco021042.1	Aco016873.1	Aco009879.1
Aco016270.1	Aco009558.1	Aco014602.1	Aco000795.1	Aco011623.1	Aco010331.1	Aco023951.1	Aco002663.1
Aco001089.1	Aco025304.1	Aco024698.1	Aco000110.1	Aco001405.1	Aco002689.1	Aco023992.1	Aco000559.1
Aco005386.1	Aco007585.1	Aco007128.1	Aco001362.1	Aco006063.1	Aco004643.1	Aco013137.1	Aco001047.1
Aco013935.1	Aco016348.1	Aco002893.1	Aco010382.1	Aco006064.1	Aco009385.1	Aco023175.1	Aco018580.1
Aco012361.1	Aco020679.1	Aco016820.1	Aco009655.1	Aco009063.1	Aco016102.1	Aco007259.1	Aco001563.1
Aco020601.1	Aco022111.1	Aco014493.1	Aco010674.1	Aco007825.1	Aco017275.1	Aco021551.1	Aco009133.1
Aco028427.1	Aco004861.1	Aco015352.1	Aco008704.1	Aco018261.1	Aco003556.1	Aco007742.1	Aco015176.1
Aco012662.1	Aco007228.1	Aco003337.1	Aco022026.1	Aco013422.1	Aco002342.1	Aco004816.1	Aco000232.1
Aco011408.1	Aco009636.1	Aco003312.1	Aco000166.1	Aco016028.1	Aco003565.1	Aco012956.1	Aco009534.1
Aco009033.1	Aco005919.1	Aco003144.1	Aco026393.1	Aco007260.1	Aco011903.1	Aco008296.1	Aco006060.1
Aco007499.1	Aco002864.1	Aco011210.1	Aco002323.1	Aco012231.1	Aco002082.1	Aco005951.1	Aco003807.1
Aco009652.1	Aco011336.1	Aco018942.1	Aco009824.1	Aco021174.1	Aco017752.1	Aco006904.1	Aco016079.1
Aco000731.1	Aco000155.1	Aco017763.1	Aco008624.1	Aco015367.1	Aco000597.1	Aco001460.1	Aco014523.1
Aco024698.1	Aco013641.1	Aco007053.1	Aco023271.1	Aco007721.1	Aco013595.1	Aco017741.1	Aco005259.1
Aco017378.1	Aco007748.1	Aco023960.1	Aco013120.1	Aco000498.1	Aco005385.1	Aco018065.1	Aco015533.1
Aco012799.1	Aco011476.1	Aco009949.1	Aco002123.1	Aco008048.1	Aco012827.1	Aco020613.1	Aco011000.1
Aco006702.1	Aco025472.1	Aco010025.1	Aco015349.1	Aco000443.1	Aco014397.1	Aco008536.1	Aco012992.1
Aco016087.1	Aco017566.1	Aco024201.1	Aco014585.1	Aco023099.1	Aco004925.1	Aco010917.1	Aco002689.1
Aco005368.1	Aco002389.1	Aco009033.1	Aco005160.1	Aco000477.1	Aco002628.1	Aco014073.1	Aco009213.1
Aco014493.1	Aco015349.1	Aco000731.1	Aco010167.1	Aco011544.1	Aco004656.1	Aco018200.1	Aco025351.1
Aco015456.1	Aco002505.1	Aco004501.1	Aco012076.1	Aco016124.1	Aco022289.1	Aco017337.1	Aco001457.1
Aco008012.1	Aco005293.1	Aco000683.1	Aco018901.1	Aco006055.1	Aco005580.1	Aco016863.1	Aco020916.1
Aco010331.1	Aco017026.1	Aco009681.1	Aco005482.1	Aco007259.1	Aco014686.1	Aco013685.1	Aco022461.1
Aco027617.1	Aco008808.1	Aco012537.1	Aco008285.1	Aco016246.1	Aco003262.1	Aco004264.1	Aco014962.1
Aco009242.1	Aco009982.1	Aco010847.1	Aco002382.1	Aco005247.1	Aco005386.1	Aco014598.1	Aco000783.1
Aco017230.1	Aco001150.1	Aco029528.1	Aco000155.1	Aco015466.1	Aco013652.1	Aco003265.1	Aco014751.1
Aco019014.1	Aco008351.1	Aco016270.1	Aco011442.1	Aco017358.1	Aco001708.1	Aco009612.1	Aco017460.1
Aco009131.1	Aco012057.1	Aco001406.1	Aco025472.1	Aco009293.1	Aco019548.1	Aco003532.1	Aco018875.1
Aco010249.1	Aco002818.1	Aco011872.1	Aco006465.1	Aco008972.1	Aco000411.1	Aco005793.1	Aco005595.1
Aco000176.1	Aco018901.1	Aco016087.1	Aco016652.1	Aco006086.1	Aco014487.1	Aco000477.1	Aco020903.1
Aco018596.1	Aco003857.1	Aco005478.1	Aco021236.1	Aco002286.1	Aco023020.1	Aco005999.1	Aco002690.1
Aco002475.1	Aco021236.1	Aco005402.1	Aco009558.1	Aco012167.1	Aco011892.1	Aco023264.1	Aco005466.1
Aco002953.1	Aco006437.1	Aco020312.1	Aco008625.1	Aco026223.1	Aco008573.1	Aco012855.1	Aco002800.1
Aco017763.1	Aco011376.1	Aco015001.1	Aco003131.1	Aco023882.1	Aco005204.1	Aco000795.1	Aco021624.1
Aco001939.1	Aco013460.1	Aco008063.1	Aco016291.1	Aco009105.1	Aco019258.1	Aco012475.1	Aco003977.1
Aco001167.1	Aco004203.1	Aco008786.1	Aco011376.1	Aco005035.1	Aco001684.1	Aco007502.1	Aco013319.1
Aco011924.1	Aco000903.1	Aco005107.1	Aco013992.1	Aco012680.1	Aco004898.1	Aco005930.1	Aco008633.1
Aco000052.1	Aco002796.1	Aco016862.1	Aco003857.1	Aco004068.1	Aco004229.1	Aco010499.1	Aco014740.1
Aco002698.1	Aco016947.1	Aco016173.1	Aco022111.1	Aco001868.1	Aco012603.1	Aco016098.1	Aco003010.1
Aco009612.1	Aco001801.1	Aco002700.1	Aco013641.1	Aco014884.1	Aco008866.1	Aco009928.1	Aco018440.1
Aco020895.1	Aco005618.1	Aco012556.1	Aco011365.1	Aco023951.1	Aco001937.1	Aco004409.1	Aco023020.1
Aco024201.1	Aco022074.1	Aco015718.1	Aco006578.1	Aco006521.1	Aco011757.1	Aco009885.1	Aco008528.1
Aco024209.1	Aco016932.1	Aco006702.1	Aco006531.1	Aco003223.1	Aco012107.1	Aco007706.1	Aco018512.1
Aco023960.1	Aco018264.1	Aco022698.1	Aco008242.1	Aco009590.1	Aco002504.1	Aco004891.1	Aco014813.1
Aco016176.1	Aco011327.1	Aco016089.1	Aco018539.1	Aco003370.1	Aco017161.1	Aco016124.1	Aco011366.1
Aco016395.1	Aco004974.1	Aco020095.1	Aco008332.1	Aco012682.1	Aco015374.1	Aco011447.1	Aco019261.1
Aco014017.1	Aco000844.1	Aco012608.1	Aco024230.1	Aco008006.1	Aco005039.1	Aco025472.1	Aco024110.1
Aco000723.1	Aco016682.1	Aco005368.1	Aco017566.1	Aco005130.1	Aco004277.1	Aco014974.1	Aco029167.1
Aco004503.1	Aco002123.1	Aco007607.1	Aco017906.1	Aco020312.1	Aco014626.1	Aco012231.1	Aco005258.1
Aco023139.1	Aco019860.1	Aco003929.1	Aco006487.1	Aco017747.1	Aco024486.1	Aco001181.1	Aco002389.1
Aco017769.1	Aco007099.1	Aco002111.1	Aco007124.1	Aco002947.1	Aco009203.1	Aco011306.1	Aco004913.1
Aco013012.1	Aco009824.1	Aco003205.1	Aco009610.1	Aco001641.1	Aco011000.1	Aco011012.1	Aco017622.1
Aco011334.1	Aco022560.1	Aco000378.1	Aco007468.1	Aco008007.1	Aco022880.1	Aco017338.1	Aco009497.1
Aco006181.1	Aco011533.1	Aco023882.1	Aco003871.1	Aco015607.1	Aco000742.1	Aco010984.1	Aco002736.1
Aco012556.1	Aco024003.1	Aco003271.1	Aco007574.1	Aco008008.1	Aco023648.1	Aco002558.1	Aco004135.1
Aco015718.1	Aco005705.1	Aco024399.1	Aco022762.1	Aco000525.1	Aco004244.1	Aco006198.1	Aco009340.1
Aco024175.1	Aco014585.1	Aco012518.1	Aco002505.1	Aco010700.1	Aco005990.1	Aco000756.1	Aco001499.1
Aco006941.1	Aco018983.1	Aco004492.1	Aco010665.1	Aco010729.1	Aco009269.1	Aco016145.1	Aco009303.1
Aco005169.1	Aco012739.1	Aco013935.1	Aco004861.1	Aco011636.1	Aco011681.1	Aco007810.1	Aco018238.1
Aco004492.1	Aco013624.1	Aco013585.1	Aco023274.1	Aco006429.1	Aco010786.1	Aco005957.1	Aco008244.1
Aco025740.1	Aco008212.1	Aco018073.1	Aco013183.1	Aco006206.1	Aco001083.1	Aco016978.1	Aco015107.1
Aco016098.1	Aco023603.1	Aco015609.1	Aco015739.1	Aco011240.1	Aco003425.1	Aco005705.1	Aco013932.1
Aco010546.1	Aco013802.1	Aco013002.1	Aco005555.1	Aco003726.1	Aco000169.1	Aco012373.1	Aco012669.1
Aco021597.1	Aco005331.1	Aco024175.1	Aco024265.1	Aco015324.1	Aco024204.1	Aco018332.1	Aco021696.1
Aco022844.1	Aco011549.1	Aco000598.1	Aco021817.1	Aco004960.1	Aco014022.1	Aco007819.1	Aco003317.1
Aco003011.1	Aco002382.1	Aco018596.1	Aco007228.1	Aco007448.1	Aco009320.1	Aco005482.1	Aco004926.1
Aco020638.1	Aco009508.1	Aco007262.1	Aco013460.1	Aco018669.1	Aco006768.1	Aco008011.1	Aco006817.1
Aco025280.1	Aco006987.1	Aco003306.1	Aco021174.1	Aco010749.1	Aco029197.1	Aco020643.1	Aco015569.1
Aco007607.1	Aco006593.1	Aco011496.1	Aco004203.1	Aco010984.1	Aco003721.1	Aco017505.1	Aco029192.1
Aco017743.1	Aco008704.1	Aco022843.1	Aco013264.1	Aco009311.1	Aco013072.1	Aco011282.1	Aco011710.1
Aco010954.1	Aco010382.1	Aco024369.1	Aco026327.1	Aco012014.1	Aco017273.1	Aco003663.1	Aco000057.1
Aco009681.1	Aco003871.1	Aco012662.1	Aco024311.1	Aco005845.1	Aco016817.1	Aco005053.1	Aco007558.1
Aco008444.1	Aco001010.1	Aco019383.1	Aco006278.1	Aco013228.1	Aco015095.1	Aco014987.1	Aco020133.1
Aco000380.1	Aco008625.1	Aco017335.1	Aco017199.1	Aco006149.1	Aco009612.1	Aco024127.1	Aco004643.1
Aco000389.1	Aco011365.1	Aco021586.1	Aco006455.1	Aco014837.1	Aco008356.1	Aco016083.1	Aco003209.1
Aco001995.1	Aco010665.1	Aco006086.1	Aco011327.1	Aco014299.1	Aco011070.1	Aco018162.1	Aco021147.1
Aco028167.1	Aco008332.1	Aco018239.1	Aco016682.1	Aco002972.1	Aco004798.1	Aco003399.1	Aco004991.1
Aco013424.1	Aco025351.1	Aco008819.1	Aco016974.1	Aco004596.1	Aco004064.1	Aco017297.1	Aco017473.1
Aco014864.1	Aco007333.1	Aco004218.1	Aco023484.1	Aco016610.1	Aco006879.1	Aco015397.1	Aco019228.1
Aco013585.1	Aco011141.1	Aco019311.1	Aco007431.1	Aco014965.1	Aco017165.1	Aco016679.1	Aco013434.1
Aco016810.1	Aco010763.1	Aco006594.1	Aco006198.1	Aco016020.1	Aco004693.1	Aco004266.1	Aco013541.1
Aco005739.1	Aco001019.1	Aco007871.1	Aco012001.1	Aco002074.1	Aco027895.1	Aco004811.1	Aco002544.1
Aco001198.1	Aco000780.1	Aco008821.1	Aco001135.1	Aco009576.1	Aco018657.1	Aco015235.1	Aco017271.1
Aco024399.1	Aco013456.1	Aco005335.1	Aco009814.1	Aco005619.1	Aco016837.1	Aco001267.1	Aco012107.1
Aco007871.1	Aco002383.1	Aco003928.1	Aco013456.1	Aco010379.1	Aco014401.1	Aco009170.1	Aco015326.1
Aco003394.1	Aco006578.1	Aco011588.1	Aco004069.1	Aco001010.1	Aco010524.1	Aco014318.1	Aco012649.1
Aco000284.1	Aco023484.1	Aco011906.1	Aco026871.1	Aco005293.1	Aco000314.1	Aco005634.1	Aco001335.1
Aco022754.1	Aco015324.1	Aco014342.1	Aco011594.1	Aco017180.1	Aco000722.1	Aco013036.1	Aco024045.1
Aco018091.1	Aco021018.1	Aco014105.1	Aco012033.1	Aco010384.1	Aco017829.1	Aco000104.1	Aco017429.1
Aco006684.1	Aco008651.1	Aco007253.1	Aco013401.1	Aco017704.1	Aco022923.1	Aco010576.1	Aco017302.1
Aco018638.1	Aco002829.1	Aco015799.1	Aco017170.1	Aco011420.1	Aco007548.1	Aco020895.1	Aco011820.1
Aco018579.1	Aco023271.1	Aco016649.1	Aco000361.1	Aco009631.1	Aco006097.1	Aco009152.1	Aco016951.1
Aco014347.1	Aco007570.1	Aco025098.1	Aco017169.1	Aco007409.1	Aco004404.1	Aco022396.1	Aco021176.1
Aco002886.1	Aco001233.1	Aco014859.1	Aco017751.1	Aco018200.1	Aco027090.1	Aco006907.1	Aco008552.1
Aco013317.1	Aco007658.1	Aco018579.1	Aco018993.1	Aco022311.1	Aco009742.1	Aco011494.1	Aco008572.1
Aco005563.1	Aco007431.1	Aco000239.1	Aco001957.1	Aco008619.1	Aco002250.1	Aco014000.1	Aco021495.1
Aco003928.1	Aco000906.1	Aco017427.1	Aco001390.1	Aco002647.1	Aco012239.1	Aco001840.1	Aco010009.1
Aco016890.1	Aco007022.1	Aco009983.1	Aco005423.1	Aco010390.1	Aco013420.1	Aco001995.1	Aco008027.1
Aco010847.1	Aco007468.1	Aco006941.1	Aco001328.1	Aco004470.1	Aco009267.1	Aco005216.1	Aco014636.1
Aco008063.1	Aco011594.1	Aco015097.1	Aco011081.1	Aco008298.1	Aco016973.1	Aco017262.1	Aco009956.1
Aco009176.1	Aco001027.1	Aco018645.1	Aco004783.1	Aco005683.1	Aco002279.1	Aco008112.1	Aco003845.1
Aco003379.1	Aco017690.1	Aco013336.1	Aco006931.1	Aco004503.1	Aco006907.1	Aco007448.1	Aco000798.1
Aco009827.1	Aco017906.1	Aco001461.1	Aco007570.1	Aco023326.1	Aco003185.1	Aco013868.1	Aco004065.1
Aco023538.1	Aco007598.1	Aco003394.1	Aco008641.1	Aco000104.1	Aco001294.1	Aco012184.1	Aco012972.1
Aco017000.1	Aco008285.1	Aco017743.1	Aco017712.1	Aco004760.1	Aco010724.1	Aco003466.1	Aco002796.1
Aco015474.1	Aco015125.1	Aco003689.1	Aco002938.1	Aco008282.1	Aco001161.1	Aco003076.1	Aco006735.1
Aco005107.1	Aco018099.1	Aco015076.1	Aco010503.1	Aco018219.1	Aco008489.1	Aco012028.1	Aco014103.1
Aco001406.1	Aco009800.1	Aco003379.1	Aco007615.1	Aco007366.1	Aco019561.1	Aco003836.1	Aco009181.1
Aco029528.1	Aco022697.1	Aco021597.1	Aco012739.1	Aco004672.1	Aco010732.1	Aco015547.1	Aco010760.1
Aco000659.1	Aco013440.1	Aco008910.1	Aco022220.1	Aco013229.1	Aco004660.1	Aco019320.1	Aco005449.1
Aco019651.1	Aco001035.1	Aco009125.1	Aco011886.1	Aco014651.1	Aco021447.1	Aco013169.1	Aco013813.1
Aco024631.1	Aco000481.1	Aco006679.1	Aco012475.1	Aco011960.1	Aco016766.1	Aco010729.1	Aco001227.1
Aco011579.1	Aco011469.1	Aco012361.1	Aco018983.1	Aco006698.1	Aco003645.1	Aco012054.1	Aco009556.1
Aco002498.1	Aco004000.1	Aco009746.1	Aco015704.1	Aco001430.1	Aco006320.1	Aco015209.1	Aco003196.1
Aco008744.1	Aco022762.1	Aco000732.1	Aco000885.1	Aco003205.1	Aco005185.1	Aco012705.1	Aco018982.1
Aco016548.1	Aco026779.1	Aco014706.1	Aco011259.1	Aco003532.1	Aco014983.1	Aco004506.1	Aco016965.1
Aco007161.1	Aco007566.1	Aco015215.1	Aco015059.1	Aco007027.1	Aco017186.1	Aco015210.1	Aco010968.1
Aco027352.1	Aco002837.1	Aco013424.1	Aco016029.1	Aco004974.1	Aco015122.1	Aco012219.1	Aco016705.1
Aco012827.1	Aco011442.1	Aco000082.1	Aco015125.1	Aco003127.1	Aco025747.1	Aco007722.1	Aco000442.1
Aco007327.1	Aco017493.1	Aco021322.1	Aco016410.1	Aco009024.1	Aco004609.1	Aco006972.1	Aco010680.1
Aco015436.1	Aco007795.1	Aco008637.1	Aco009791.1	Aco003912.1	Aco014364.1	Aco013532.1	Aco002476.1
Aco013336.1	Aco000110.1	Aco012435.1	Aco027069.1	Aco017634.1	Aco020908.1	Aco009130.1	Aco005804.1
Aco007165.1	Aco009791.1	Aco026809.1	Aco021835.1	Aco018262.1	Aco004964.1	Aco023528.1	Aco001621.1
Aco014859.1	Aco015200.1	Aco008345.1	Aco009800.1	Aco014243.1	Aco021317.1	Aco017312.1	Aco001732.1
Aco005990.1	Aco018539.1	Aco017000.1	Aco003256.1	Aco008345.1	Aco012826.1	Aco020635.1	Aco014794.1
Aco019116.1	Aco013491.1	Aco004242.1	Aco012544.1	Aco016083.1	Aco004612.1	Aco004887.1	Aco005791.1
Aco010015.1	Aco013264.1	Aco021470.1	Aco003156.1	Aco015465.1	Aco013513.1	Aco013260.1	Aco006932.1
Aco001937.1	Aco012033.1	Aco027617.1	Aco009982.1	Aco014340.1	Aco014452.1	Aco014443.1	Aco022697.1
Aco018592.1	Aco017751.1	Aco013330.1	Aco008651.1	Aco013137.1	Aco015332.1	Aco010816.1	Aco015244.1
Aco000032.1	Aco021147.1	Aco022754.1	Aco000348.1	Aco009370.1	Aco006356.1	Aco007718.1	Aco027895.1
Aco007253.1	Aco013631.1	Aco005909.1	Aco014974.1	Aco014709.1	Aco011406.1	Aco001436.1	Aco003240.1
Aco017214.1	Aco017302.1	Aco025753.1	Aco017143.1	Aco025221.1	Aco015885.1	Aco005256.1	Aco011958.1
Aco006845.1	Aco000166.1	Aco000176.1	Aco002759.1	Aco008517.1	Aco011061.1	Aco009953.1	Aco017464.1
Aco016175.1	Aco023269.1	Aco013175.1	Aco004559.1	Aco013400.1	Aco000258.1	Aco006126.1	Aco008311.1
Aco002717.1	Aco015240.1	Aco007954.1	Aco013624.1	Aco024375.1	Aco016599.1	Aco000176.1	Aco018517.1
Aco005075.1	Aco010268.1	Aco015362.1	Aco015338.1	Aco004555.1	Aco024062.1	Aco002122.1	Aco004751.1
Aco010842.1	Aco011420.1	Aco019014.1	Aco015969.1	Aco014573.1	Aco009005.1	Aco004434.1	Aco017400.1
Aco013529.1	Aco015077.1	Aco004162.1	Aco012436.1	Aco028167.1	Aco000335.1	Aco012014.1	Aco002787.1
Aco011582.1	Aco006521.1	Aco003587.1	Aco000743.1	Aco001128.1	Aco010404.1	Aco018361.1	Aco003852.1
Aco025753.1	Aco008082.1	Aco017866.1	Aco002818.1	Aco004926.1	Aco007499.1	Aco019033.1	Aco025049.1
Aco021586.1	Aco006455.1	Aco008631.1	Aco019240.1	Aco003144.1	Aco015612.1	Aco013206.1	Aco021249.1
Aco017337.1	Aco018552.1	Aco009256.1	Aco002829.1	Aco001838.1	Aco024007.1	Aco015187.1	Aco008349.1
Aco000215.1	Aco018519.1	Aco009827.1	Aco000891.1	Aco015069.1	Aco012317.1	Aco006007.1	Aco001333.1
Aco008637.1	Aco012178.1	Aco011566.1	Aco023317.1	Aco005140.1	Aco001556.1	Aco011988.1	Aco004306.1
Aco004816.1	Aco004193.1	Aco021623.1	Aco012813.1	Aco010116.1	Aco011967.1	Aco020162.1	Aco008804.1
Aco015362.1	Aco017170.1	Aco017979.1	Aco007588.1	Aco014226.1	Aco012948.1	Aco015295.1	Aco009825.1
Aco002739.1	Aco004495.1	Aco028330.1	Aco005208.1	Aco004859.1	Aco002836.1	Aco024411.1	Aco012562.1
Aco022987.1	Aco024265.1	Aco019651.1	Aco001417.1	Aco026137.1	Aco020013.1	Aco015700.1	Aco004246.1
Aco013169.1	Aco010167.1	Aco005794.1	Aco013943.1	Aco001576.1	Aco003082.1	Aco012911.1	Aco010228.1
Aco002111.1	Aco017473.1	Aco006219.1	Aco007795.1	Aco007022.1	Aco010657.1	Aco010264.1	Aco013410.1
Aco011872.1	Aco008685.1	Aco016395.1	Aco010776.1	Aco009810.1	Aco012153.1	Aco016649.1	Aco009002.1
Aco010414.1	Aco000885.1	Aco001089.1	Aco005618.1	Aco003739.1	Aco016590.1	Aco001187.1	Aco019011.1
Aco018073.1	Aco000525.1	Aco006937.1	Aco010808.1	Aco008011.1	Aco014278.1	Aco009094.1	Aco007407.1
Aco007981.1	Aco017712.1	Aco014284.1	Aco012057.1	Aco007096.1	Aco006278.1	Aco010405.1	Aco009870.1
Aco023809.1	Aco012545.1	Aco013012.1	Aco014883.1	Aco011973.1	Aco002343.1	Aco002925.1	Aco004235.1
Aco023695.1	Aco017564.1	Aco004652.1	Aco023020.1	Aco005559.1	Aco021395.1	Aco008866.1	Aco009969.1
Aco010381.1	Aco015969.1	Aco005739.1	Aco013206.1	Aco014554.1	Aco005713.1	Aco020629.1	Aco006954.1
Aco020983.1	Aco000891.1	Aco008680.1	Aco000756.1	Aco021551.1	Aco007651.1	Aco007825.1	Aco013272.1
Aco005478.1	Aco006766.1	Aco001003.1	Aco016918.1	Aco002544.1	Aco017824.1	Aco023778.1	Aco001348.1
Aco000104.1	Aco002832.1	Aco011358.1	Aco017505.1	Aco003022.1	Aco004618.1	Aco013001.1	Aco011061.1
Aco026882.1	Aco015519.1	Aco015534.1	Aco001019.1	Aco018107.1	Aco017361.1	Aco000252.1	Aco016725.1
Aco000910.1	Aco002323.1	Aco010114.1	Aco017026.1	Aco004598.1	Aco001398.1	Aco001306.1	Aco005108.1
Aco008906.1	Aco002630.1	Aco014310.1	Aco018505.1	Aco017741.1	Aco011469.1	Aco020108.1	Aco009040.1
Aco017520.1	Aco005482.1	Aco010331.1	Aco015522.1	Aco001580.1	Aco001825.1	Aco012499.1	Aco006911.1
Aco005358.1	Aco025395.1	Aco001198.1	Aco000844.1	Aco011567.1	Aco008513.1	Aco003657.1	Aco001612.1
Aco015453.1	Aco006487.1	Aco014294.1	Aco019860.1	Aco016861.1	Aco021772.1	Aco009148.1	Aco015555.1
Aco021623.1	Aco004621.1	Aco013169.1	Aco007883.1	Aco013745.1	Aco017081.1	Aco017378.1	Aco006402.1
Aco000388.1	Aco012682.1	Aco014864.1	Aco012488.1	Aco016265.1	Aco005712.1	Aco005619.1	Aco025129.1
Aco020962.1	Aco017199.1	Aco015226.1	Aco000489.1	Aco013912.1	Aco000586.1	Aco011975.1	Aco025579.1
Aco006606.1	Aco016291.1	Aco004673.1	Aco010268.1	Aco012399.1	Aco017530.1	Aco001326.1	Aco004627.1
Aco001684.1	Aco010680.1	Aco018091.1	Aco018421.1	Aco004242.1	Aco024631.1	Aco015097.1	Aco007206.1
Aco009644.1	Aco010808.1	Aco014466.1	Aco010081.1	Aco017566.1	Aco006635.1	Aco002613.1	Aco012235.1
Aco000239.1	Aco016393.1	Aco000248.1	Aco018441.1	Aco015425.1	Aco003757.1	Aco013351.1	Aco019702.1
Aco010657.1	Aco024311.1	Aco015405.1	Aco003875.1	Aco021330.1	Aco005137.1	Aco025857.1	Aco009748.1
Aco014946.1	Aco007375.1	Aco022409.1	Aco014259.1	Aco006630.1	Aco005075.1	Aco016884.1	Aco012481.1
Aco019033.1	Aco012001.1	Aco019806.1	Aco012418.1	Aco008110.1	Aco016361.1	Aco001236.1	Aco008715.1
Aco009813.1	Aco007883.1	Aco017230.1	Aco004621.1	Aco015894.1	Aco010196.1	Aco014629.1	Aco002747.1
Aco010707.1	Aco016652.1	Aco002286.1	Aco011603.1	Aco006291.1	Aco003946.1	Aco003343.1	Aco019023.1
Aco014310.1	Aco003256.1	Aco019379.1	Aco005331.1	Aco004501.1	Aco003212.1	Aco011765.1	Aco021396.1
Aco023054.1	Aco005448.1	Aco002475.1	Aco009326.1	Aco009108.1	Aco003286.1	Aco003058.1	Aco009229.1
Aco008584.1	Aco000548.1	Aco003308.1	Aco009952.1	Aco015305.1	Aco018542.1	Aco002309.1	Aco007248.1
Aco000082.1	Aco004498.1	Aco001153.1	Aco015240.1	Aco008817.1	Aco026589.1	Aco003536.1	Aco000415.1
Aco014284.1	Aco015704.1	Aco005715.1	Aco005658.1	Aco005016.1	Aco001623.1	Aco000118.1	Aco014105.1
Aco012731.1	Aco011006.1	Aco005667.1	Aco016419.1	Aco012669.1	Aco018578.1	Aco013526.1	Aco020082.1
Aco019311.1	Aco006471.1	Aco002498.1	Aco001150.1	Aco025219.1	Aco006476.1	Aco004870.1	Aco017433.1
Aco010232.1	Aco000361.1	Aco003331.1	Aco013532.1	Aco003393.1	Aco004679.1	Aco012813.1	Aco006982.1
Aco004073.1	Aco012524.1	Aco013981.1	Aco005821.1	Aco015219.1	Aco014989.1	Aco007208.1	Aco027228.1
Aco020556.1	Aco015059.1	Aco005022.1	Aco026779.1	Aco009691.1	Aco001039.1	Aco001977.1	Aco001249.1
Aco006385.1	Aco012076.1	Aco012799.1	Aco002910.1	Aco005358.1	Aco010292.1	Aco015607.1	Aco006163.1
Aco015624.1	Aco003156.1	Aco024612.1	Aco011476.1	Aco005721.1	Aco019510.1	Aco004018.1	Aco002998.1
Aco021395.1	Aco007019.1	Aco013892.1	Aco005290.1	Aco003417.1	Aco014552.1	Aco003853.1	Aco004208.1
Aco025098.1	Aco005346.1	Aco006711.1	Aco024259.1	Aco009134.1	Aco019203.1	Aco017547.1	Aco016066.1
Aco004656.1	Aco020332.1	Aco009131.1	Aco021018.1	Aco011207.1	Aco010564.1	Aco000032.1	Aco004994.1
Aco016929.1	Aco008927.1	Aco005386.1	Aco011186.1	Aco001729.1	Aco010813.1	Aco017902.1	Aco015015.1
Aco008658.1	Aco021176.1	Aco008178.1	Aco000906.1	Aco001469.1	Aco011422.1	Aco016723.1	Aco002276.1
Aco008786.1	Aco019969.1	Aco006384.1	Aco014640.1	Aco014202.1	Aco013401.1	Aco001180.1	Aco005460.1
Aco004410.1	Aco016029.1	Aco008110.1	Aco011484.1	Aco007408.1	Aco009766.1	Aco010986.1	Aco023735.1
Aco000933.1	Aco023317.1	Aco010116.1	Aco014099.1	Aco002968.1	Aco008410.1	Aco015123.1	Aco001982.1
Aco003286.1	Aco004622.1	Aco015831.1	Aco016348.1	Aco018350.1	Aco003918.1	Aco018645.1	Aco000572.1
Aco002836.1	Aco018902.1	Aco019116.1	Aco020635.1	Aco010744.1	Aco006939.1	Aco016175.1	Aco002591.1
Aco000794.1	Aco008641.1	Aco010507.1	Aco001116.1	Aco005292.1	Aco001308.1	Aco008759.1	Aco009875.1
Aco004565.1	Aco001957.1	Aco020323.1	Aco025366.1	Aco014149.1	Aco020809.1	Aco019529.1	Aco009511.1
Aco009241.1	Aco000357.1	Aco009624.1	Aco009144.1	Aco008241.1	Aco018433.1	Aco008619.1	Aco007012.1
Aco011771.1	Aco024230.1	Aco008692.1	Aco004320.1	Aco003100.1	Aco022553.1	Aco013400.1	Aco011109.1
Aco000337.1	Aco024880.1	Aco000926.1	Aco007731.1	Aco001719.1	Aco003168.1	Aco022835.1	Aco007568.1
Aco015480.1	Aco000743.1	Aco012906.1	Aco013526.1	Aco012091.1	Aco022873.1	Aco002635.1	Aco009964.1
Aco013111.1	Aco016410.1	Aco008210.1	Aco012878.1	Aco007768.1	Aco008443.1	Aco006086.1	Aco009605.1
Aco005831.1	Aco012099.1	Aco017142.1	Aco019983.1	Aco023844.1	Aco002812.1	Aco014414.1	Aco026313.1
Aco024987.1	Aco021293.1	Aco017273.1	Aco010763.1	Aco002562.1	Aco015212.1	Aco005864.1	Aco009972.1
Aco011013.1	Aco001652.1	Aco017437.1	Aco008771.1	Aco011210.1	Aco015008.1	Aco010207.1	Aco008494.1
Aco000248.1	Aco001853.1	Aco018638.1	Aco011447.1	Aco006440.1	Aco016356.1	Aco014554.1	Aco005839.1
Aco024539.1	Aco015064.1	Aco005427.1	Aco021013.1	Aco020309.1	Aco006486.1	Aco022669.1	Aco013087.1
Aco003226.1	Aco004598.1	Aco019033.1	Aco001583.1	Aco010261.1	Aco007552.1	Aco002430.1	Aco024042.1
Aco005335.1	Aco017529.1	Aco020962.1	Aco012587.1	Aco021833.1	Aco012876.1	Aco006551.1	Aco021653.1
Aco005905.1	Aco002615.1	Aco010261.1	Aco007786.1	Aco001526.1	Aco011057.1	Aco018124.1	Aco006706.1
Aco011358.1	Aco006911.1	Aco017733.1	Aco007578.1	Aco000638.1	Aco014012.1	Aco010153.1	Aco018037.1
Aco011566.1	Aco005157.1	Aco017051.1	Aco015200.1	Aco004169.1	Aco015510.1	Aco002972.1	Aco006780.1
Aco017752.1	Aco014640.1	Aco001236.1	Aco001536.1	Aco019813.1	Aco005642.1	Aco004242.1	Aco027227.1
Aco005712.1	Aco025405.1	Aco000723.1	Aco003119.1	Aco007383.1	Aco006247.1	Aco001216.1	Aco000321.1
Aco005617.1	Aco019061.1	Aco006223.1	Aco014769.1	Aco016170.1	Aco009474.1	Aco003492.1	Aco004131.1
Aco008178.1	Aco025129.1	Aco002884.1	Aco000118.1	Aco009595.1	Aco027061.1	Aco006719.1	Aco003096.1
Aco017051.1	Aco007112.1	Aco013915.1	Aco019788.1	Aco016348.1	Aco010802.1	Aco009327.1	Aco014466.1
Aco004229.1	Aco002910.1	Aco012497.1	Aco005230.1	Aco014628.1	Aco005421.1	Aco016189.1	Aco022068.1
Aco003929.1	Aco014283.1	Aco002836.1	Aco007350.1	Aco004671.1	Aco015624.1	Aco002881.1	Aco006038.1
Aco002946.1	Aco010674.1	Aco002698.1	Aco019509.1	Aco002740.1	Aco024640.1	Aco025280.1	Aco016860.1
Aco004002.1	Aco010081.1	Aco015482.1	Aco001277.1	Aco016027.1	Aco029228.1	Aco016113.1	Aco018511.1
Aco018523.1	Aco002484.1	Aco004002.1	Aco007598.1	Aco008049.1	Aco000773.1	Aco008493.1	Aco003560.1
Aco003205.1	Aco014328.1	Aco014119.1	Aco003801.1	Aco016947.1	Aco017781.1	Aco009944.1	Aco009829.1
Aco016649.1	Aco008807.1	Aco003879.1	Aco022025.1	Aco006205.1	Aco017171.1	Aco004303.1	Aco004824.1
Aco014686.1	Aco004320.1	Aco002845.1	Aco008948.1	Aco005286.1	Aco021382.1	Aco014051.1	Aco018451.1
Aco015374.1	Aco003875.1	Aco015511.1	Aco016103.1	Aco014647.1	Aco009953.1	Aco016112.1	Aco015561.1
Aco005586.1	Aco002788.1	Aco027265.1	Aco016636.1	Aco001669.1	Aco018895.1	Aco006643.1	Aco017487.1
Aco000633.1	Aco000630.1	Aco018650.1	Aco019766.1	Aco016615.1	Aco011286.1	Aco014798.1	Aco004004.1
Aco012608.1	Aco025366.1	Aco007981.1	Aco000357.1	Aco009592.1	Aco000337.1	Aco012566.1	Aco006031.1
Aco013153.1	Aco027069.1	Aco018592.1	Aco020182.1	Aco008436.1	Aco006931.1	Aco014404.1	Aco002410.1
Aco004075.1	Aco012544.1	Aco022109.1	Aco002864.1	Aco011462.1	Aco004897.1	Aco003849.1	Aco019006.1
Aco014095.1	Aco009227.1	Aco004073.1	Aco016430.1	Aco004876.1	Aco004094.1	Aco004360.1	Aco007046.1
Aco007766.1	Aco014883.1	Aco003602.1	Aco011516.1	Aco006385.1	Aco017869.1	Aco007120.1	Aco008727.1
Aco020095.1	Aco017143.1	Aco009652.1	Aco023655.1	Aco006783.1	Aco023645.1	Aco022082.1	Aco004685.1
Aco018942.1	Aco018172.1	Aco013317.1	Aco011763.1	Aco006378.1	Aco009126.1	Aco004673.1	Aco007921.1
Aco013652.1	Aco009326.1	Aco012539.1	Aco024451.1	Aco029236.1	Aco007034.1	Aco008345.1	Aco007593.1
Aco017733.1	Aco001362.1	Aco015453.1	Aco006556.1	Aco014001.1	Aco000618.1	Aco017180.1	Aco002342.1
Aco009990.1	Aco007786.1	Aco020601.1	Aco006805.1	Aco000470.1	Aco003980.1	Aco001336.1	Aco025854.1
Aco009850.1	Aco001135.1	Aco010842.1	Aco017473.1	Aco012840.1	Aco015107.1	Aco016610.1	Aco006818.1
Aco006414.1	Aco009805.1	Aco014303.1	Aco022023.1	Aco013351.1	Aco023947.1	Aco004596.1	Aco000505.1
Aco002940.1	Aco013479.1	Aco000052.1	Aco003675.1	Aco009746.1	Aco003943.1	Aco000791.1	Aco001697.1
Aco026499.1	Aco005877.1	Aco010414.1	Aco014538.1	Aco016190.1	Aco028694.1	Aco017355.1	Aco005593.1
Aco005746.1	Aco012616.1	Aco017747.1	Aco012218.1	Aco016679.1	Aco000472.1	Aco003308.1	Aco009750.1
Aco008417.1	Aco001121.1	Aco010143.1	Aco026249.1	Aco014262.1	Aco009181.1	Aco012004.1	Aco011851.1
Aco004218.1	Aco007047.1	Aco023538.1	Aco002559.1	Aco003602.1	Aco009587.1	Aco021447.1	Aco021173.1
Aco009270.1	Aco006103.1	Aco021429.1	Aco005662.1	Aco024063.1	Aco006522.1	Aco018699.1	Aco010357.1
Aco005909.1	Aco015220.1	Aco012389.1	Aco000178.1	Aco010327.1	Aco009739.1	Aco011205.1	Aco005980.1
Aco016692.1	Aco012860.1	Aco013621.1	Aco011261.1	Aco008421.1	Aco020108.1	Aco003213.1	Aco015184.1
Aco016911.1	Aco008392.1	Aco030147.1	Aco004602.1	Aco014105.1	Aco012262.1	Aco007442.1	Aco006142.1
Aco000413.1	Aco012488.1	Aco004891.1	Aco016585.1	Aco020967.1	Aco003026.1	Aco011918.1	Aco001580.1
Aco008631.1	Aco000178.1	Aco000215.1	Aco015601.1	Aco012000.1	Aco006034.1	Aco008665.1	Aco007147.1
Aco004239.1	Aco018978.1	Aco009270.1	Aco002398.1	Aco004000.1	Aco006269.1	Aco001136.1	Aco001116.1
Aco006719.1	Aco026871.1	Aco011618.1	Aco006766.1	Aco004310.1	Aco011397.1	Aco028223.1	Aco000921.1
Aco004679.1	Aco002820.1	Aco023054.1	Aco003439.1	Aco008446.1	Aco005590.1	Aco003519.1	Aco011669.1
Aco022409.1	Aco023866.1	Aco014837.1	Aco017029.1	Aco002902.1	Aco013190.1	Aco011614.1	Aco018224.1
Aco012153.1	Aco013407.1	Aco017949.1	Aco022157.1	Aco004667.1	Aco011531.1	Aco016304.1	Aco020521.1
Aco024996.1	Aco020049.1	Aco005169.1	Aco000903.1	Aco009946.1	Aco005517.1	Aco000119.1	Aco003571.1
Aco000250.1	Aco011928.1	Aco011782.1	Aco010513.1	Aco016007.1	Aco010461.1	Aco007303.1	Aco011788.1
Aco001759.1	Aco002943.1	Aco006291.1	Aco029113.1	Aco012196.1	Aco003844.1	Aco027695.1	Aco007733.1
Aco001003.1	Aco009585.1	Aco000413.1	Aco013950.1	Aco024588.1	Aco007879.1	Aco005481.1	Aco000957.1
Aco009134.1	Aco000498.1	Aco017337.1	Aco007729.1	Aco005042.1	Aco000922.1	Aco018682.1	Aco006447.1
Aco009953.1	Aco013647.1	Aco011408.1	Aco025864.1	Aco005478.1	Aco007342.1	Aco017935.1	Aco012866.1
Aco017991.1	Aco001583.1	Aco018107.1	Aco003704.1	Aco011776.1	Aco014270.1	Aco004805.1	Aco025395.1
Aco013915.1	Aco021835.1	Aco008380.1	Aco007099.1	Aco001523.1	Aco014493.1	Aco001576.1	Aco001824.1
Aco006373.1	Aco018219.1	Aco004283.1	Aco002837.1	Aco005226.1	Aco000349.1	Aco002898.1	Aco005341.1
Aco003556.1	Aco004874.1	Aco024514.1	Aco008866.1	Aco013002.1	Aco022313.1	Aco007707.1	Aco001121.1
Aco004891.1	Aco008528.1	Aco017554.1	Aco013802.1	Aco005592.1	Aco009717.1	Aco000265.1	Aco003203.1
Aco003442.1	Aco023020.1	Aco013075.1	Aco001095.1	Aco008270.1	Aco013958.1	Aco008007.1	Aco013946.1
Aco004493.1	Aco003829.1	Aco002739.1	Aco000548.1	Aco008718.1	Aco027352.1	Aco000810.1	Aco001338.1
Aco023778.1	Aco005565.1	Aco001226.1	Aco013001.1	Aco024208.1	Aco012638.1	Aco014039.1	Aco004908.1
Aco006774.1	Aco019788.1	Aco017501.1	Aco011941.1	Aco003397.1	Aco019256.1	Aco014489.1	Aco008593.1
Aco000884.1	Aco018336.1	Aco010310.1	Aco017238.1	Aco022698.1	Aco009454.1	Aco001954.1	Aco012533.1
Aco010848.1	Aco002343.1	Aco016692.1	Aco028875.1	Aco016034.1	Aco016659.1	Aco017052.1	Aco007019.1
Aco004706.1	Aco004602.1	Aco004160.1	Aco001878.1	Aco008534.1	Aco016022.1	Aco026938.1	Aco011483.1
Aco020616.1	Aco012186.1	Aco009242.1	Aco027725.1	Aco022109.1	Aco019024.1	Aco024208.1	Aco012697.1
Aco014706.1	Aco006052.1	Aco006340.1	Aco011197.1	Aco020482.1	Aco014261.1	Aco008697.1	Aco004646.1
Aco019066.1	Aco005555.1	Aco000284.1	Aco011006.1	Aco017026.1	Aco001547.1	Aco002930.1	Aco010352.1
Aco000922.1	Aco008361.1	Aco010239.1	Aco015377.1	Aco011337.1	Aco004675.1	Aco010390.1	Aco007434.1
Aco005359.1	Aco008806.1	Aco000509.1	Aco023554.1	Aco009805.1	Aco013954.1	Aco007770.1	Aco009860.1
Aco009267.1	Aco004555.1	Aco012574.1	Aco005991.1	Aco009557.1	Aco004066.1	Aco003044.1	Aco024949.1
Aco011588.1	Aco016190.1	Aco017429.1	Aco019061.1	Aco009570.1	Aco018865.1	Aco020652.1	Aco015324.1
Aco030147.1	Aco022025.1	Aco009717.1	Aco011715.1	Aco012777.1	Aco021372.1	Aco012167.1	Aco005162.1
Aco015226.1	Aco026248.1	Aco012533.1	Aco011549.1	Aco007136.1	Aco006466.1	Aco017377.1	Aco001530.1
Aco000371.1	Aco011181.1	Aco005363.1	Aco013685.1	Aco002564.1	Aco014425.1	Aco017384.1	Aco008854.1
Aco000509.1	Aco012418.1	Aco014017.1	Aco020377.1	Aco002482.1	Aco012251.1	Aco018404.1	Aco001468.1
Aco013002.1	Aco023470.1	Aco012373.1	Aco000989.1	Aco004891.1	Aco007245.1	Aco014693.1	Aco011661.1
Aco000990.1	Aco005077.1	Aco003003.1	Aco018336.1	Aco004844.1	Aco020638.1	Aco009063.1	Aco004137.1
Aco010504.1	Aco013740.1	Aco005269.1	Aco018946.1	Aco026414.1	Aco002061.1	Aco017368.1	Aco010853.1
Aco003331.1	Aco026249.1	Aco010171.1	Aco011959.1	Aco011609.1	Aco011179.1	Aco011959.1	Aco001648.1
Aco005022.1	Aco019424.1	Aco020989.1	Aco006907.1	Aco000360.1	Aco005858.1	Aco016053.1	Aco007086.1
Aco011997.1	Aco029113.1	Aco028427.1	Aco004236.1	Aco003614.1	Aco004022.1	Aco017583.1	Aco005274.1
Aco012497.1	Aco005230.1	Aco001744.1	Aco002995.1	Aco009667.1	Aco013206.1	Aco014965.1	Aco001092.1
Aco009204.1	Aco015188.1	Aco007146.1	Aco003829.1	Aco014375.1	Aco006460.1	Aco009324.1	Aco003739.1
Aco002840.1	Aco006021.1	Aco000057.1	Aco002061.1	Aco005269.1	Aco027900.1	Aco014242.1	Aco000734.1
Aco018030.1	Aco011483.1	Aco004627.1	Aco008813.1	Aco016338.1	Aco031868.1	Aco003131.1	Aco010974.1
Aco024540.1	Aco004553.1	Aco017520.1	Aco016397.1	Aco001625.1	Aco000170.1	Aco018180.1	Aco019815.1
Aco011892.1	Aco009632.1	Aco003034.1	Aco014598.1	Aco000671.1	Aco016809.1	Aco015549.1	Aco011169.1
Aco009291.1	Aco004573.1	Aco006568.1	Aco005925.1	Aco005106.1	Aco014033.1	Aco014089.1	Aco014996.1
Aco000683.1	Aco003739.1	Aco001072.1	Aco021293.1	Aco006021.1	Aco017717.1	Aco019948.1	Aco003391.1
Aco011289.1	Aco006378.1	Aco015856.1	Aco000909.1	Aco012589.1	Aco018090.1	Aco003320.1	Aco003225.1
Aco007053.1	Aco004045.1	Aco005156.1	Aco017547.1	Aco029318.1	Aco016057.1	Aco015234.1	Aco001853.1
Aco014024.1	Aco017169.1	Aco011416.1	Aco001161.1	Aco000645.1	Aco008715.1	Aco012428.1	Aco008927.1
Aco016737.1	Aco015338.1	Aco006429.1	Aco019253.1	Aco010168.1	Aco007652.1	Aco014032.1	Aco001318.1
Aco025365.1	Aco006931.1	Aco007038.1	Aco007658.1	Aco005442.1	Aco010549.1	Aco008718.1	Aco018591.1
Aco008908.1	Aco028799.1	Aco004423.1	Aco013647.1	Aco006629.1	Aco021288.1	Aco011462.1	Aco011015.1
Aco008262.1	Aco016031.1	Aco014011.1	Aco002738.1	Aco007162.1	Aco004493.1	Aco013276.1	Aco021405.1
Aco002546.1	Aco010776.1	Aco016208.1	Aco006348.1	Aco010994.1	Aco015193.1	Aco020565.1	Aco001389.1
Aco000393.1	Aco000489.1	Aco015069.1	Aco003695.1	Aco013314.1	Aco007889.1	Aco013490.1	Aco005695.1
Aco014842.1	Aco015377.1	Aco011349.1	Aco001672.1	Aco002824.1	Aco000118.1	Aco001135.1	Aco020625.1
Aco000352.1	Aco000232.1	Aco018523.1	Aco017493.1	Aco000851.1	Aco012740.1	Aco000240.1	Aco005013.1
Aco000598.1	Aco022487.1	Aco021918.1	Aco027090.1	Aco009685.1	Aco011669.1	Aco015894.1	Aco019805.1
Aco010982.1	Aco011186.1	Aco017214.1	Aco017944.1	Aco007124.1	Aco002406.1	Aco014264.1	Aco002305.1
Aco012954.1	Aco003614.1	Aco008744.1	Aco013891.1	Aco006020.1	Aco001443.1	Aco015156.1	Aco013407.1
Aco017364.1	Aco001199.1	Aco011579.1	Aco006007.1	Aco005105.1	Aco011405.1	Aco012152.1	Aco012504.1
Aco001125.1	Aco000989.1	Aco005617.1	Aco026565.1	Aco017564.1	Aco012599.1	Aco016835.1	Aco024560.1
Aco001326.1	Aco002938.1	Aco008571.1	Aco008493.1	Aco002484.1	Aco001154.1	Aco015132.1	Aco014183.1
Aco003271.1	Aco001390.1	Aco010249.1	Aco006987.1	Aco004843.1	Aco014037.1	Aco012010.1	Aco003020.1
Aco013974.1	Aco019527.1	Aco017477.1	Aco009434.1	Aco011235.1	Aco027310.1	Aco003892.1	Aco006034.1
Aco013938.1	Aco005607.1	Aco015269.1	Aco019527.1	Aco000503.1	Aco013974.1	Aco014748.1	Aco010456.1
Aco008692.1	Aco015522.1	Aco019013.1	Aco021440.1	Aco012061.1	Aco003560.1	Aco017388.1	Aco012668.1
Aco004798.1	Aco000795.1	Aco018678.1	Aco013280.1	Aco023478.1	Aco018451.1	Aco011797.1	Aco009967.1
Aco013562.1	Aco020182.1	Aco022003.1	Aco006546.1	Aco002422.1	Aco015061.1	Aco016692.1	Aco019806.1
Aco014271.1	Aco016636.1	Aco018510.1	Aco024880.1	Aco009965.1	Aco023819.1	Aco007929.1	Aco012147.1
Aco020178.1	Aco012812.1	Aco013111.1	Aco018552.1	Aco001941.1	Aco009992.1	Aco000301.1	Aco011167.1
Aco018949.1	Aco001536.1	Aco011231.1	Aco012618.1	Aco011019.1	Aco007295.1	Aco008008.1	Aco010030.1
Aco006811.1	Aco005595.1	Aco014842.1	Aco008284.1	Aco014245.1	Aco009601.1	Aco004430.1	Aco021134.1
Aco011496.1	Aco021013.1	Aco009505.1	Aco008212.1	Aco008545.1	Aco028087.1	Aco004971.1	Aco012947.1
Aco015799.1	Aco006234.1	Aco023200.1	Aco008892.1	Aco018060.1	Aco008224.1	Aco014882.1	Aco010235.1
Aco026353.1	Aco012681.1	Aco007260.1	Aco019700.1	Aco018136.1	Aco005831.1	Aco008006.1	Aco007210.1
Aco009503.1	Aco003811.1	Aco003926.1	Aco000720.1	Aco015368.1	Aco006373.1	Aco007536.1	Aco001623.1
Aco014119.1	Aco014100.1	Aco008417.1	Aco025406.1	Aco004613.1	Aco005791.1	Aco011901.1	Aco004333.1
Aco015001.1	Aco002995.1	Aco011394.1	Aco001043.1	Aco016277.1	Aco001032.1	Aco003456.1	Aco009248.1
Aco006179.1	Aco005290.1	Aco003220.1	Aco003847.1	Aco002550.1	Aco012256.1	Aco010424.1	Aco016408.1
Aco015672.1	Aco013103.1	Aco016911.1	Aco011137.1	Aco013017.1	Aco010243.1	Aco004647.1	Aco007472.1
Aco009125.1	Aco017567.1	Aco010015.1	Aco003527.1	Aco001130.1	Aco007659.1	Aco018072.1	Aco017022.1
Aco011977.1	Aco009144.1	Aco016890.1	Aco002090.1	Aco005217.1	Aco012731.1	Aco016099.1	Aco016971.1
Aco028330.1	Aco008633.1	Aco019066.1	Aco002609.1	Aco020178.1	Aco013525.1	Aco019504.1	Aco025914.1
Aco011406.1	Aco005197.1	Aco021994.1	Aco007874.1	Aco016874.1	Aco012916.1	Aco011996.1	Aco014840.1
Aco000618.1	Aco016705.1	Aco001932.1	Aco010777.1	Aco000265.1	Aco023694.1	Aco013002.1	Aco010671.1
Aco010732.1	Aco013695.1	Aco016575.1	Aco007271.1	Aco018084.1	Aco008526.1	Aco013085.1	Aco006505.1
Aco009094.1	Aco007729.1	Aco008638.1	Aco014550.1	Aco002163.1	Aco017260.1	Aco013262.1	Aco001560.1
Aco011893.1	Aco017271.1	Aco022038.1	Aco007303.1	Aco026224.1	Aco016260.1	Aco019687.1	Aco014983.1
Aco003308.1	Aco011516.1	Aco024092.1	Aco012178.1	Aco014366.1	Aco009146.1	Aco000463.1	Aco000308.1
Aco018038.1	Aco008948.1	Aco007941.1	Aco001233.1	Aco012519.1	Aco000911.1	Aco012613.1	Aco019695.1
Aco012111.1	Aco025457.1	Aco015480.1	Aco013479.1	Aco007224.1	Aco004581.1	Aco002647.1	Aco018917.1
Aco008952.1	Aco007574.1	Aco007408.1	Aco012987.1	Aco001853.1	Aco012781.1	Aco000305.1	Aco005649.1
Aco019383.1	Aco015172.1	Aco003267.1	Aco018264.1	Aco010117.1	Aco017968.1	Aco011715.1	Aco004146.1
Aco005564.1	Aco005160.1	Aco000388.1	Aco019969.1	Aco014961.1	Aco002898.1	Aco019338.1	Aco026045.1
Aco001546.1	Aco020377.1	Aco011333.1	Aco005142.1	Aco019385.1	Aco015865.1	Aco023399.1	Aco008554.1
Aco006904.1	Aco013183.1	Aco024209.1	Aco012710.1	Aco005722.1	Aco012939.1	Aco012452.1	Aco020932.1
Aco007819.1	Aco011522.1	Aco009889.1	Aco017062.1	Aco017377.1	Aco004114.1	Aco007606.1	Aco002952.1
Aco004362.1	Aco012322.1	Aco003223.1	Aco014073.1	Aco009143.1	Aco014504.1	Aco000578.1	Aco016861.1
Aco001519.1	Aco026245.1	Aco000247.1	Aco005689.1	Aco019525.1	Aco002282.1	Aco012073.1	Aco010996.1
Aco008345.1	Aco004991.1	Aco020967.1	Aco019888.1	Aco013873.1	Aco004552.1	Aco006149.1	Aco012068.1
Aco021322.1	Aco008200.1	Aco005466.1	Aco001409.1	Aco000245.1	Aco016148.1	Aco006863.1	Aco019813.1
Aco020550.1	Aco009655.1	Aco002346.1	Aco009583.1	Aco012611.1	Aco015238.1	Aco011573.1	Aco000611.1
Aco006679.1	Aco001290.1	Aco011551.1	Aco001099.1	Aco002160.1	Aco007461.1	Aco012153.1	Aco006867.1
Aco005800.1	Aco018350.1	Aco009503.1	Aco003094.1	Aco005353.1	Aco006884.1	Aco024051.1	Aco012658.1
Aco014368.1	Aco011603.1	Aco013153.1	Aco012967.1	Aco000826.1	Aco001479.1	Aco008891.1	Aco004598.1
Aco008296.1	Aco001277.1	Aco011801.1	Aco002558.1	Aco024264.1	Aco000659.1	Aco009904.1	Aco010234.1
Aco009578.1	Aco018395.1	Aco004388.1	Aco008430.1	Aco010345.1	Aco023865.1	Aco007804.1	Aco014299.1
Aco002845.1	Aco023554.1	Aco015665.1	Aco008807.1	Aco004795.1	Aco006437.1	Aco000179.1	Aco025392.1
Aco011333.1	Aco002559.1	Aco007766.1	Aco013954.1	Aco011918.1	Aco009199.1	Aco001493.1	Aco019428.1
Aco003549.1	Aco007615.1	Aco007800.1	Aco026341.1	Aco014070.1	Aco023254.1	Aco007544.1	Aco010920.1
Aco012745.1	Aco022751.1	Aco024987.1	Aco005182.1	Aco007054.1	Aco011230.1	Aco000289.1	Aco012630.1
Aco013513.1	Aco008430.1	Aco001934.1	Aco003343.1	Aco011972.1	Aco016056.1	Aco023275.1	Aco011352.1
Aco009949.1	Aco002417.1	Aco006449.1	Aco009074.1	Aco001107.1	Aco000376.1	Aco014945.1	Aco006603.1
Aco003532.1	Aco006303.1	Aco026882.1	Aco015064.1	Aco007762.1	Aco001187.1	Aco006860.1	Aco005838.1
Aco005728.1	Aco008813.1	Aco012492.1	Aco003841.1	Aco016598.1	Aco008897.1	Aco023478.1	Aco015599.1
Aco004160.1	Aco013649.1	Aco009330.1	Aco006039.1	Aco000850.1	Aco014738.1	Aco004756.1	Aco009042.1
Aco020124.1	Aco003685.1	Aco003021.1	Aco007375.1	Aco001261.1	Aco000199.1	Aco000732.1	Aco009793.1
Aco003144.1	Aco009893.1	Aco012336.1	Aco007676.1	Aco008308.1	Aco022494.1	Aco001779.1	Aco003568.1
Aco005927.1	Aco009814.1	Aco005054.1	Aco005565.1	Aco011338.1	Aco008295.1	Aco002592.1	Aco000275.1
Aco020533.1	Aco015238.1	Aco026796.1	Aco001035.1	Aco001732.1	Aco004001.1	Aco011491.1	Aco009086.1
Aco005054.1	Aco003119.1	Aco007327.1	Aco023287.1	Aco007246.1	Aco016080.1	Aco022083.1	Aco005587.1
Aco007295.1	Aco011488.1	Aco017933.1	Aco005877.1	Aco009750.1	Aco013253.1	Aco008010.1	Aco009392.1
Aco006594.1	Aco025406.1	Aco017741.1	Aco014283.1	Aco008335.1	Aco002358.1	Aco008086.1	Aco010845.1
Aco001934.1	Aco027468.1	Aco000470.1	Aco012322.1	Aco018552.1	Aco024515.1	Aco009990.1	Aco016415.1
Aco021470.1	Aco019067.1	Aco007799.1	Aco023338.1	Aco018332.1	Aco006420.1	Aco004667.1	Aco005557.1
Aco006816.1	Aco007599.1	Aco026127.1	Aco021147.1	Aco010143.1	Aco010397.1	Aco013231.1	Aco000847.1
Aco008638.1	Aco001417.1	Aco016350.1	Aco022505.1	Aco006954.1	Aco021589.1	Aco014536.1	Aco000846.1
Aco005660.1	Aco021830.1	Aco008444.1	Aco008814.1	Aco016160.1	Aco024465.1	Aco010379.1	Aco017190.1
Aco018542.1	Aco007248.1	Aco016929.1	Aco008351.1	Aco010779.1	Aco011533.1	Aco017118.1	Aco018880.1
Aco000247.1	Aco016191.1	Aco006414.1	Aco011072.1	Aco031276.1	Aco016542.1	Aco014575.1	Aco018911.1
Aco003466.1	Aco004297.1	Aco024063.1	Aco012616.1	Aco012425.1	Aco025000.1	Aco008352.1	Aco004392.1
Aco001153.1	Aco009293.1	Aco014160.1	Aco013690.1	Aco009107.1	Aco005146.1	Aco008485.1	Aco007388.1
Aco010114.1	Aco008677.1	Aco014452.1	Aco010857.1	Aco017521.1	Aco005041.1	Aco000913.1	Aco011774.1
Aco003587.1	Aco003131.1	Aco016006.1	Aco022207.1	Aco005142.1	Aco018572.1	Aco011750.1	Aco003147.1
Aco000553.1	Aco018261.1	Aco014285.1	Aco003811.1	Aco001163.1	Aco001922.1	Aco006492.1	Aco000067.1
Aco007145.1	Aco016974.1	Aco005838.1	Aco003662.1	Aco017009.1	Aco026511.1	Aco010107.1	Aco006012.1
Aco010409.1	Aco007187.1	Aco020895.1	Aco019346.1	Aco014067.1	Aco013657.1	Aco000591.1	Aco005696.1
Aco016350.1	Aco024264.1	Aco020983.1	Aco014412.1	Aco000486.1	Aco028661.1	Aco011443.1	Aco011175.1
Aco019895.1	Aco009967.1	Aco022956.1	Aco007112.1	Aco011347.1	Aco006491.1	Aco014347.1	Aco015881.1
Aco011801.1	Aco014813.1	Aco000990.1	Aco002615.1	Aco012627.1	Aco005216.1	Aco018791.1	Aco013031.1
Aco012756.1	Aco015601.1	Aco015299.1	Aco011293.1	Aco004529.1	Aco011180.1	Aco021651.1	Aco002358.1
Aco008264.1	Aco014333.1	Aco023139.1	Aco020613.1	Aco002423.1	Aco015858.1	Aco000969.1	Aco016390.1
Aco024127.1	Aco005060.1	Aco016607.1	Aco003450.1	Aco001783.1	Aco010560.1	Aco008177.1	Aco009657.1
Aco001072.1	Aco010307.1	Aco008446.1	Aco002336.1	Aco015386.1	Aco006465.1	Aco009594.1	Aco009864.1
Aco024062.1	Aco000698.1	Aco024996.1	Aco007641.1	Aco017813.1	Aco003444.1	Aco003280.1	Aco000216.1
Aco012905.1	Aco017379.1	Aco011997.1	Aco013659.1	Aco022569.1	Aco011538.1	Aco008180.1	Aco005107.1
Aco019548.1	Aco018669.1	Aco017438.1	Aco006725.1	Aco004365.1	Aco019600.1	Aco013974.1	Aco008276.1
Aco024188.1	Aco008161.1	Aco003683.1	Aco008233.1	Aco014967.1	Aco005759.1	Aco003855.1	Aco010384.1
Aco022038.1	Aco006955.1	Aco011636.1	Aco003915.1	Aco013169.1	Aco005852.1	Aco019834.1	Aco011939.1
Aco001461.1	Aco018060.1	Aco009385.1	Aco003213.1	Aco014342.1	Aco015863.1	Aco016045.1	Aco001682.1
Aco008680.1	Aco018893.1	Aco005927.1	Aco012524.1	Aco006085.1	Aco004591.1	Aco019015.1	Aco003912.1
Aco003337.1	Aco011484.1	Aco004493.1	Aco002727.1	Aco016064.1	Aco020510.1	Aco009108.1	Aco000792.1
Aco009470.1	Aco016918.1	Aco010729.1	Aco026257.1	Aco004945.1	Aco013605.1	Aco000083.1	Aco010758.1
Aco016022.1	Aco022505.1	Aco000472.1	Aco022487.1	Aco006747.1	Aco004419.1	Aco004821.1	Aco005283.1
Aco009746.1	Aco002467.1	Aco011977.1	Aco005216.1	Aco001139.1	Aco015660.1	Aco002226.1	Aco006084.1
Aco011551.1	Aco014818.1	Aco001745.1	Aco023485.1	Aco008510.1	Aco017050.1	Aco014268.1	Aco012097.1
Aco018650.1	Aco016585.1	Aco030527.1	Aco014223.1	Aco011747.1	Aco001769.1	Aco001513.1	Aco012524.1
Aco010385.1	Aco003094.1	Aco011473.1	Aco017690.1	Aco005248.1	Aco011841.1	Aco006428.1	Aco018545.1
Aco018457.1	Aco015399.1	Aco008262.1	Aco019091.1	Aco016649.1	Aco023980.1	Aco009346.1	Aco004686.1
Aco005427.1	Aco006932.1	Aco016810.1	Aco013103.1	Aco002533.1	Aco017799.1	Aco002167.1	Aco011238.1
Aco012075.1	Aco025864.1	Aco009360.1	Aco013490.1	Aco002944.1	Aco019983.1	Aco007451.1	Aco011457.1
Aco004113.1	Aco014984.1	Aco027874.1	Aco000481.1	Aco018349.1	Aco003669.1	Aco010773.1	Aco001748.1
Aco009889.1	Aco001328.1	Aco010385.1	Aco003685.1	Aco009564.1	Aco026871.1	Aco005941.1	Aco026770.1
Aco008686.1	Aco019001.1	Aco016548.1	Aco008526.1	Aco015774.1	Aco012798.1	Aco015888.1	Aco016687.1
Aco006711.1	Aco007949.1	Aco014374.1	Aco012354.1	Aco014331.1	Aco012954.1	Aco006001.1	Aco004892.1
Aco017282.1	Aco013508.1	Aco027851.1	Aco016932.1	Aco009275.1	Aco009121.1	Aco012988.1	Aco010350.1
Aco008511.1	Aco028092.1	Aco006587.1	Aco021391.1	Aco017437.1	Aco016175.1	Aco015401.1	Aco023526.1
Aco009360.1	Aco016430.1	Aco000273.1	Aco024748.1	Aco016784.1	Aco009581.1	Aco009691.1	Aco001492.1
Aco003689.1	Aco014636.1	Aco015378.1	Aco022165.1	Aco010743.1	Aco008221.1	Aco002043.1	Aco010740.1
Aco015856.1	Aco005182.1	Aco004708.1	Aco007421.1	Aco006103.1	Aco015119.1	Aco016571.1	Aco002692.1
Aco019080.1	Aco006008.1	Aco009023.1	Aco006134.1	Aco001840.1	Aco023474.1	Aco021011.1	Aco014330.1
Aco014264.1	Aco011886.1	Aco001522.1	Aco000703.1	Aco012337.1	Aco008004.1	Aco011454.1	Aco007535.1
Aco014452.1	Aco000391.1	Aco016022.1	Aco003241.1	Aco008240.1	Aco024784.1	Aco001942.1	Aco023127.1
Aco023200.1	Aco000703.1	Aco007410.1	Aco003891.1	Aco015109.1	Aco017179.1	Aco003346.1	Aco024439.1
Aco023930.1	Aco004559.1	Aco009807.1	Aco006882.1	Aco014690.1	Aco012655.1	Aco008403.1	Aco001818.1
Aco018141.1	Aco003000.1	Aco021924.1	Aco012399.1	Aco005532.1	Aco011559.1	Aco029239.1	Aco024753.1
Aco003741.1	Aco022059.1	Aco010172.1	Aco013440.1	Aco020752.1	Aco016528.1	Aco003817.1	Aco005141.1
Aco003465.1	Aco012680.1	Aco004853.1	Aco007025.1	Aco007502.1	Aco002767.1	Aco001634.1	Aco009877.1
Aco015269.1	Aco017037.1	Aco021696.1	Aco013724.1	Aco001896.1	Aco011259.1	Aco002888.1	Aco000525.1
Aco007057.1	Aco002618.1	Aco023383.1	Aco007664.1	Aco013743.1	Aco018515.1	Aco008964.1	Aco010010.1
Aco011922.1	Aco024045.1	Aco006185.1	Aco004564.1	Aco001056.1	Aco029678.1	Aco009611.1	Aco023059.1
Aco009717.1	Aco027052.1	Aco015449.1	Aco027419.1	Aco023883.1	Aco018462.1	Aco015698.1	Aco017979.1
Aco000482.1	Aco004866.1	Aco006063.1	Aco013085.1	Aco017037.1	Aco007464.1	Aco008556.1	Aco015003.1
Aco005517.1	Aco012218.1	Aco019046.1	Aco000629.1	Aco004669.1	Aco005207.1	Aco002227.1	Aco021276.1
Aco005667.1	Aco014158.1	Aco002692.1	Aco015213.1	Aco005084.1	Aco006894.1	Aco011343.1	Aco026631.1
Aco015520.1	Aco006524.1	Aco006811.1	Aco018535.1	Aco005359.1	Aco006919.1	Aco010110.1	Aco019527.1
Aco009256.1	Aco001079.1	Aco000045.1	Aco004622.1	Aco006515.1	Aco014082.1	Aco005777.1	Aco006326.1
Aco014765.1	Aco010937.1	Aco017814.1	Aco008832.1	Aco007617.1	Aco012800.1	Aco005051.1	Aco011928.1
Aco004052.1	Aco010441.1	Aco003011.1	Aco005077.1	Aco017458.1	Aco009990.1	Aco016555.1	Aco013937.1
Aco018356.1	Aco004137.1	Aco003283.1	Aco005383.1	Aco003395.1	Aco020616.1	Aco015433.1	Aco014660.1
Aco007274.1	Aco018946.1	Aco002849.1	Aco017558.1	Aco015854.1	Aco022561.1	Aco025799.1	Aco005441.1
Aco012939.1	Aco003036.1	Aco010848.1	Aco000904.1	Aco018519.1	Aco003072.1	Aco023558.1	Aco003229.1
Aco025432.1	Aco008762.1	Aco002533.1	Aco000222.1	Aco002551.1	Aco021839.1	Aco018186.1	Aco001107.1
Aco017243.1	Aco012436.1	Aco017243.1	Aco001613.1	Aco001092.1	Aco016812.1	Aco000353.1	Aco017829.1
Aco007799.1	Aco017505.1	Aco000936.1	Aco022494.1	Aco008018.1	Aco015783.1	Aco005111.1	Aco005178.1
Aco024260.1	Aco003450.1	Aco024540.1	Aco007333.1	Aco013973.1	Aco014788.1	Aco013999.1	Aco017564.1
Aco011532.1	Aco003527.1	Aco016176.1	Aco026248.1	Aco001900.1	Aco002336.1	Aco020898.1	Aco007387.1
Aco003844.1	Aco013401.1	Aco020433.1	Aco023470.1	Aco023992.1	Aco009964.1	Aco007264.1	Aco017900.1
Aco001745.1	Aco006411.1	Aco002953.1	Aco002906.1	Aco015169.1	Aco003923.1	Aco018077.1	Aco009075.1
Aco017096.1	Aco020744.1	Aco006606.1	Aco012596.1	Aco017427.1	Aco016782.1	Aco010534.1	Aco001189.1
Aco004423.1	Aco012054.1	Aco012075.1	Aco018893.1	Aco017894.1	Aco014591.1	Aco010721.1	Aco014152.1
Aco006504.1	Aco022165.1	Aco023809.1	Aco008627.1	Aco006303.1	Aco010209.1	Aco005770.1	Aco002945.1
Aco005309.1	Aco013883.1	Aco012752.1	Aco011928.1	Aco019246.1	Aco016924.1	Aco010869.1	Aco003117.1
Aco017554.1	Aco018112.1	Aco014040.1	Aco027468.1	Aco002693.1	Aco013177.1	Aco026644.1	Aco019772.1
Aco021429.1	Aco011055.1	Aco001563.1	Aco004873.1	Aco003879.1	Aco005614.1	Aco017343.1	Aco008440.1
Aco019046.1	Aco001099.1	Aco012111.1	Aco004440.1	Aco009699.1	Aco017444.1	Aco013191.1	Aco001527.1
Aco021912.1	Aco007271.1	Aco016160.1	Aco014519.1	Aco005267.1	Aco012132.1	Aco010616.1	Aco025357.1
Aco009588.1	Aco006039.1	Aco012745.1	Aco014414.1	Aco025049.1	Aco018421.1	Aco010988.1	Aco014022.1
Aco013075.1	Aco011477.1	Aco017487.1	Aco014818.1	Aco008249.1	Aco022558.1	Aco015791.1	Aco016306.1
Aco005007.1	Aco024259.1	Aco011258.1	Aco003082.1	Aco006535.1	Aco018921.1	Aco014348.1	Aco003091.1
Aco005806.1	Aco004473.1	Aco005939.1	Aco005634.1	Aco016614.1	Aco000131.1	Aco006622.1	Aco016065.1
Aco008110.1	Aco016181.1	Aco008300.1	Aco013883.1	Aco007019.1	Aco017051.1	Aco010285.1	Aco001518.1
Aco014682.1	Aco014889.1	Aco015219.1	Aco013725.1	Aco002604.1	Aco010578.1	Aco017769.1	Aco015083.1
Aco011254.1	Aco011167.1	Aco000352.1	Aco007047.1	Aco000607.1	Aco007965.1	Aco008960.1	Aco001177.1
Aco000597.1	Aco004333.1	Aco007778.1	Aco002389.1	Aco001671.1	Aco020260.1	Aco019309.1	Aco014363.1
Aco012573.1	Aco017158.1	Aco006816.1	Aco025258.1	Aco002567.1	Aco004571.1	Aco016762.1	Aco020502.1
Aco000480.1	Aco005409.1	Aco016737.1	Aco008843.1	Aco002445.1	Aco028377.1	Aco004665.1	Aco018532.1
Aco004411.1	Aco000302.1	Aco012870.1	Aco008808.1	Aco004510.1	Aco004097.1	Aco007254.1	Aco013154.1
Aco011618.1	Aco009026.1	Aco008755.1	Aco008751.1	Aco018517.1	Aco004650.1	Aco002683.1	Aco023861.1
Aco016089.1	Aco020415.1	Aco005306.1	Aco010797.1	Aco004106.1	Aco013334.1	Aco007761.1	Aco011651.1
Aco011909.1	Aco022209.1	Aco001759.1	Aco006972.1	Aco010171.1	Aco024341.1	Aco015135.1	Aco000854.1
Aco008453.1	Aco002609.1	Aco007237.1	Aco026255.1	Aco004425.1	Aco011500.1	Aco005476.1	Aco001358.1
Aco000378.1	Aco012477.1	Aco004706.1	Aco014100.1	Aco002236.1	Aco012623.1	Aco010620.1	Aco010083.1
Aco005939.1	Aco011261.1	Aco018515.1	Aco008161.1	Aco021598.1	Aco008996.1	Aco008009.1	Aco002943.1
Aco012915.1	Aco010503.1	Aco016762.1	Aco005060.1	Aco002115.1	Aco026335.1	Aco009923.1	Aco015200.1
Aco025608.1	Aco001095.1	Aco006845.1	Aco019067.1	Aco001042.1	Aco015432.1	Aco004405.1	Aco010095.1
Aco005959.1	Aco005423.1	Aco007159.1	Aco011901.1	Aco004520.1	Aco026515.1	Aco003224.1	Aco005405.1
Aco001260.1	Aco004901.1	Aco026218.1	Aco028092.1	Aco017866.1	Aco005135.1	Aco001385.1	Aco017161.1
Aco024369.1	Aco016170.1	Aco010657.1	Aco009585.1	Aco025395.1	Aco006505.1	Aco002937.1	Aco020658.1
Aco005947.1	Aco014259.1	Aco011240.1	Aco001122.1	Aco024085.1	Aco019087.1	Aco018679.1	Aco011468.1
Aco001226.1	Aco009058.1	Aco016724.1	Aco002312.1	Aco015511.1	Aco023550.1	Aco004086.1	Aco022518.1
Aco005794.1	Aco011259.1	Aco013288.1	Aco010816.1	Aco001436.1	Aco005824.1	Aco000866.1	Aco014440.1
Aco006291.1	Aco017433.1	Aco004239.1	Aco005362.1	Aco007512.1	Aco009998.1	Aco009762.1	Aco018537.1
Aco023513.1	Aco012878.1	Aco005788.1	Aco012764.1	Aco004506.1	Aco011457.1	Aco018999.1	Aco008555.1
Aco016148.1	Aco014331.1	Aco008906.1	Aco002359.1	Aco019017.1	Aco001358.1	Aco017051.1	Aco004906.1
Aco013605.1	Aco023989.1	Aco001896.1	Aco025647.1	Aco027176.1	Aco002775.1	Aco016855.1	Aco004087.1
Aco005879.1	Aco018993.1	Aco000097.1	Aco005571.1	Aco002417.1	Aco004296.1	Aco024145.1	Aco004232.1
Aco001729.1	Aco008284.1	Aco005813.1	Aco013415.1	Aco018541.1	Aco000904.1	Aco001259.1	Aco005394.1
Aco005715.1	Aco014594.1	Aco015866.1	Aco012010.1	Aco012914.1	Aco021229.1	Aco016277.1	Aco023176.1
Aco005363.1	Aco011763.1	Aco004169.1	Aco025457.1	Aco013484.1	Aco005120.1	Aco006713.1	Aco016028.1
Aco010171.1	Aco003209.1	Aco009241.1	Aco007342.1	Aco004617.1	Aco017184.1	Aco010779.1	Aco027894.1
Aco001777.1	Aco010777.1	Aco005905.1	Aco001554.1	Aco015220.1	Aco006727.1	Aco007090.1	Aco008573.1
Aco002913.1	Aco002908.1	Aco011747.1	Aco011270.1	Aco020185.1	Aco022964.1	Aco004943.1	Aco007343.1
Aco011258.1	Aco019907.1	Aco018949.1	Aco011308.1	Aco002692.1	Aco021391.1	Aco024140.1	Aco024081.1
Aco014374.1	Aco012587.1	Aco001125.1	Aco013577.1	Aco010796.1	Aco018538.1	Aco001405.1	Aco011860.1
Aco010524.1	Aco002544.1	Aco009856.1	Aco006079.1	Aco018073.1	Aco005652.1	Aco010510.1	Aco005292.1
Aco000539.1	Aco022207.1	Aco012776.1	Aco016384.1	Aco008186.1	Aco012942.1	Aco009106.1	Aco014739.1
Aco016288.1	Aco007366.1	Aco001691.1	Aco020749.1	Aco001297.1	Aco000480.1	Aco022821.1	Aco007255.1
Aco001858.1	Aco009143.1	Aco002743.1	Aco006052.1	Aco014899.1	Aco023790.1	Aco011919.1	Aco015596.1
Aco006478.1	Aco016103.1	Aco005179.1	Aco015008.1	Aco011953.1	Aco003047.1	Aco002636.1	Aco018695.1
Aco014294.1	Aco017558.1	Aco007057.1	Aco015914.1	Aco016931.1	Aco008584.1	Aco007689.1	Aco001100.1
Aco029908.1	Aco007434.1	Aco005038.1	Aco003988.1	Aco018231.1	Aco005438.1	Aco021788.1	Aco006303.1
Aco005179.1	Aco020903.1	Aco008325.1	Aco004297.1	Aco005727.1	Aco008527.1	Aco019013.1	Aco016034.1
Aco004476.1	Aco003418.1	Aco006940.1	Aco003265.1	Aco018228.1	Aco010378.1	Aco025432.1	Aco015863.1
Aco007146.1	Aco005658.1	Aco014690.1	Aco019693.1	Aco012455.1	Aco008727.1	Aco003455.1	Aco013647.1
Aco015197.1	Aco005648.1	Aco024539.1	Aco011057.1	Aco017895.1	Aco000572.1	Aco027176.1	Aco003418.1
Aco001202.1	Aco022677.1	Aco000434.1	Aco022059.1	Aco003015.1	Aco012417.1	Aco023854.1	Aco002034.1
Aco026794.1	Aco022206.1	Aco029236.1	Aco011245.1	Aco007557.1	Aco005634.1	Aco017578.1	Aco004682.1
Aco005089.1	Aco002634.1	Aco014691.1	Aco011896.1	Aco012804.1	Aco003261.1	Aco000181.1	Aco000376.1
Aco008520.1	Aco010139.1	Aco008436.1	Aco022774.1	Aco006403.1	Aco017837.1	Aco013568.1	Aco012069.1
Aco003396.1	Aco001926.1	Aco016098.1	Aco011180.1	Aco005354.1	Aco003093.1	Aco000682.1	Aco017803.1
Aco012432.1	Aco003801.1	Aco011567.1	Aco009031.1	Aco017907.1	Aco003541.1	Aco012071.1	Aco009312.1
Aco010867.1	Aco004510.1	Aco000565.1	Aco018865.1	Aco006761.1	Aco003569.1	Aco023042.1	Aco021918.1
Aco004079.1	Aco023050.1	Aco003396.1	Aco005357.1	Aco011174.1	Aco010676.1	Aco014638.1	Aco004542.1
Aco010706.1	Aco001660.1	Aco010902.1	Aco004264.1	Aco012146.1	Aco003899.1	Aco009034.1	Aco011991.1
Aco003003.1	Aco007664.1	Aco010954.1	Aco011173.1	Aco001821.1	Aco020015.1	Aco017924.1	Aco012363.1
Aco016882.1	Aco017238.1	Aco009183.1	Aco015080.1	Aco000606.1	Aco011494.1	Aco002643.1	Aco006063.1
Aco003509.1	Aco014670.1	Aco003466.1	Aco010265.1	Aco015043.1	Aco024301.1	Aco001105.1	Aco017049.1
Aco007128.1	Aco014769.1	Aco014555.1	Aco016181.1	Aco011332.1	Aco023245.1	Aco013277.1	Aco028717.1
Aco007244.1	Aco009972.1	Aco014375.1	Aco020332.1	Aco005887.1	Aco010419.1	Aco011735.1	Aco004218.1
Aco007576.1	Aco001878.1	Aco025557.1	Aco015562.1	Aco003119.1	Aco014132.1	Aco002631.1	Aco001558.1
Aco004429.1	Aco003847.1	Aco000933.1	Aco001290.1	Aco003008.1	Aco007940.1	Aco000468.1	Aco016633.1
Aco012881.1	Aco024279.1	Aco016067.1	Aco003681.1	Aco028223.1	Aco003329.1	Aco025620.1	Aco016251.1
Aco008684.1	Aco016764.1	Aco012756.1	Aco008759.1	Aco007546.1	Aco022922.1	Aco017649.1	Aco013649.1
Aco017949.1	Aco000843.1	Aco008686.1	Aco007599.1	Aco006672.1	Aco014839.1	Aco010509.1	Aco005651.1
Aco017072.1	Aco003653.1	Aco011902.1	Aco001151.1	Aco016733.1	Aco003384.1	Aco008379.1	Aco001959.1
Aco008610.1	Aco016397.1	Aco022304.1	Aco012028.1	Aco000736.1	Aco009886.1	Aco017174.1	Aco007625.1
Aco023302.1	Aco000584.1	Aco008220.1	Aco010307.1	Aco018666.1	Aco001947.1	Aco014062.1	Aco019209.1
Aco010071.1	Aco009615.1	Aco010280.1	Aco010809.1	Aco002412.1	Aco023274.1	Aco014366.1	Aco015706.1
Aco019087.1	Aco004562.1	Aco004946.1	Aco003165.1	Aco002022.1	Aco000575.1	Aco012432.1	Aco016257.1
Aco002279.1	Aco019023.1	Aco011254.1	Aco007751.1	Aco000901.1	Aco014904.1	Aco014245.1	Aco011968.1
Aco001115.1	Aco007152.1	Aco006754.1	Aco014333.1	Aco002949.1	Aco004062.1	Aco006920.1	Aco011040.1
Aco018001.1	Aco005397.1	Aco010707.1	Aco015220.1	Aco000469.1	Aco008173.1	Aco008707.1	Aco013595.1
Aco031409.1	Aco019385.1	Aco003549.1	Aco016972.1	Aco011664.1	Aco016830.1	Aco013527.1	Aco007788.1
Aco021651.1	Aco009570.1	Aco019080.1	Aco016393.1	Aco003463.1	Aco019946.1	Aco017764.1	Aco005149.1
Aco002282.1	Aco001276.1	Aco007104.1	Aco013934.1	Aco001808.1	Aco012152.1	Aco016671.1	Aco015597.1
Aco009581.1	Aco012967.1	Aco000659.1	Aco005607.1	Aco024279.1	Aco014282.1	Aco019825.1	Aco009098.1
Aco011473.1	Aco001151.1	Aco016716.1	Aco009051.1	Aco012279.1	Aco001701.1	Aco012619.1	Aco014375.1
Aco018239.1	Aco003650.1	Aco002886.1	Aco007485.1	Aco005686.1	Aco008949.1	Aco016663.1	Aco010623.1
Aco003021.1	Aco021833.1	Aco004686.1	Aco013899.1	Aco023614.1	Aco002577.1	Aco001399.1	Aco016682.1
Aco003458.1	Aco021495.1	Aco015474.1	Aco001276.1	Aco005833.1	Aco023684.1	Aco024129.1	Aco016409.1
Aco006940.1	Aco007676.1	Aco003442.1	Aco022875.1	Aco010216.1	Aco003269.1	Aco015621.1	Aco007362.1
Aco014397.1	Aco010809.1	Aco016819.1	Aco000843.1	Aco007920.1	Aco005454.1	Aco014064.1	Aco014607.1
Aco009399.1	Aco006198.1	Aco004611.1	Aco005439.1	Aco008825.1	Aco007649.1	Aco029912.1	Aco010452.1
Aco017802.1	Aco011447.1	Aco023930.1	Aco020439.1	Aco000811.1	Aco007083.1	Aco024091.1	Aco024017.1
Aco005951.1	Aco004873.1	Aco000794.1	Aco025405.1	Aco001024.1	Aco004255.1	Aco001176.1	Aco008755.1
Aco014285.1	Aco001499.1	Aco001728.1	Aco005066.1	Aco008957.1	Aco017215.1	Aco015207.1	Aco005520.1
Aco013580.1	Aco013272.1	Aco005660.1	Aco003014.1	Aco006951.1	Aco001842.1	Aco011069.1	Aco018674.1
Aco015482.1	Aco017062.1	Aco012246.1	Aco001027.1	Aco006051.1	Aco008638.1	Aco002350.1	Aco005902.1
Aco013616.1	Aco005736.1	Aco016733.1	Aco016723.1	Aco015301.1	Aco004208.1	Aco019697.1	Aco003991.1
Aco000127.1	Aco017444.1	Aco013229.1	Aco018699.1	Aco016207.1	Aco003521.1	Aco013323.1	Aco016387.1
Aco011527.1	Aco012547.1	Aco002798.1	Aco007044.1	Aco006308.1	Aco015685.1	Aco002228.1	Aco016960.1
Aco005156.1	Aco001122.1	Aco009850.1	Aco010791.1	Aco013320.1	Aco009532.1	Aco018864.1	Aco005440.1
Aco008885.1	Aco006822.1	Aco002717.1	Aco016764.1	Aco004605.1	Aco002105.1	Aco014071.1	Aco013545.1
Aco011246.1	Aco002663.1	Aco024375.1	Aco006319.1	Aco020413.1	Aco015378.1	Aco022651.1	Aco011132.1
Aco017843.1	Aco018441.1	Aco008937.1	Aco009586.1	Aco021645.1	Aco016323.1	Aco026148.1	Aco003285.1
Aco015460.1	Aco005151.1	Aco001430.1	Aco004850.1	Aco016346.1	Aco020475.1	Aco004138.1	Aco002467.1
Aco012233.1	Aco009593.1	Aco015800.1	Aco000396.1	Aco017529.1	Aco023824.1	Aco031267.1	Aco009374.1
Aco009807.1	Aco014755.1	Aco003529.1	Aco000289.1	Aco022852.1	Aco018284.1	Aco021810.1	Aco027724.1
Aco008476.1	Aco002476.1	Aco020638.1	Aco009000.1	Aco017544.1	Aco008947.1	Aco019826.1	Aco018084.1
Aco005296.1	Aco011294.1	Aco008765.1	Aco015986.1	Aco003000.1	Aco013012.1	Aco004068.1	Aco003425.1
Aco018686.1	Aco016687.1	Aco003655.1	Aco017368.1	Aco015328.1	Aco022505.1	Aco013600.1	Aco014143.1
Aco006754.1	Aco011354.1	Aco015560.1	Aco004894.1	Aco004441.1	Aco004305.1	Aco005451.1	Aco002784.1
Aco014011.1	Aco016335.1	Aco010641.1	Aco010367.1	Aco004517.1	Aco020029.1	Aco008860.1	Aco018248.1
Aco011380.1	Aco016396.1	Aco019871.1	Aco011032.1	Aco016045.1	Aco019779.1	Aco024262.1	Aco002033.1
Aco001398.1	Aco025647.1	Aco009291.1	Aco009617.1	Aco010027.1	Aco024886.1	Aco017794.1	Aco007857.1
Aco005998.1	Aco000348.1	Aco002624.1	Aco017876.1	Aco015411.1	Aco016372.1	Aco003214.1	Aco008470.1
Aco005888.1	Aco004306.1	Aco002647.1	Aco010107.1	Aco006441.1	Aco016384.1	Aco012501.1	Aco001068.1
Aco009505.1	Aco014628.1	Aco005007.1	Aco003819.1	Aco005907.1	Aco005186.1	Aco003929.1	Aco011576.1
Aco016862.1	Aco004077.1	Aco016647.1	Aco006593.1	Aco009509.1	Aco007493.1	Aco018140.1	Aco012326.1
Aco008300.1	Aco006546.1	Aco010533.1	Aco001585.1	Aco007060.1	Aco004245.1	Aco014639.1	Aco004508.1
Aco022753.1	Aco015914.1	Aco010071.1	Aco015235.1	Aco023073.1	Aco003169.1	Aco015030.1	Aco001317.1
Aco009225.1	Aco007481.1	Aco013615.1	Aco008368.1	Aco017783.1	Aco009825.1	Aco011894.1	Aco023859.1
Aco007810.1	Aco016958.1	Aco028438.1	Aco014832.1	Aco012906.1	Aco009599.1	Aco012572.1	Aco002951.1
Aco011690.1	Aco008552.1	Aco018030.1	Aco007164.1	Aco011320.1	Aco001286.1	Aco007589.1	Aco001417.1
Aco020661.1	Aco009502.1	Aco023883.1	Aco005491.1	Aco013688.1	Aco011954.1	Aco006316.1	Aco024481.1
Aco017296.1	Aco013891.1	Aco001979.1	Aco008762.1	Aco013571.1	Aco010939.1		Aco014364.1
Aco006849.1	Aco010009.1	Aco002567.1	Aco001660.1	Aco007569.1	Aco011626.1		Aco011577.1
Aco019691.1	Aco017029.1	Aco001577.1	Aco006565.1	Aco010739.1	Aco006653.1		Aco015530.1
Aco017741.1	Aco005362.1	Aco011973.1	Aco009835.1	Aco003268.1	Aco001050.1		Aco002964.1
Aco016837.1	Aco004850.1	Aco009165.1	Aco006080.1	Aco016932.1	Aco026320.1		Aco002785.1
Aco003220.1	Aco004395.1	Aco010934.1	Aco011750.1	Aco012518.1	Aco013704.1		Aco003190.1
Aco002743.1	Aco009610.1	Aco022987.1	Aco012703.1	Aco023810.1	Aco019860.1		Aco006222.1
Aco003128.1	Aco002558.1	Aco006571.1	Aco010950.1	Aco012668.1	Aco011229.1		Aco016172.1
Aco009776.1	Aco015329.1	Aco022844.1	Aco025834.1	Aco015495.1	Aco019807.1		Aco005859.1
Aco002457.1	Aco026257.1	Aco005990.1	Aco018395.1	Aco003445.1	Aco006285.1		Aco010558.1
Aco005049.1	Aco009835.1	Aco027333.1	Aco023866.1	Aco005866.1	Aco015205.1		Aco018546.1
Aco022226.1	Aco003841.1	Aco006373.1	Aco007726.1	Aco002558.1	Aco002148.1		Aco017258.1
Aco001291.1	Aco011032.1	Aco012887.1	Aco023643.1	Aco003772.1	Aco005719.1		Aco006069.1
Aco015858.1	Aco009031.1	Aco015842.1	Aco011483.1	Aco008269.1	Aco016419.1		Aco000472.1
Aco021907.1	Aco010027.1	Aco014301.1	Aco014159.1	Aco015307.1	Aco009995.1		Aco008577.1
Aco017215.1	Aco010324.1	Aco009870.1	Aco016859.1	Aco004696.1	Aco000491.1		Aco022877.1
Aco000434.1	Aco007556.1	Aco018649.1	Aco004103.1	Aco003999.1	Aco008940.1		Aco019379.1
Aco004448.1	Aco016163.1	Aco008749.1	Aco007504.1	Aco001290.1	Aco022400.1		Aco002140.1
Aco001008.1	Aco003915.1	Aco017100.1	Aco008474.1	Aco001406.1	Aco014879.1		Aco009250.1
Aco021179.1	Aco004843.1	Aco026752.1	Aco002796.1	Aco007115.1	Aco000311.1		Aco018593.1
Aco004761.1	Aco021069.1	Aco003463.1	Aco003653.1	Aco010646.1	Aco002204.1		Aco005014.1
Aco005121.1	Aco004440.1	Aco008908.1	Aco017567.1	Aco002485.1	Aco015876.1		Aco002963.1
Aco000080.1	Aco004894.1	Aco007393.1	Aco008536.1	Aco009684.1	Aco021067.1		Aco017058.1
Aco007209.1	Aco000203.1	Aco000482.1	Aco006103.1	Aco019706.1	Aco028768.1		Aco006566.1
Aco003283.1	Aco010348.1	Aco005744.1	Aco006952.1	Aco022040.1	Aco014599.1		Aco024002.1
Aco006937.1	Aco028875.1	Aco007499.1	Aco002554.1	Aco002549.1	Aco000847.1		Aco008714.1
Aco012887.1	Aco029288.1	Aco005947.1	Aco011522.1	Aco023795.1	Aco004452.1		Aco012195.1
Aco003163.1	Aco005439.1	Aco012954.1	Aco009036.1	Aco018800.1	Aco005746.1		Aco028489.1
Aco014301.1	Aco012710.1	Aco016473.1	Aco001408.1	Aco017228.1	Aco005303.1		Aco017257.1
Aco018538.1	Aco001523.1	Aco008726.1	Aco013649.1	Aco019338.1	Aco012626.1		Aco027700.1
Aco027221.1	Aco014974.1	Aco000371.1	Aco009058.1	Aco014433.1	Aco009607.1		Aco001083.1
Aco012801.1	Aco015221.1	Aco013562.1	Aco012800.1	Aco004751.1	Aco014221.1		Aco024506.1
Aco002483.1	Aco009748.1	Aco016288.1	Aco019879.1	Aco004549.1	Aco000219.1		Aco017899.1
Aco005044.1	Aco012424.1	Aco004362.1	Aco008806.1	Aco019877.1	Aco007636.1		Aco013376.1
Aco002775.1	Aco006134.1	Aco026353.1	Aco011229.1	Aco016154.1	Aco014155.1		Aco003013.1
Aco021570.1	Aco000444.1	Aco001937.1	Aco007742.1	Aco000088.1	Aco007950.1		Aco009931.1
Aco017477.1	Aco011293.1	Aco023607.1	Aco011242.1	Aco014611.1	Aco003507.1		Aco002030.1
Aco004853.1	Aco009916.1	Aco007830.1	Aco001466.1	Aco017429.1	Aco004574.1		Aco016807.1
Aco008210.1	Aco023735.1	Aco005105.1	Aco001279.1	Aco015210.1	Aco004028.1		Aco000358.1
Aco018317.1	Aco005380.1	Aco017240.1	Aco004784.1	Aco004375.1	Aco003659.1		Aco018753.1
Aco019051.1	Aco012102.1	Aco000389.1	Aco001652.1	Aco011930.1	Aco000305.1		Aco001086.1
Aco012389.1	Aco003268.1	Aco024665.1	Aco022074.1	Aco006977.1	Aco000608.1		Aco014081.1
Aco000613.1	Aco014538.1	Aco001995.1	Aco002790.1	Aco003225.1	Aco002670.1		Aco012315.1
Aco015777.1	Aco005141.1	Aco001266.1	Aco016398.1	Aco001086.1	Aco020618.1		Aco016177.1
Aco001395.1	Aco005689.1	Aco017769.1	Aco015077.1	Aco002861.1	Aco015577.1		Aco019300.1
Aco011349.1	Aco003704.1	Aco007535.1	Aco014361.1	Aco013744.1	Aco024983.1		Aco011145.1
Aco013981.1	Aco014232.1	Aco000393.1	Aco015416.1	Aco008380.1	Aco006659.1		Aco012386.1
Aco012775.1	Aco005839.1	Aco011780.1	Aco004498.1	Aco001973.1	Aco009371.1		Aco026057.1
Aco018758.1	Aco007578.1	Aco016825.1	Aco008537.1	Aco017624.1	Aco000768.1		Aco028853.1
Aco002481.1	Aco008233.1	Aco008684.1	Aco002171.1	Aco013139.1	Aco012802.1		Aco021894.1
Aco012539.1	Aco022875.1	Aco006851.1	Aco005132.1	Aco017557.1	Aco004449.1		Aco021658.1
Aco024612.1	Aco003807.1	Aco004859.1	Aco009593.1	Aco002453.1	Aco004079.1		Aco010497.1
Aco008571.1	Aco013932.1	Aco028390.1	Aco003570.1	Aco020567.1	Aco003964.1		Aco008310.1
Aco003336.1	Aco010796.1	Aco022753.1	Aco004189.1	Aco021063.1	Aco026967.1		Aco011825.1
Aco017438.1	Aco002738.1	Aco021208.1	Aco004870.1	Aco017938.1	Aco021190.1		Aco020251.1
Aco001701.1	Aco017191.1	Aco011541.1	Aco007566.1	Aco024023.1	Aco007899.1		Aco014196.1
Aco005306.1	Aco000783.1	Aco020259.1	Aco017302.1	Aco023649.1	Aco017094.1		Aco003590.1
Aco011639.1	Aco013416.1	Aco025740.1	Aco013416.1	Aco018850.1	Aco003806.1		Aco000633.1
Aco019543.1	Aco018512.1	Aco016413.1	Aco020149.1	Aco004316.1	Aco002776.1		Aco000727.1
Aco010172.1	Aco021440.1	Aco015460.1	Aco010603.1	Aco009088.1	Aco007813.1		Aco006842.1
Aco008726.1	Aco014361.1	Aco002013.1	Aco021110.1	Aco008546.1	Aco015197.1		Aco005255.1
Aco021042.1	Aco008899.1	Aco014095.1	Aco017262.1	Aco016189.1	Aco016069.1		Aco001159.1
Aco006247.1	Aco015176.1	Aco004429.1	Aco010781.1	Aco013031.1	Aco009843.1		Aco012466.1
Aco004098.1	Aco008187.1	Aco022932.1	Aco021754.1	Aco003555.1	Aco021745.1		Aco010310.1
Aco004684.1	Aco023600.1	Aco002701.1	Aco003071.1	Aco000926.1	Aco027458.1		Aco014646.1
Aco006384.1	Aco009030.1	Aco013584.1	Aco004612.1	Aco002779.1	Aco012875.1		Aco022220.1
Aco005444.1	Aco031276.1	Aco001313.1	Aco018125.1	Aco008296.1	Aco011388.1		Aco003064.1
Aco001867.1	Aco000585.1	Aco011315.1	Aco001977.1	Aco025531.1	Aco015032.1		Aco026963.1
Aco001522.1	Aco004496.1	Aco003317.1	Aco009227.1	Aco018256.1	Aco010022.1		Aco010645.1
Aco016819.1	Aco001348.1	Aco006181.1	Aco005707.1	Aco007208.1	Aco001370.1		Aco002445.1
Aco017425.1	Aco014502.1	Aco005296.1	Aco020099.1	Aco012333.1	Aco017278.1		Aco005609.1
Aco023831.1	Aco003695.1	Aco007825.1	Aco012424.1	Aco010217.1	Aco001519.1		Aco012042.1
Aco011876.1	Aco005165.1	Aco004567.1	Aco018507.1	Aco016923.1	Aco000250.1		Aco020436.1
Aco006571.1	Aco012543.1	Aco006528.1	Aco013407.1	Aco015443.1	Aco002331.1		Aco008268.1
Aco020433.1	Aco001304.1	Aco001108.1	Aco000497.1	Aco011134.1	Aco014440.1		Aco012690.1
Aco007285.1	Aco012640.1	Aco008885.1	Aco002917.1	Aco006001.1	Aco028430.1		Aco013627.1
Aco003321.1	Aco015213.1	Aco002140.1	Aco005650.1	Aco007038.1	Aco008363.1		Aco015122.1
Aco026796.1	Aco017115.1	Aco013139.1	Aco019001.1	Aco000493.1	Aco002162.1		Aco009867.1
Aco011906.1	Aco012992.1	Aco001433.1	Aco003437.1	Aco026411.1	Aco003781.1		Aco020504.1
Aco016169.1	Aco012928.1	Aco011174.1	Aco012765.1	Aco017939.1	Aco004784.1		Aco019542.1
Aco004226.1	Aco023655.1	Aco018442.1	Aco014694.1	Aco007566.1	Aco003104.1		Aco006223.1
Aco016206.1	Aco008393.1	Aco023863.1	Aco022513.1	Aco007765.1	Aco001778.1		Aco012041.1
Aco010280.1	Aco006867.1	Aco005968.1	Aco019521.1	Aco006970.1	Aco007975.1		Aco008851.1
Aco022384.1	Aco008679.1	Aco026506.1	Aco021230.1	Aco000612.1	Aco000208.1		Aco001049.1
Aco002227.1	Aco007217.1	Aco018178.1	Aco004331.1	Aco002454.1	Aco015494.1		Aco023405.1
Aco018814.1	Aco018535.1	Aco000104.1	Aco012219.1	Aco019688.1	Aco014510.1		Aco008322.1
Aco000718.1	Aco007784.1	Aco018540.1	Aco005197.1	Aco010758.1	Aco003857.1		Aco008054.1
Aco017731.1	Aco013724.1	Aco009311.1	Aco018519.1	Aco008777.1	Aco006765.1		Aco016160.1
Aco029846.1	Aco019633.1	Aco005309.1	Aco002908.1	Aco009966.1	Aco001855.1		Aco006282.1
Aco012492.1	Aco016272.1	Aco013616.1	Aco005652.1	Aco018925.1	Aco012112.1		Aco011935.1
Aco003565.1	Aco002276.1	Aco018356.1	Aco011265.1	Aco004473.1	Aco010167.1		Aco010615.1
Aco021839.1	Aco010375.1	Aco008576.1	Aco011140.1	Aco009920.1	Aco017755.1		Aco006314.1
Aco011912.1	Aco000560.1	Aco005101.1	Aco020807.1	Aco012773.1	Aco014885.1		Aco016702.1
Aco017437.1	Aco010265.1	Aco001777.1	Aco023289.1	Aco002324.1	Aco003641.1		Aco016688.1
Aco015449.1	Aco011935.1	Aco017704.1	Aco010186.1	Aco001670.1	Aco018180.1		Aco004372.1
Aco001691.1	Aco006662.1	Aco015672.1	Aco010375.1	Aco011488.1	Aco012729.1		Aco012919.1
Aco010934.1	Aco026421.1	Aco007660.1	Aco012054.1	Aco016606.1	Aco005658.1		Aco004027.1
Aco010161.1	Aco006278.1	Aco010906.1	Aco006535.1	Aco024274.1	Aco006332.1		Aco003136.1
Aco002758.1	Aco018507.1	Aco003844.1	Aco015175.1	Aco025974.1	Aco009514.1		Aco011239.1
Aco003306.1	Aco012618.1	Aco013192.1	Aco011559.1	Aco001686.1	Aco005589.1		Aco005353.1
Aco006219.1	Aco024528.1	Aco000618.1	Aco017379.1	Aco007020.1	Aco010626.1		Aco005509.1
Aco012776.1	Aco011710.1	Aco001073.1	Aco000913.1	Aco020324.1	Aco016589.1		Aco000237.1
Aco011564.1	Aco016311.1	Aco003997.1	Aco009382.1	Aco014774.1	Aco015830.1		Aco007634.1
Aco005968.1	Aco010628.1	Aco013017.1	Aco008112.1	Aco008456.1	Aco008486.1		Aco011215.1
Aco018143.1	Aco019879.1	Aco006214.1	Aco030435.1	Aco015399.1	Aco004652.1		Aco020044.1
Aco012762.1	Aco009946.1	Aco003336.1	Aco005409.1	Aco001566.1	Aco008083.1		Aco009208.1
Aco000293.1	Aco007588.1	Aco014433.1	Aco002451.1	Aco001468.1	Aco021873.1		Aco022003.1
Aco002624.1	Aco007751.1	Aco019975.1	Aco001269.1	Aco005838.1	Aco010213.1		Aco003974.1
Aco010641.1	Aco008753.1	Aco014364.1	Aco000742.1	Aco016911.1	Aco004283.1		Aco022275.1
Aco010016.1	Aco001569.1	Aco004410.1	Aco012012.1	Aco004991.1	Aco030675.1		Aco012365.1
Aco020312.1	Aco018627.1	Aco017087.1	Aco007784.1	Aco014727.1	Aco016071.1		Aco001470.1
Aco003926.1	Aco012562.1	Aco001867.1	Aco007187.1	Aco012072.1	Aco019492.1		Aco018980.1
Aco014040.1	Aco018918.1	Aco017553.1	Aco012104.1	Aco004212.1	Aco003157.1		Aco012686.1
Aco014882.1	Aco009074.1	Aco019846.1	Aco003784.1	Aco015655.1	Aco008242.1		Aco011055.1
Aco004567.1	Aco008715.1	Aco011711.1	Aco009615.1	Aco006673.1	Aco003938.1		Aco014195.1
Aco004254.1	Aco008814.1	Aco015532.1	Aco015813.1	Aco006162.1	Aco030868.1		Aco001611.1
Aco026697.1	Aco008593.1	Aco001115.1	Aco016584.1	Aco000481.1	Aco008271.1		Aco008900.1
Aco003657.1	Aco009098.1	Aco020550.1	Aco007716.1	Aco000176.1	Aco012461.1		Aco014141.1
Aco001932.1	Aco000067.1	Aco009063.1	Aco011499.1	Aco000931.1	Aco016548.1		Aco022295.1
Aco025799.1	Aco002887.1	Aco008610.1	Aco018717.1	Aco009140.1	Aco022583.1		Aco001421.1
Aco010533.1	Aco007641.1	Aco028700.1	Aco011247.1	Aco023809.1	Aco003490.1		Aco015359.1
Aco009297.1	Aco014831.1	Aco013639.1	Aco011167.1	Aco013740.1	Aco018728.1		Aco008775.1
Aco011797.1	Aco005259.1	Aco006844.1	Aco012098.1	Aco011737.1	Aco018122.1		Aco009459.1
Aco001511.1	Aco002988.1	Aco014271.1	Aco003866.1	Aco005639.1	Aco013181.1		Aco012623.1
Aco005385.1	Aco010711.1	Aco002947.1	Aco010196.1	Aco025216.1	Aco018163.1		Aco026873.1
Aco010239.1	Aco012200.1	Aco017180.1	Aco011141.1	Aco012066.1	Aco009793.1		Aco002279.1
Aco004404.1	Aco009434.1	Aco026794.1	Aco002685.1	Aco012277.1	Aco003401.1		Aco001359.1
Aco009466.1	Aco000396.1	Aco012723.1	Aco010883.1	Aco014759.1	Aco025372.1		Aco011416.1
Aco007104.1	Aco014704.1	Aco016882.1	Aco002343.1	Aco009748.1	Aco017364.1		Aco016067.1
Aco015665.1	Aco012157.1	Aco018842.1	Aco004077.1	Aco012221.1	Aco003405.1		Aco020885.1
Aco002849.1	Aco002464.1	Aco016873.1	Aco017812.1	Aco018516.1	Aco011131.1		Aco002306.1
Aco014924.1	Aco019766.1	Aco004824.1	Aco015221.1	Aco005274.1	Aco003776.1		Aco010469.1
Aco020989.1	Aco020337.1	Aco001749.1	Aco022842.1	Aco015690.1	Aco026353.1		Aco009136.1
Aco005744.1	Aco003010.1	Aco000134.1	Aco022751.1	Aco012817.1	Aco010818.1		Aco028040.1
Aco010143.1	Aco013140.1	Aco015047.1	Aco003026.1	Aco009227.1	Aco008572.1		Aco018536.1
Aco017388.1	Aco019509.1	Aco004106.1	Aco002830.1	Aco012073.1	Aco010603.1		Aco003651.1
Aco002013.1	Aco000493.1	Aco007259.1	Aco011027.1	Aco021173.1	Aco014363.1		Aco005813.1
Aco004095.1	Aco012987.1	Aco006095.1	Aco019002.1	Aco010666.1	Aco026341.1		Aco016991.1
Aco006356.1	Aco000629.1	Aco005130.1	Aco012099.1	Aco008699.1	Aco026046.1		Aco017470.1
Aco004585.1	Aco010384.1	Aco006179.1	Aco016190.1	Aco005072.1	Aco005400.1		Aco017407.1
Aco001900.1	Aco004443.1	Aco017060.1	Aco017323.1	Aco004385.1	Aco015670.1		Aco007912.1
Aco024515.1	Aco003165.1	Aco018141.1	Aco002531.1	Aco006636.1	Aco007214.1		Aco002487.1
Aco004501.1	Aco019253.1	Aco010394.1	Aco014392.1	Aco031374.1	Aco008907.1		Aco003187.1
Aco026809.1	Aco001637.1	Aco006719.1	Aco010826.1	Aco019531.1	Aco011886.1		Aco006889.1
Aco008910.1	Aco004189.1	Aco002546.1	Aco010628.1	Aco016031.1	Aco017998.1		Aco012608.1
Aco008498.1	Aco000900.1	Aco002481.1	Aco002922.1	Aco007392.1	Aco014210.1		Aco005719.1
Aco007410.1	Aco024110.1	Aco024999.1	Aco001947.1	Aco020337.1	Aco006762.1		Aco007670.1
Aco010728.1	Aco012813.1	Aco006459.1	Aco009170.1	Aco027558.1	Aco020162.1		Aco023658.1
Aco016150.1	Aco015939.1	Aco008296.1	Aco014594.1	Aco007655.1	Aco009086.1		Aco007659.1
Aco016057.1	Aco011489.1	Aco023695.1	Aco010514.1	Aco011549.1	Aco021186.1		Aco000286.1
Aco012870.1	Aco022023.1	Aco011922.1	Aco017158.1	Aco003216.1	Aco005959.1		Aco010206.1
Aco004956.1	Aco006289.1	Aco005075.1	Aco020415.1	Aco006093.1	Aco009969.1		Aco010394.1
Aco004162.1	Aco018526.1	Aco001976.1	Aco002996.1	Aco012175.1	Aco010832.1		Aco013061.1
Aco002893.1	Aco001018.1	Aco000613.1	Aco019424.1	Aco018488.1	Aco017850.1		Aco008246.1
Aco011306.1	Aco007593.1	Aco001729.1	Aco000994.1	Aco013631.1	Aco013927.1		Aco005872.1
Aco015991.1	Aco007575.1	Aco001674.1	Aco014187.1	Aco016540.1	Aco003137.1		Aco016794.1
Aco014908.1	Aco006348.1	Aco012516.1	Aco002832.1	Aco003316.1	Aco026645.1		Aco009277.1
Aco005038.1	Aco008892.1	Aco005008.1	Aco008527.1	Aco015735.1	Aco017362.1		Aco025647.1
Aco028700.1	Aco014597.1	Aco006064.1	Aco017046.1	Aco011163.1	Aco010946.1		Aco012444.1
Aco000134.1	Aco012669.1	Aco013580.1	Aco000791.1	Aco009957.1	Aco005593.1		Aco002893.1
Aco006633.1	Aco000909.1	Aco025280.1	Aco009327.1	Aco003977.1	Aco016541.1		Aco009258.1
Aco013124.1	Aco007388.1	Aco002483.1	Aco013508.1	Aco016724.1	Aco010503.1		Aco017171.1
Aco009023.1	Aco014099.1	Aco009399.1	Aco015245.1	Aco008471.1	Aco015384.1		Aco001815.1
Aco000991.1	Aco015792.1	Aco018457.1	Aco002754.1	Aco014192.1	Aco010791.1		Aco007991.1
Aco017866.1	Aco008832.1	Aco026795.1	Aco014267.1	Aco013886.1	Aco008026.1		Aco005061.1
Aco011231.1	Aco010228.1	Aco020178.1	Aco014089.1	Aco022697.1	Aco015243.1		Aco002942.1
Aco015880.1	Aco019700.1	Aco011564.1	Aco017529.1	Aco008887.1	Aco014945.1		Aco007945.1
Aco010278.1	Aco016020.1	Aco003509.1	Aco011470.1	Aco028552.1	Aco014519.1		Aco001562.1
Aco008707.1	Aco012012.1	Aco011652.1	Aco019924.1	Aco022089.1	Aco010665.1		Aco003737.1
Aco006879.1	Aco003284.1	Aco018143.1	Aco013894.1	Aco022956.1	Aco005422.1		Aco022888.1
Aco015859.1	Aco013725.1	Aco025608.1	Aco013205.1	Aco003414.1	Aco001935.1		Aco022209.1
Aco006185.1	Aco014223.1	Aco000404.1	Aco018662.1	Aco019472.1	Aco012319.1		Aco008527.1
Aco011925.1	Aco010760.1	Aco008476.1	Aco002988.1	Aco019633.1	Aco029192.1		Aco006331.1
Aco003853.1	Aco009382.1	Aco004679.1	Aco016311.1	Aco003125.1	Aco018846.1		Aco004578.1
Aco013621.1	Aco003988.1	Aco011960.1	Aco004901.1	Aco007516.1	Aco003503.1		Aco019703.1
Aco017553.1	Aco019678.1	Aco022447.1	Aco008620.1	Aco008902.1	Aco000752.1		Aco016685.1
Aco003529.1	Aco016026.1	Aco013441.1	Aco002974.1	Aco018510.1	Aco021718.1		Aco018427.1
Aco016878.1	Aco007469.1	Aco008511.1	Aco024689.1	Aco008059.1	Aco023089.1		Aco020634.1
Aco001979.1	Aco012495.1	Aco028035.1	Aco005080.1	Aco015195.1	Aco006577.1		Aco021416.1
Aco000926.1	Aco005066.1	Aco002899.1	Aco009197.1	Aco020339.1	Aco010630.1		Aco006890.1
Aco027695.1	Aco008526.1	Aco021063.1	Aco011181.1	Aco020056.1	Aco007874.1		Aco025391.1
Aco003806.1	Aco003045.1	Aco004052.1	Aco016687.1	Aco004692.1	Aco008535.1		Aco015443.1
Aco022553.1	Aco010797.1	Aco010659.1	Aco002898.1	Aco016321.1	Aco009482.1		Aco013365.1
Aco020260.1	Aco014596.1	Aco005234.1	Aco018526.1	Aco006566.1	Aco013808.1		Aco023685.1
Aco010724.1	Aco013541.1	Aco008005.1	Aco008372.1	Aco002164.1	Aco024748.1		Aco006734.1
Aco015426.1	Aco000670.1	Aco020506.1	Aco003650.1	Aco023508.1	Aco000231.1		Aco022698.1
Aco003645.1	Aco016584.1	Aco005806.1	Aco010740.1	Aco004655.1	Aco022519.1		Aco005105.1
Aco007689.1	Aco023287.1	Aco013773.1	Aco006372.1	Aco028842.1	Aco018535.1		Aco029174.1
Aco018547.1	Aco015392.1	Aco016034.1	Aco004553.1	Aco013874.1	Aco015093.1		Aco021848.1
Aco011531.1	Aco024017.1	Aco006149.1	Aco016396.1	Aco010153.1	Aco011238.1		Aco004147.1
Aco008305.1	Aco015465.1	Aco028602.1	Aco005157.1	Aco004627.1	Aco019931.1		Aco004398.1
Aco009624.1	Aco016398.1	Aco002972.1	Aco007544.1	Aco002798.1	Aco004369.1		Aco013450.1
Aco027874.1	Aco013071.1	Aco017296.1	Aco005207.1	Aco025303.1	Aco017816.1		Aco001817.1
Aco014116.1	Aco004783.1	Aco006915.1	Aco004866.1	Aco018994.1	Aco009956.1		Aco007041.1
Aco003267.1	Aco002787.1	Aco017434.1	Aco022677.1	Aco023269.1	Aco001858.1		Aco004127.1
Aco023935.1	Aco012091.1	Aco017533.1	Aco010717.1	Aco022200.1	Aco014412.1		Aco004898.1
Aco006980.1	Aco002855.1	Aco014763.1	Aco006354.1	Aco008459.1	Aco003523.1		Aco019044.1
Aco012632.1	Aco010828.1	Aco009975.1	Aco002449.1	Aco018333.1	Aco014682.1		Aco016645.1
Aco013175.1	Aco002294.1	Aco014116.1	Aco007718.1	Aco003961.1	Aco007662.1		Aco003403.1
Aco004194.1	Aco016280.1	Aco017509.1	Aco027052.1	Aco005397.1	Aco011679.1		Aco016809.1
Aco020108.1	Aco012800.1	Aco015094.1	Aco023050.1	Aco020614.1	Aco002800.1		Aco020087.1
Aco007584.1	Aco015245.1	Aco011013.1	Aco018451.1	Aco022304.1	Aco013607.1		Aco024639.1
Aco007038.1	Aco007029.1	Aco014304.1	Aco001199.1	Aco022110.1	Aco021746.1		Aco005275.1
Aco008163.1	Aco002537.1	Aco015520.1	Aco004179.1	Aco012120.1	Aco027424.1		Aco018870.1
Aco018442.1	Aco013497.1	Aco018860.1	Aco004693.1	Aco011117.1	Aco006485.1		Aco029528.1
Aco026752.1	Aco004881.1	Aco008972.1	Aco013381.1	Aco001234.1	Aco001554.1		Aco009039.1
Aco010475.1	Aco003437.1	Aco015991.1	Aco004881.1	Aco015132.1	Aco006512.1		Aco016384.1
Aco004763.1	Aco014231.1	Aco002562.1	Aco001950.1	Aco002895.1	Aco006737.1		Aco009733.1
Aco020654.1	Aco018421.1	Aco017270.1	Aco028799.1	Aco010266.1	Aco012584.1		Aco007548.1
Aco001621.1	Aco018440.1	Aco022040.1	Aco022835.1	Aco009324.1	Aco008929.1		Aco007278.1
Aco004244.1	Aco012429.1	Aco003393.1	Aco016325.1	Aco016829.1	Aco019375.1		Aco004569.1
Aco004752.1	Aco001828.1	Aco016318.1	Aco000187.1	Aco001562.1	Aco001857.1		Aco013631.1
Aco004946.1	Aco008242.1	Aco005887.1	Aco009026.1	Aco015692.1	Aco000603.1		Aco003674.1
Aco003047.1	Aco015466.1	Aco006783.1	Aco030406.1	Aco020562.1	Aco000230.1		Aco012309.1
Aco007522.1	Aco004945.1	Aco005564.1	Aco021630.1	Aco018608.1	Aco019259.1		Aco013893.1
Aco017335.1	Aco008804.1	Aco008305.1	Aco005128.1	Aco001180.1	Aco020257.1		Aco012689.1
Aco010227.1	Aco008639.1	Aco014001.1	Aco005339.1	Aco006524.1	Aco003504.1		Aco006168.1
Aco012876.1	Aco022200.1	Aco010342.1	Aco012812.1	Aco020372.1	Aco008569.1		Aco011658.1
Aco018628.1	Aco017876.1	Aco007161.1	Aco024437.1	Aco019358.1	Aco008660.1		Aco014218.1
Aco018178.1	Aco014824.1	Aco015867.1	Aco003404.1	Aco008212.1	Aco017731.1		Aco015898.1
Aco010985.1	Aco008447.1	Aco001260.1	Aco013521.1	Aco014317.1	Aco010554.1		Aco026199.1
Aco001181.1	Aco002188.1	Aco001291.1	Aco017355.1	Aco001196.1	Aco011523.1		Aco016451.1
Aco003478.1	Aco018093.1	Aco000129.1	Aco004874.1	Aco018099.1	Aco010301.1		Aco012065.1
Aco023527.1	Aco007754.1	Aco011690.1	Aco002618.1	Aco005849.1	Aco009935.1		Aco001941.1
Aco021762.1	Aco016415.1	Aco008298.1	Aco015329.1	Aco015223.1	Aco017770.1		Aco017270.1
Aco010725.1	Aco005639.1	Aco017991.1	Aco011494.1	Aco015608.1	Aco022735.1		Aco006875.1
Aco003223.1	Aco014187.1	Aco008619.1	Aco014678.1	Aco010708.1	Aco002139.1		Aco015450.1
Aco016849.1	Aco003391.1	Aco011512.1	Aco005759.1	Aco000057.1	Aco025700.1		Aco012814.1
Aco019985.1	Aco005611.1	Aco010475.1	Aco012198.1	Aco017980.1	Aco005284.1		Aco026798.1
Aco019600.1	Aco005059.1	Aco013134.1	Aco004884.1	Aco000592.1	Aco009209.1		Aco003139.1
Aco014504.1	Aco013879.1	Aco009324.1	Aco012709.1	Aco014620.1	Aco011603.1		Aco015474.1
Aco013615.1	Aco007726.1	Aco021330.1	Aco007572.1	Aco019907.1	Aco002518.1		Aco000700.1
Aco003149.1	Aco008771.1	Aco007209.1	Aco001154.1	Aco011343.1	Aco001415.1		Aco015735.1
Aco016173.1	Aco002830.1	Aco008264.1	Aco004773.1	Aco012280.1	Aco004580.1		Aco014622.1
Aco012610.1	Aco015175.1	Aco030295.1	Aco006197.1	Aco003683.1	Aco004384.1		Aco015497.1
Aco007979.1	Aco002022.1	Aco017325.1	Aco008472.1	Aco002859.1	Aco005177.1		Aco010906.1
Aco008283.1	Aco020653.1	Aco004852.1	Aco014156.1	Aco029538.1	Aco013412.1		Aco011335.1
Aco015800.1	Aco009682.1	Aco025417.1	Aco020049.1	Aco020621.1	Aco005432.1		Aco023516.1
Aco012991.1	Aco026255.1	Aco001460.1	Aco001121.1	Aco000584.1	Aco002496.1		Aco002822.1
Aco013348.1	Aco010603.1	Aco016265.1	Aco008927.1	Aco007415.1	Aco010833.1		Aco011837.1
Aco004426.1	Aco004350.1	Aco004751.1	Aco004434.1	Aco009835.1	Aco023260.1		Aco003521.1
Aco003959.1	Aco009044.1	Aco009578.1	Aco004336.1	Aco012517.1	Aco009687.1		Aco003877.1
Aco007065.1	Aco008460.1	Aco004321.1	Aco021379.1	Aco016848.1	Aco000027.1		Aco009756.1
Aco020506.1	Aco007472.1	Aco017802.1	Aco008187.1	Aco014710.1	Aco022492.1		Aco006869.1
Aco024702.1	Aco012235.1	Aco007522.1	Aco005945.1	Aco002285.1	Aco000401.1		Aco015705.1
Aco010198.1	Aco000115.1	Aco013348.1	Aco001967.1	Aco015064.1	Aco012774.1		Aco016285.1
Aco005842.1	Aco006805.1	Aco011332.1	Aco009344.1	Aco006854.1	Aco000458.1		Aco015708.1
Aco009320.1	Aco004884.1	Aco009625.1	Aco000269.1	Aco000426.1	Aco004336.1		Aco009532.1
Aco006765.1	Aco018662.1	Aco009002.1	Aco016746.1	Aco012569.1	Aco010967.1		Aco014819.1
Aco024268.1	Aco011486.1	Aco002584.1	Aco000805.1	Aco008578.1	Aco003940.1		Aco003258.1
Aco021180.1	Aco007113.1	Aco009908.1	Aco012649.1	Aco009544.1	Aco025069.1		Aco012685.1
Aco007813.1	Aco026393.1	Aco003852.1	Aco000630.1	Aco011489.1	Aco018734.1		Aco010000.1
Aco009025.1	Aco008474.1	Aco020649.1	Aco001281.1	Aco007225.1	Aco027513.1		Aco003226.1
Aco005750.1	Aco011197.1	Aco000275.1	Aco008685.1	Aco009303.1	Aco015103.1		Aco019423.1
Aco003180.1	Aco018895.1	Aco008206.1	Aco013568.1	Aco021583.1	Aco013024.1		Aco000390.1
Aco030527.1	Aco005261.1	Aco001900.1	Aco017078.1	Aco011266.1	Aco012504.1		Aco011051.1
Aco029678.1	Aco018598.1	Aco004585.1	Aco015500.1	Aco006088.1	Aco017676.1		Aco012352.1
Aco026188.1	Aco011499.1	Aco000910.1	Aco015519.1	Aco007087.1	Aco019962.1		Aco008216.1
Aco009790.1	Aco015735.1	Aco000471.1	Aco010236.1	Aco023264.1	Aco012076.1		Aco018233.1
Aco012752.1	Aco007485.1	Aco003370.1	Aco017114.1	Aco000987.1	Aco005000.1		Aco019899.1
Aco005063.1	Aco011475.1	Aco002453.1	Aco020392.1	Aco004852.1	Aco021817.1		Aco004336.1
Aco005284.1	Aco003241.1	Aco015513.1	Aco016163.1	Aco013692.1	Aco010959.1		Aco005780.1
Aco007408.1	Aco022461.1	Aco028717.1	Aco015931.1	Aco014297.1	Aco023935.1		Aco016707.1
Aco019379.1	Aco008754.1	Aco018758.1	Aco026245.1	Aco026934.1	Aco018427.1		Aco016089.1
Aco019013.1	Aco006873.1	Aco004476.1	Aco001010.1	Aco008551.1	Aco020812.1		Aco002366.1
Aco009324.1	Aco008037.1	Aco024023.1	Aco005346.1	Aco012882.1	Aco022168.1		Aco011155.1
Aco017326.1	Aco001780.1	Aco004565.1	Aco010405.1	Aco001932.1	Aco001223.1		Aco010703.1
Aco019524.1	Aco006506.1	Aco018547.1	Aco015156.1	Aco025404.1	Aco003606.1		Aco001398.1
Aco011902.1	Aco013526.1	Aco003458.1	Aco015191.1	Aco006469.1	Aco006436.1		Aco007908.1
Aco007800.1	Aco018994.1	Aco001530.1	Aco011477.1	Aco001227.1	Aco004180.1		Aco016930.1
Aco024007.1	Aco003071.1	Aco003532.1	Aco006016.1	Aco018024.1	Aco009951.1		Aco021884.1
Aco012639.1	Aco013690.1	Aco010309.1	Aco014813.1	Aco009332.1	Aco005513.1		Aco008478.1
Aco016607.1	Aco006515.1	Aco011246.1	Aco012034.1	Aco020435.1	Aco010621.1		Aco000146.1
Aco016473.1	Aco001394.1	Aco003149.1	Aco007706.1	Aco001902.1	Aco005997.1		Aco000283.1
Aco017511.1	Aco026581.1	Aco027421.1	Aco012019.1	Aco010675.1	Aco020634.1		Aco000317.1
Aco015511.1	Aco016859.1	Aco004254.1	Aco008513.1	Aco005168.1	Aco000588.1		Aco017280.1
Aco005101.1	Aco021110.1	Aco011623.1	Aco008715.1	Aco008661.1	Aco017409.1		Aco010802.1
Aco008295.1	Aco022774.1	Aco002946.1	Aco020380.1	Aco021826.1	Aco003762.1		Aco006083.1
Aco019565.1	Aco001818.1	Aco010546.1	Aco012035.1	Aco008205.1	Aco000308.1		Aco008836.1
Aco005213.1	Aco008630.1	Aco018849.1	Aco019688.1	Aco011787.1	Aco016972.1		Aco003183.1
Aco019604.1	Aco010857.1	Aco018906.1	Aco006097.1	Aco007605.1	Aco005339.1		Aco016742.1
Aco019071.1	Aco014996.1	Aco003834.1	Aco004984.1	Aco008005.1	Aco000497.1		Aco012973.1
Aco008765.1	Aco024753.1	Aco019053.1	Aco002188.1	Aco010207.1	Aco002593.1		Aco005657.1
Aco009955.1	Aco019782.1	Aco013566.1	Aco007481.1	Aco020182.1	Aco013417.1		Aco011392.1
Aco000252.1	Aco003911.1	Aco005044.1	Aco001134.1	Aco001828.1	Aco005090.1		Aco013060.1
Aco020035.1	Aco010452.1	Aco007629.1	Aco002572.1	Aco014098.1	Aco009257.1		Aco017967.1
Aco008821.1	Aco019693.1	Aco023302.1	Aco004647.1	Aco026629.1	Aco031310.1		Aco016521.1
Aco006851.1	Aco003125.1	Aco018038.1	Aco030675.1	Aco014541.1	Aco005423.1		Aco006567.1
Aco008824.1	Aco020372.1	Aco002645.1	Aco001813.1	Aco003424.1	Aco009991.1		Aco026630.1
Aco001976.1	Aco004926.1	Aco004656.1	Aco006411.1	Aco003029.1	Aco023854.1		Aco009087.1
Aco013890.1	Aco005849.1	Aco006997.1	Aco009450.1	Aco011919.1	Aco013111.1		Aco002786.1
Aco011512.1	Aco013381.1	Aco012697.1	Aco005165.1	Aco009023.1	Aco001065.1		Aco009269.1
Aco024032.1	Aco006589.1	Aco010271.1	Aco002628.1	Aco018610.1	Aco003103.1		Aco022057.1
Aco011279.1	Aco023643.1	Aco013311.1	Aco000391.1	Aco000903.1	Aco001246.1		Aco012353.1
Aco003477.1	Aco004036.1	Aco021712.1	Aco002464.1	Aco014275.1	Aco011126.1		Aco018128.1
Aco012270.1	Aco024689.1	Aco023778.1	Aco008267.1	Aco000835.1	Aco017145.1		Aco001308.1
Aco022761.1	Aco003967.1	Aco026485.1	Aco013491.1	Aco009916.1	Aco013415.1		Aco000764.1
Aco015070.1	Aco003819.1	Aco006954.1	Aco004026.1	Aco014328.1	Aco014159.1		Aco014850.1
Aco012518.1	Aco012598.1	Aco019051.1	Aco001278.1	Aco009611.1	Aco011935.1		Aco022104.1
Aco015073.1	Aco003070.1	Aco007145.1	Aco004045.1	Aco014728.1	Aco007023.1		Aco016749.1
Aco016716.1	Aco007743.1	Aco007832.1	Aco013140.1	Aco008665.1	Aco000177.1		Aco021545.1
Aco022447.1	Aco019346.1	Aco000080.1	Aco008181.1	Aco006289.1	Aco006921.1		Aco011872.1
Aco006551.1	Aco002727.1	Aco024188.1	Aco014984.1	Aco007205.1	Aco009944.1		Aco005669.1
Aco001057.1	Aco007843.1	Aco011448.1	Aco008753.1	Aco002403.1	Aco026216.1		Aco024020.1
Aco009908.1	Aco004324.1	Aco000633.1	Aco013879.1	Aco006095.1	Aco000147.1		Aco014344.1
Aco001903.1	Aco023140.1	Aco002620.1	Aco018360.1	Aco012246.1	Aco019336.1		Aco010784.1
Aco000545.1	Aco004773.1	Aco018686.1	Aco005012.1	Aco015491.1	Aco007487.1		Aco004310.1
Aco014763.1	Aco001047.1	Aco016610.1	Aco008679.1	Aco017764.1	Aco011270.1		Aco001341.1
Aco012516.1	Aco002790.1	Aco007285.1	Aco027061.1	Aco000959.1	Aco022498.1		Aco021882.1
Aco013892.1	Aco008320.1	Aco019691.1	Aco008410.1	Aco017433.1	Aco014290.1		Aco010978.1
Aco017100.1	Aco014473.1	Aco008520.1	Aco008299.1	Aco003605.1	Aco010434.1		Aco016945.1
Aco007159.1	Aco011072.1	Aco020556.1	Aco014066.1	Aco006547.1	Aco019644.1		Aco000558.1
Aco007648.1	Aco007343.1	Aco007517.1	Aco013660.1	Aco017924.1	Aco022043.1		Aco009260.1
Aco025010.1	Aco023274.1	Aco002532.1	Aco000900.1	Aco009811.1	Aco008326.1		Aco018954.1
Aco002504.1	Aco010968.1	Aco018262.1	Aco014738.1	Aco015090.1	Aco001696.1		Aco012795.1
Aco016575.1	Aco011713.1	Aco010016.1	Aco015792.1	Aco021385.1	Aco001860.1		Aco014558.1
Aco002899.1	Aco018238.1	Aco001732.1	Aco008528.1	Aco009982.1	Aco017815.1		Aco016840.1
Aco005713.1	Aco016746.1	Aco009790.1	Aco014473.1	Aco002426.1	Aco022054.1		Aco021885.1
Aco019331.1	Aco006814.1	Aco009885.1	Aco024528.1	Aco017379.1	Aco021040.1		Aco013991.1
Aco008083.1	Aco006142.1	Aco009132.1	Aco022184.1	Aco001649.1	Aco005573.1		Aco001039.1
Aco016762.1	Aco001503.1	Aco030882.1	Aco011846.1	Aco009809.1	Aco003922.1		Aco002781.1
Aco009183.1	Aco011027.1	Aco000480.1	Aco007113.1	Aco021830.1	Aco018497.1		Aco024842.1
Aco014555.1	Aco027419.1	Aco000718.1	Aco004939.1	Aco000295.1	Aco024819.1		Aco014832.1
Aco028438.1	Aco006433.1	Aco014368.1	Aco010441.1	Aco000410.1	Aco014538.1		Aco011727.1
Aco021501.1	Aco016325.1	Aco003959.1	Aco003911.1	Aco013216.1	Aco005661.1		Aco000574.1
Aco004242.1	Aco002917.1	Aco001468.1	Aco012183.1	Aco005139.1	Aco012559.1		Aco008350.1
Aco007349.1	Aco011911.1	Aco001648.1	Aco005648.1	Aco005793.1	Aco007757.1		Aco024544.1
Aco007694.1	Aco010402.1	Aco012731.1	Aco011935.1	Aco003572.1	Aco000340.1		Aco005781.1
Aco003378.1	Aco014181.1	Aco018006.1	Aco008179.1	Aco025678.1	Aco009780.1		Aco000729.1
Aco004181.1	Aco009534.1	Aco012840.1	Aco000212.1	Aco020653.1	Aco017559.1		Aco025483.1
Aco000129.1	Aco006486.1	Aco016124.1	Aco016910.1	Aco022448.1	Aco023948.1		Aco004220.1
Aco006214.1	Aco025464.1	Aco000884.1	Aco011277.1	Aco012477.1	Aco003068.1		Aco004881.1
Aco013592.1	Aco016384.1	Aco019991.1	Aco017412.1	Aco010631.1	Aco019924.1		Aco012122.1
Aco002346.1	Aco000720.1	Aco024208.1	Aco004855.1	Aco016896.1	Aco027067.1		Aco018842.1
Aco010342.1	Aco006600.1	Aco001128.1	Aco020863.1	Aco016134.1	Aco005156.1		Aco002782.1
Aco004430.1	Aco020841.1	Aco005049.1	Aco000670.1	Aco022396.1	Aco011625.1		Aco009196.1
Aco012628.1	Aco012354.1	Aco001736.1	Aco000115.1	Aco004392.1	Aco020916.1		Aco020796.1
Aco006086.1	Aco005462.1	Aco005776.1	Aco007887.1	Aco013386.1	Aco001167.1		Aco003430.1
Aco021812.1	Aco012034.1	Aco001057.1	Aco007031.1	Aco006434.1	Aco018314.1		Aco021895.1
Aco010572.1	Aco007087.1	Aco000250.1	Aco014502.1	Aco011547.1	Aco017465.1		Aco008394.1
Aco011782.1	Aco000612.1	Aco015386.1	Aco006334.1	Aco000810.1	Aco010594.1		Aco021703.1
Aco005039.1	Aco012000.1	Aco011766.1	Aco001061.1	Aco001146.1	Aco010947.1		Aco008546.1
Aco009531.1	Aco012835.1	Aco011966.1	Aco005293.1	Aco011006.1	Aco015351.1		Aco010035.1
Aco003958.1	Aco018451.1	Aco014902.1	Aco005545.1	Aco011335.1	Aco007924.1		Aco003448.1
Aco011416.1	Aco016134.1	Aco000337.1	Aco007563.1	Aco014781.1	Aco008086.1		Aco010430.1
Aco007830.1	Aco020380.1	Aco006478.1	Aco008271.1	Aco007977.1	Aco001786.1		Aco011531.1
Aco008220.1	Aco007025.1	Aco009609.1	Aco013371.1	Aco026650.1	Aco011509.1		Aco003771.1
Aco009656.1	Aco006088.1	Aco001398.1	Aco019529.1	Aco014655.1	Aco016390.1		Aco019730.1
Aco028661.1	Aco002949.1	Aco005004.1	Aco011428.1	Aco014410.1	Aco004006.1		Aco026802.1
Aco006587.1	Aco012019.1	Aco010725.1	Aco015549.1	Aco013138.1	Aco014335.1		Aco006041.1
Aco005691.1	Aco029167.1	Aco015305.1	Aco018093.1	Aco013660.1	Aco001362.1		Aco006241.1
Aco020259.1	Aco001107.1	Aco013605.1	Aco011188.1	Aco021905.1	Aco000255.1		Aco005037.1
Aco005262.1	Aco016720.1	Aco004917.1	Aco016200.1	Aco016689.1	Aco016221.1		Aco001303.1
Aco012723.1	Aco019813.1	Aco002159.1	Aco010340.1	Aco002747.1	Aco023387.1		Aco005920.1
Aco007464.1	Aco006565.1	Aco014106.1	Aco011489.1	Aco005774.1	Aco015075.1		Aco011357.1
Aco002701.1	Aco007303.1	Aco001939.1	Aco017190.1	Aco011012.1	Aco010220.1		Aco015718.1
Aco022112.1	Aco000816.1	Aco021812.1	Aco014597.1	Aco014894.1	Aco010337.1		Aco008551.1
Aco025557.1	Aco006890.1	Aco007576.1	Aco006822.1	Aco004888.1	Aco008571.1		Aco014394.1
Aco002955.1	Aco005635.1	Aco015859.1	Aco014624.1	Aco009663.1	Aco001299.1		Aco015319.1
Aco005513.1	Aco004529.1	Aco001245.1	Aco005884.1	Aco029167.1	Aco001284.1		Aco012607.1
Aco001728.1	Aco007852.1	Aco008064.1	Aco002634.1	Aco013339.1	Aco008336.1		Aco005966.1
Aco020608.1	Aco004331.1	Aco009283.1	Aco016538.1	Aco020744.1	Aco004271.1		Aco002989.1
Aco019260.1	Aco000426.1	Aco010743.1	Aco022206.1	Aco004117.1	Aco002690.1		Aco020779.1
Aco009539.1	Aco005561.1	Aco001167.1	Aco013637.1	Aco014601.1	Aco010555.1		Aco018507.1
Aco002105.1	Aco003662.1	Aco014070.1	Aco003574.1	Aco014231.1	Aco019010.1		Aco008050.1
Aco029405.1	Aco008955.1	Aco007358.1	Aco017151.1	Aco003033.1	Aco023689.1		Aco016634.1
Aco005234.1	Aco008255.1	Aco011175.1	Aco025855.1	Aco000195.1	Aco005720.1		Aco009630.1
Aco016647.1	Aco006079.1	Aco010779.1	Aco011841.1	Aco011543.1	Aco015421.1		Aco003257.1
Aco012724.1	Aco024451.1	Aco003912.1	Aco025857.1	Aco020265.1	Aco010777.1		Aco007869.1
Aco014839.1	Aco004236.1	Aco022308.1	Aco003320.1	Aco008197.1	Aco002028.1		Aco012525.1
Aco024665.1	Aco002451.1	Aco003626.1	Aco015071.1	Aco015123.1	Aco018913.1		Aco007029.1
Aco026485.1	Aco019091.1	Aco004406.1	Aco019829.1	Aco020602.1	Aco017199.1		Aco004057.1
Aco026050.1	Aco018880.1	Aco012915.1	Aco013996.1	Aco003864.1	Aco005643.1		Aco000285.1
Aco026320.1	Aco025258.1	Aco017072.1	Aco015875.1	Aco001590.1	Aco026876.1		Aco009460.1
Aco005575.1	Aco025855.1	Aco010572.1	Aco008255.1	Aco006133.1	Aco008577.1		Aco014537.1
Aco026067.1	Aco011661.1	Aco011532.1	Aco008383.1	Aco009700.1	Aco013934.1		Aco015486.1
Aco024514.1	Aco012084.1	Aco006400.1	Aco014425.1	Aco015832.1	Aco001993.1		Aco006081.1
Aco004774.1	Aco009675.1	Aco004181.1	Aco014290.1	Aco014693.1	Aco017780.1		Aco009183.1
Aco009165.1	Aco026565.1	Aco003177.1	Aco011282.1	Aco015704.1	Aco016826.1		Aco002470.1
Aco023962.1	Aco005559.1	Aco026050.1	Aco023140.1	Aco025327.1	Aco006316.1		Aco016339.1
Aco015723.1	Aco013934.1	Aco021651.1	Aco020718.1	Aco014181.1	Aco007748.1		Aco004628.1
Aco003879.1	Aco006817.1	Aco007762.1	Aco003274.1	Aco005608.1	Aco020452.1		Aco010209.1
Aco018849.1	Aco014962.1	Aco003128.1	Aco019302.1	Aco020925.1	Aco013354.1		Aco014434.1
Aco024999.1	Aco003977.1	Aco003958.1	Aco008598.1	Aco004498.1	Aco013741.1		Aco009259.1
Aco000663.1	Aco009450.1	Aco007882.1	Aco027142.1	Aco006507.1	Aco001051.1		Aco002526.1
Aco002250.1	Aco011302.1	Aco014946.1	Aco013601.1	Aco016191.1	Aco022842.1		Aco015438.1
Aco016869.1	Aco012538.1	Aco007908.1	Aco008639.1	Aco005334.1	Aco007008.1		Aco013342.1
Aco017142.1	Aco018511.1	Aco024260.1	Aco003076.1	Aco015326.1	Aco026420.1		Aco016795.1
Aco003456.1	Aco012061.1	Aco012881.1	Aco008841.1	Aco002043.1	Aco017515.1		Aco012471.1
Aco009950.1	Aco006357.1	Aco009592.1	Aco018918.1	Aco019109.1	Aco004457.1		Aco013632.1
Aco016318.1	Aco016951.1	Aco006051.1	Aco008392.1	Aco005350.1	Aco015966.1		Aco014520.1
Aco009670.1	Aco007421.1	Aco020124.1	Aco022519.1	Aco005472.1	Aco010516.1		Aco005145.1
Aco010902.1	Aco017547.1	Aco019565.1	Aco001054.1	Aco003933.1	Aco000108.1		Aco021278.1
Aco008949.1	Aco011896.1	Aco006496.1	Aco008361.1	Aco014987.1	Aco006982.1		Aco003388.1
Aco006950.1	Aco010781.1	Aco011468.1	Aco003519.1	Aco006039.1	Aco021774.1		Aco023563.1
Aco005983.1	Aco011715.1	Aco008658.1	Aco007743.1	Aco013773.1	Aco005224.1		Aco004054.1
Aco001674.1	Aco014550.1	Aco003477.1	Aco006662.1	Aco021646.1	Aco014657.1		Aco023868.1
Aco006496.1	Aco005178.1	Aco021173.1	Aco015660.1	Aco029087.1	Aco002983.1		Aco003337.1
Aco006109.1	Aco014836.1	Aco015723.1	Aco006121.1	Aco010507.1	Aco018889.1		Aco008608.1
Aco007359.1	Aco019201.1	Aco008551.1	Aco027724.1	Aco014985.1	Aco005800.1		Aco020633.1
Aco000045.1	Aco005343.1	Aco018513.1	Aco007101.1	Aco001799.1	Aco017843.1		Aco021797.1
Aco010292.1	Aco015554.1	Aco010744.1	Aco003564.1	Aco001471.1	Aco013567.1		Aco008886.1
Aco005636.1	Aco008491.1	Aco011279.1	Aco016113.1	Aco006474.1	Aco002211.1		Aco016642.1
Aco022109.1	Aco005721.1	Aco005213.1	Aco012705.1	Aco007876.1	Aco016664.1		Aco000800.1
Aco014055.1	Aco016373.1	Aco014781.1	Aco017271.1	Aco002781.1	Aco026148.1		Aco016106.1
Aco007665.1	Aco002466.1	Aco003605.1	Aco000698.1	Aco003323.1	Aco000711.1		Aco022517.1
Aco016599.1	Aco001531.1	Aco016010.1	Aco023794.1	Aco000630.1	Aco011326.1		Aco010828.1
Aco005360.1	Aco007044.1	Aco017135.1	Aco014247.1	Aco003032.1	Aco017192.1		Aco018945.1
Aco002724.1	Aco012969.1	Aco014884.1	Aco019844.1	Aco016172.1	Aco003691.1		Aco004363.1
Aco015696.1	Aco021872.1	Aco023099.1	Aco013276.1	Aco026142.1	Aco012846.1		Aco014201.1
Aco001083.1	Aco013721.1	Aco012519.1	Aco014780.1	Aco003985.1	Aco013076.1		Aco012301.1
Aco017509.1	Aco009952.1	Aco010606.1	Aco001541.1	Aco001093.1	Aco007687.1		Aco006190.1
Aco003212.1	Aco009825.1	Aco010728.1	Aco013501.1	Aco011208.1	Aco024534.1		Aco023683.1
Aco009935.1	Aco006163.1	Aco013228.1	Aco012495.1	Aco021437.1	Aco015106.1		Aco005561.1
Aco018657.1	Aco004506.1	Aco017378.1	Aco008491.1	Aco006955.1	Aco018121.1		Aco008647.1
Aco020837.1	Aco003554.1	Aco001152.1	Aco013412.1	Aco018644.1	Aco018208.1		Aco012160.1
Aco022289.1	Aco019888.1	Aco003511.1	Aco019948.1	Aco001454.1	Aco004842.1		Aco005155.1
Aco001178.1	Aco005662.1	Aco017022.1	Aco009438.1	Aco017967.1	Aco012193.1		Aco000768.1
Aco001081.1	Aco011040.1	Aco008785.1	Aco002466.1	Aco015998.1	Aco023646.1		Aco017434.1
Aco006340.1	Aco021817.1	Aco006774.1	Aco015188.1	Aco015647.1	Aco011921.1		Aco001253.1
Aco007954.1	Aco005687.1	Aco000553.1	Aco005303.1	Aco011409.1	Aco022850.1		Aco016748.1
Aco005573.1	Aco006783.1	Aco013124.1	Aco018978.1	Aco008437.1	Aco028599.1		Aco015877.1
Aco007358.1	Aco020863.1	Aco018321.1	Aco004475.1	Aco013008.1	Aco005913.1		Aco015517.1
Aco001073.1	Aco004065.1	Aco012976.1	Aco010337.1	Aco005448.1	Aco014589.1		Aco008301.1
Aco012132.1	Aco014299.1	Aco014682.1	Aco001255.1	Aco024129.1	Aco022106.1		Aco020795.1
Aco010947.1	Aco011199.1	Aco002705.1	Aco015700.1	Aco003298.1	Aco011513.1		Aco000523.1
Aco000273.1	Aco003985.1	Aco015858.1	Aco006863.1	Aco021608.1	Aco019573.1		Aco005343.1
Aco014691.1	Aco001671.1	Aco002227.1	Aco000857.1	Aco004442.1	Aco016825.1		Aco001767.1
Aco004757.1	Aco007839.1	Aco006995.1	Aco004896.1	Aco013471.1	Aco002648.1		Aco013914.1
Aco019196.1	Aco004577.1	Aco012905.1	Aco029288.1	Aco012537.1	Aco002230.1		Aco017061.1
Aco001327.1	Aco002541.1	Aco001635.1	Aco000367.1	Aco003880.1	Aco021369.1		Aco009863.1
Aco007660.1	Aco008747.1	Aco011912.1	Aco024025.1	Aco007843.1	Aco030156.1		Aco021883.1
Aco013704.1	Aco005229.1	Aco010982.1	Aco004754.1	Aco023256.1	Aco010793.1		Aco005895.1
Aco011711.1	Aco015500.1	Aco023830.1	Aco007134.1	Aco004443.1	Aco006067.1		Aco011210.1
Aco011681.1	Aco015533.1	Aco006951.1	Aco010416.1	Aco002668.1	Aco021109.1		Aco011085.1
Aco001183.1	Aco011450.1	Aco009813.1	Aco014790.1	Aco015501.1	Aco002398.1		Aco001946.1
Aco006459.1	Aco002736.1	Aco016540.1	Aco009972.1	Aco021056.1	Aco012860.1		Aco012599.1
Aco001736.1	Aco001116.1	Aco002679.1	Aco009632.1	Aco002576.1	Aco010545.1		Aco017042.1
Aco003195.1	Aco027142.1	Aco012548.1	Aco025772.1	Aco005922.1	Aco003474.1		Aco017385.1
Aco006892.1	Aco021715.1	Aco021422.1	Aco022209.1	Aco024125.1	Aco001871.1		Aco008455.1
Aco014604.1	Aco009772.1	Aco020661.1	Aco022011.1	Aco007237.1	Aco019544.1		Aco004044.1
Aco004271.1	Aco012391.1	Aco018814.1	Aco013551.1	Aco006666.1	Aco011992.1		Aco004515.1
Aco009101.1	Aco001139.1	Aco014651.1	Aco004573.1	Aco013875.1	Aco011661.1		Aco015879.1
Aco003669.1	Aco023794.1	Aco018127.1	Aco004477.1	Aco001181.1	Aco006663.1		Aco001228.1
Aco008399.1	Aco008472.1	Aco020082.1	Aco009893.1	Aco003562.1	Aco000587.1		Aco012321.1
Aco001521.1	Aco005357.1	Aco010727.1	Aco000584.1	Aco003236.1	Aco005728.1		Aco003565.1
Aco013311.1	Aco002359.1	Aco014024.1	Aco010498.1	Aco025286.1	Aco025401.1		Aco009674.1
Aco016010.1	Aco015904.1	Aco026748.1	Aco007662.1	Aco014341.1	Aco008287.1		Aco012347.1
Aco006453.1	Aco013319.1	Aco008399.1	Aco013406.1	Aco008558.1	Aco003341.1		Aco013982.1
Aco009444.1	Aco006556.1	Aco012233.1	Aco002417.1	Aco008010.1	Aco001269.1		Aco000702.1
Aco006903.1	Aco008335.1	Aco025351.1	Aco011975.1	Aco016086.1	Aco005841.1		Aco009014.1
Aco009587.1	Aco003574.1	Aco009965.1	Aco013181.1	Aco018580.1	Aco017822.1		Aco004206.1
Aco017501.1	Aco013950.1	Aco012301.1	Aco016243.1	Aco002841.1	Aco005925.1		Aco004493.1
Aco005813.1	Aco020116.1	Aco022888.1	Aco001017.1	Aco018086.1	Aco015017.1		Aco013746.1
Aco022544.1	Aco017257.1	Aco002758.1	Aco011538.1	Aco006471.1	Aco004183.1		Aco024504.1
Aco003547.1	Aco011266.1	Aco010732.1	Aco004350.1	Aco002673.1	Aco011941.1		Aco006883.1
Aco010507.1	Aco017740.1	Aco024702.1	Aco022208.1	Aco017690.1	Aco008992.1		Aco021218.1
Aco007035.1	Aco009344.1	Aco006860.1	Aco001800.1	Aco005770.1	Aco009999.1		Aco000757.1
Aco011500.1	Aco018360.1	Aco012362.1	Aco021872.1	Aco003222.1	Aco019743.1		Aco005755.1
Aco015532.1	Aco012932.1	Aco002403.1	Aco017344.1	Aco015415.1	Aco012576.1		Aco010302.1
Aco011394.1	Aco005035.1	Aco003632.1	Aco005043.1	Aco017396.1	Aco004662.1		Aco030882.1
Aco001180.1	Aco009617.1	Aco019331.1	Aco012535.1	Aco023036.1	Aco013792.1		Aco018873.1
Aco001266.1	Aco005936.1	Aco009501.1	Aco001992.1	Aco001264.1	Aco025167.1		Aco020498.1
Aco005438.1	Aco004855.1	Aco012627.1	Aco017037.1	Aco006430.1	Aco008129.1		Aco015566.1
Aco022956.1	Aco018505.1	Aco008048.1	Aco002808.1	Aco017097.1	Aco027406.1		Aco018784.1
Aco001245.1	Aco020439.1	Aco005998.1	Aco002122.1	Aco012858.1	Aco007923.1		Aco003788.1
Aco007517.1	Aco011140.1	Aco003571.1	Aco004323.1	Aco006374.1	Aco022483.1		Aco015503.1
Aco013288.1	Aco002412.1	Aco027440.1	Aco005936.1	Aco001668.1	Aco018619.1		Aco004683.1
Aco001774.1	Aco001752.1	Aco013400.1	Aco028377.1	Aco015808.1	Aco025454.1		Aco001852.1
Aco006844.1	Aco011667.1	Aco017096.1	Aco011060.1	Aco002129.1	Aco002170.1		Aco020754.1
Aco006528.1	Aco003439.1	Aco009567.1	Aco006234.1	Aco014844.1	Aco025818.1		Aco011448.1
Aco024446.1	Aco012765.1	Aco009776.1	Aco010461.1	Aco011418.1	Aco015725.1		Aco011170.1
Aco009991.1	Aco004836.1	Aco014765.1	Aco001500.1	Aco012855.1	Aco012019.1		Aco012858.1
Aco008365.1	Aco014528.1	Aco004517.1	Aco003520.1	Aco008074.1	Aco004564.1		Aco006445.1
Aco001382.1	Aco004477.1	Aco015880.1	Aco005261.1	Aco001636.1	Aco013556.1		Aco015967.1
Aco028035.1	Aco005508.1	Aco007557.1	Aco000513.1	Aco009034.1	Aco019547.1		Aco018257.1
Aco023383.1	Aco013001.1	Aco010227.1	Aco004056.1	Aco016963.1	Aco007796.1		Aco011436.1
Aco028602.1	Aco000631.1	Aco005121.1	Aco003945.1	Aco014112.1	Aco029243.1		Aco001844.1
Aco018059.1	Aco009586.1	Aco026647.1	Aco001803.1	Aco010267.1	Aco007012.1		Aco006886.1
Aco018113.1	Aco018349.1	Aco000727.1	Aco007752.1	Aco017756.1	Aco024303.1		Aco010183.1
Aco021612.1	Aco000832.1	Aco020123.1	Aco009009.1	Aco021854.1	Aco005814.1		Aco005661.1
Aco023992.1	Aco015931.1	Aco000032.1	Aco022511.1	Aco000363.1	Aco001958.1		Aco005972.1
Aco010549.1	Aco004316.1	Aco013834.1	Aco018172.1	Aco023557.1	Aco003046.1		Aco010233.1
Aco010980.1	Aco023944.1	Aco008718.1	Aco010828.1	Aco000392.1	Aco022542.1		Aco011926.1
Aco023830.1	Aco013339.1	Aco009340.1	Aco005210.1	Aco002560.1	Aco013521.1		Aco001320.1
Aco007078.1	Aco013660.1	Aco009034.1	Aco004562.1	Aco005111.1	Aco011805.1		Aco015775.1
Aco012906.1	Aco007877.1	Aco005906.1	Aco012733.1	Aco010659.1	Aco020258.1		Aco000580.1
Aco023882.1	Aco001627.1	Aco023230.1	Aco016145.1	Aco018448.1	Aco003740.1		Aco006400.1
Aco007442.1	Aco001565.1	Aco017385.1	Aco006955.1	Aco003124.1	Aco011506.1		Aco016728.1
Aco010520.1	Aco005945.1	Aco024898.1	Aco002148.1	Aco013044.1	Aco014264.1		Aco007828.1
Aco013680.1	Aco002831.1	Aco008584.1	Aco004473.1	Aco004982.1	Aco011873.1		Aco002775.1
Aco018649.1	Aco024437.1	Aco001647.1	Aco012186.1	Aco000896.1	Aco021236.1		Aco019357.1
Aco007941.1	Aco002859.1	Aco024236.1	Aco008366.1	Aco013127.1	Aco001499.1		Aco013356.1
Aco021994.1	Aco013899.1	Aco005286.1	Aco000049.1	Aco015058.1	Aco004988.1		Aco005743.1
Aco026127.1	Aco010186.1	Aco001112.1	Aco021317.1	Aco006979.1	Aco017095.1		Aco011501.1
Aco018284.1	Aco003213.1	Aco011909.1	Aco006471.1	Aco016335.1	Aco013347.1		Aco014569.1
Aco005664.1	Aco016342.1	Aco007246.1	Aco006769.1	Aco005627.1	Aco021237.1		Aco025743.1
Aco016817.1	Aco001663.1	Aco001202.1	Aco023944.1	Aco001118.1	Aco021230.1		Aco019547.1
Aco016006.1	Aco001279.1	Aco016965.1	Aco001720.1	Aco003932.1	Aco002855.1		Aco021020.1
Aco008004.1	Aco021379.1	Aco006448.1	Aco012538.1	Aco001441.1	Aco018696.1		Aco014095.1
Aco000907.1	Aco013406.1	Aco009409.1	Aco003967.1	Aco004905.1	Aco009884.1		Aco011375.1
Aco005406.1	Aco017321.1	Aco019921.1	Aco019015.1	Aco014408.1	Aco003484.1		Aco026741.1
Aco010378.1	Aco027725.1	Aco014908.1	Aco016125.1	Aco009768.1	Aco006900.1		Aco018515.1
Aco016826.1	Aco008537.1	Aco012864.1	Aco001565.1	Aco006891.1	Aco004048.1		Aco017306.1
Aco018107.1	Aco002974.1	Aco007068.1	Aco009653.1	Aco026222.1	Aco001339.1		Aco011086.1
Aco004221.1	Aco006668.1	Aco009525.1	Aco014114.1	Aco002928.1	Aco010868.1		Aco022162.1
Aco009330.1	Aco005460.1	Aco023036.1	Aco005397.1	Aco013645.1	Aco005434.1		Aco000837.1
Aco009034.1	Aco025287.1	Aco007737.1	Aco010241.1	Aco025200.1	Aco004236.1		Aco014462.1
Aco010592.1	Aco000410.1	Aco006377.1	Aco003846.1	Aco012925.1	Aco019632.1		Aco000418.1
Aco002769.1	Aco021905.1	Aco004349.1	Aco011921.1	Aco010690.1	Aco015131.1		Aco003253.1
Aco008165.1	Aco001439.1	Aco031409.1	Aco013297.1	Aco016276.1	Aco000666.1		Aco002836.1
Aco028694.1	Aco009355.1	Aco006216.1	Aco003070.1	Aco015405.1	Aco018403.1		Aco007969.1
Aco015422.1	Aco000513.1	Aco004367.1	Aco001543.1	Aco022025.1	Aco029279.1		Aco008234.1
Aco006420.1	Aco003572.1	Aco004605.1	Aco009128.1	Aco004904.1	Aco010184.1		Aco029438.1
Aco004388.1	Aco008372.1	Aco027767.1	Aco001306.1	Aco005190.1	Aco000153.1		Aco002673.1
Aco000997.1	Aco022238.1	Aco024507.1	Aco008622.1	Aco005695.1	Aco011554.1		Aco022289.1
Aco015093.1	Aco007512.1	Aco025219.1	Aco002202.1	Aco010773.1	Aco002979.1		Aco021021.1
Aco004705.1	Aco019302.1	Aco015526.1	Aco012334.1	Aco001682.1	Aco005013.1		Aco005955.1
Aco017248.1	Aco008675.1	Aco018538.1	Aco009355.1	Aco003823.1	Aco022537.1		Aco004492.1
Aco025768.1	Aco005844.1	Aco019822.1	Aco016168.1	Aco011741.1	Aco015534.1		Aco003113.1
Aco015545.1	Aco028764.1	Aco005664.1	Aco019200.1	Aco004395.1	Aco026661.1		Aco002977.1
Aco010267.1	Aco010994.1	Aco005465.1	Aco012318.1	Aco013566.1	Aco011875.1		Aco013395.1
Aco010676.1	Aco007662.1	Aco015545.1	Aco004000.1	Aco002167.1	Aco011646.1		Aco014792.1
Aco014987.1	Aco007721.1	Aco012762.1	Aco003776.1	Aco019881.1	Aco017367.1		Aco009909.1
Aco002760.1	Aco012809.1	Aco014961.1	Aco024266.1	Aco013497.1	Aco007326.1		Aco008514.1
Aco003136.1	Aco025559.1	Aco018084.1	Aco010534.1	Aco012013.1	Aco016449.1		Aco008382.1
Aco020013.1	Aco015074.1	Aco004135.1	Aco017740.1	Aco004600.1	Aco002052.1		Aco018846.1
Aco014325.1	Aco018580.1	Aco006453.1	Aco009030.1	Aco001027.1	Aco003333.1		Aco010886.1
Aco027767.1	Aco019378.1	Aco013178.1	Aco014596.1	Aco019576.1	Aco011578.1		Aco003129.1
Aco006775.1	Aco015986.1	Aco017242.1	Aco004266.1	Aco010333.1	Aco001994.1		Aco000908.1
Aco008933.1	Aco018062.1	Aco017247.1	Aco017321.1	Aco006953.1	Aco015287.1		Aco001708.1
Aco017717.1	Aco008022.1	Aco019064.1	Aco003490.1	Aco004211.1	Aco014413.1		Aco008591.1
Aco009856.1	Aco009875.1	Aco006272.1	Aco008630.1	Aco010375.1	Aco004156.1		Aco011782.1
Aco012728.1	Aco001649.1	Aco008546.1	Aco017257.1	Aco024130.1	Aco008560.1		Aco004608.1
Aco017705.1	Aco006735.1	Aco014604.1	Aco017115.1	Aco002864.1	Aco018031.1		Aco014637.1
Aco023254.1	Aco001249.1	Aco024268.1	Aco017637.1	Aco002910.1	Aco002003.1		Aco009253.1
Aco010729.1	Aco005043.1	Aco018065.1	Aco013695.1	Aco000438.1	Aco016507.1		Aco016862.1
Aco003377.1	Aco010950.1	Aco007380.1	Aco007061.1	Aco004372.1	Aco014061.1		Aco012070.1
Aco009599.1	Aco001950.1	Aco003548.1	Aco000024.1	Aco026581.1	Aco014991.1		Aco024204.1
Aco019561.1	Aco010791.1	Aco018317.1	Aco002903.1	Aco006648.1	Aco016076.1		Aco005798.1
Aco026599.1	Aco017190.1	Aco007244.1	Aco013686.1	Aco011294.1	Aco006447.1		Aco006627.1
Aco007245.1	Aco002614.1	Aco009683.1	Aco016868.1	Aco000559.1	Aco003430.1		Aco008610.1
Aco001485.1	Aco023096.1	Aco009588.1	Aco018977.1	Aco002499.1	Aco003680.1		Aco018898.1
Aco004154.1	Aco000269.1	Aco010524.1	Aco002855.1	Aco000274.1	Aco004091.1		Aco005156.1
Aco021447.1	Aco019002.1	Aco022226.1	Aco008390.1	Aco024256.1	Aco006489.1		Aco022878.1
Aco014455.1	Aco013521.1	Aco015160.1	Aco004277.1	Aco008369.1	Aco011299.1		Aco014717.1
Aco018860.1	Aco012398.1	Aco017358.1	Aco020396.1	Aco001283.1	Aco003439.1		Aco000763.1
Aco020123.1	Aco010244.1	Aco007768.1	Aco017413.1	Aco014943.1	Aco017286.1		Aco016715.1
Aco005083.1	Aco005208.1	Aco013744.1	Aco010324.1	Aco019805.1	Aco013592.1		Aco000799.1
Aco017979.1	Aco012764.1	Aco016863.1	Aco018554.1	Aco017533.1	Aco011968.1		Aco022853.1
Aco002139.1	Aco015178.1	Aco012175.1	Aco010694.1	Aco010148.1	Aco005010.1		Aco018571.1
Aco009758.1	Aco017759.1	Aco002298.1	Aco007704.1	Aco005144.1	Aco000520.1		Aco002287.1
Aco019053.1	Aco002781.1	Aco004956.1	Aco003946.1	Aco019236.1	Aco009882.1		Aco014896.1
Aco009209.1	Aco003945.1	Aco016246.1	Aco017781.1	Aco005003.1	Aco009615.1		Aco001722.1
Aco003980.1	Aco012066.1	Aco010685.1	Aco018174.1	Aco011004.1	Aco001640.1		Aco006844.1
Aco000242.1	Aco023690.1	Aco014094.1	Aco020257.1	Aco006008.1	Aco008285.1		Aco014888.1
Aco018363.1	Aco021797.1	Aco021612.1	Aco011290.1	Aco001639.1	Aco012338.1		Aco010180.1
Aco016261.1	Aco014127.1	Aco007286.1	Aco007466.1	Aco014503.1	Aco015164.1		Aco014230.1
Aco015317.1	Aco006469.1	Aco020878.1	Aco018529.1	Aco003538.1	Aco021172.1		Aco014135.1
Aco006915.1	Aco008383.1	Aco010645.1	Aco008088.1	Aco010471.1	Aco020595.1		Aco009790.1
Aco012831.1	Aco006402.1	Aco012561.1	Aco003133.1	Aco007152.1	Aco027613.1		Aco003461.1
Aco006089.1	Aco011958.1	Aco003698.1	Aco028152.1	Aco007015.1	Aco027118.1		Aco004091.1
Aco010310.1	Aco002090.1	Aco011352.1	Aco013631.1	Aco004477.1	Aco016415.1		Aco006169.1
Aco016686.1	Aco001672.1	Aco004503.1	Aco002016.1	Aco004102.1	Aco005461.1		Aco013646.1
Aco011766.1	Aco007350.1	Aco014135.1	Aco014945.1	Aco004304.1	Aco000917.1		Aco004574.1
Aco007393.1	Aco005895.1	Aco020533.1	Aco006814.1	Aco028853.1	Aco022493.1		Aco016950.1
Aco010492.1	Aco002322.1	Aco022096.1	Aco009780.1	Aco011055.1	Aco000167.1		Aco017472.1
Aco012216.1	Aco010717.1	Aco021595.1	Aco010244.1	Aco002311.1	Aco023652.1		Aco015831.1
Aco018595.1	Aco020718.1	Aco000788.1	Aco003036.1	Aco012816.1	Aco003801.1		Aco010977.1
Aco009645.1	Aco008598.1	Aco019260.1	Aco015904.1	Aco000632.1	Aco001820.1		Aco025486.1
Aco019077.1	Aco018529.1	Aco007548.1	Aco004332.1	Aco008105.1	Aco020068.1		Aco014759.1
Aco001433.1	Aco011428.1	Aco010670.1	Aco007434.1	Aco012622.1	Aco002404.1		Aco007849.1
Aco000472.1	Aco001636.1	Aco008453.1	Aco002541.1	Aco004860.1	Aco015642.1		Aco003459.1
Aco014487.1	Aco026411.1	Aco001626.1	Aco009027.1	Aco016018.1	Aco020896.1		Aco020370.1
Aco016050.1	Aco005651.1	Aco014340.1	Aco020907.1	Aco007494.1	Aco006882.1		Aco006538.1
Aco004209.1	Aco012425.1	Aco012379.1	Aco011213.1	Aco014835.1	Aco009661.1		Aco018338.1
Aco011353.1	Aco027982.1	Aco022196.1	Aco010348.1	Aco003059.1	Aco013086.1		Aco019233.1
Aco007741.1	Aco009011.1	Aco022569.1	Aco014328.1	Aco010204.1	Aco012016.1		Aco001295.1
Aco002584.1	Aco004146.1	Aco010708.1	Aco004643.1	Aco000793.1	Aco018832.1		Aco021892.1
Aco020881.1	Aco012649.1	Aco005831.1	Aco014749.1	Aco004309.1	Aco023407.1		Aco001594.1
Aco016292.1	Aco010883.1	Aco018400.1	Aco018659.1	Aco008316.1	Aco014954.1		Aco001799.1
Aco003153.1	Aco020405.1	Aco008952.1	Aco012397.1	Aco002761.1	Aco008368.1		Aco025038.1
Aco014025.1	Aco016972.1	Aco005842.1	Aco004495.1	Aco002931.1	Aco002016.1		Aco018531.1
Aco008380.1	Aco021643.1	Aco025221.1	Aco014680.1	Aco009250.1	Aco011678.1		Aco018642.1
Aco013178.1	Aco011846.1	Aco024631.1	Aco010713.1	Aco020623.1	Aco010579.1		Aco018366.1
Aco004652.1	Aco009576.1	Aco021180.1	Aco024950.1	Aco017062.1	Aco004093.1		Aco006924.1
Aco029197.1	Aco020932.1	Aco012083.1	Aco002593.1	Aco002787.1	Aco011650.1		Aco004011.1
Aco010685.1	Aco005258.1	Aco003293.1	Aco021643.1	Aco031266.1	Aco014154.1		Aco000072.1
Aco017999.1	Aco014114.1	Aco001078.1	Aco023917.1	Aco018597.1	Aco000188.1		Aco018882.1
Aco017533.1	Aco023477.1	Aco009645.1	Aco006668.1	Aco003301.1	Aco003343.1		Aco014592.1
Aco007955.1	Aco006878.1	Aco012669.1	Aco021382.1	Aco001666.1	Aco021773.1		Aco011324.1
Aco011210.1	Aco024058.1	Aco016261.1	Aco007297.1	Aco009196.1	Aco006865.1		Aco020959.1
Aco016967.1	Aco006642.1	Aco017049.1	Aco016958.1	Aco007903.1	Aco002585.1		Aco009666.1
Aco002798.1	Aco016635.1	Aco021570.1	Aco002511.1	Aco001431.1	Aco005182.1		Aco019682.1
Aco007635.1	Aco008182.1	Aco002791.1	Aco011626.1	Aco007586.1	Aco018113.1		Aco004681.1
Aco002442.1	Aco008854.1	Aco005699.1	Aco011055.1	Aco013222.1	Aco014622.1		Aco014493.1
Aco003791.1	Aco020629.1	Aco023513.1	Aco005229.1	Aco022397.1	Aco014718.1		Aco025915.1
Aco018996.1	Aco002398.1	Aco003565.1	Aco014113.1	Aco006494.1	Aco025804.1		Aco009084.1
Aco002110.1	Aco003276.1	Aco003465.1	Aco017365.1	Aco002881.1	Aco025647.1		Aco017964.1
Aco005231.1	Aco030327.1	Aco020567.1	Aco010952.1	Aco001812.1	Aco011582.1		Aco024915.1
Aco023230.1	Aco002987.1	Aco004079.1	Aco010917.1	Aco007125.1	Aco011407.1		Aco003306.1
Aco026958.1	Aco013270.1	Aco003198.1	Aco007506.1	Aco017212.1	Aco015979.1		Aco014432.1
Aco016600.1	Aco000854.1	Aco009024.1	Aco003451.1	Aco002298.1	Aco013640.1		Aco002621.1
Aco024129.1	Aco002686.1	Aco010592.1	Aco017692.1	Aco012614.1	Aco006182.1		Aco001080.1
Aco009110.1	Aco010241.1	Aco007407.1	Aco008460.1	Aco015758.1	Aco018870.1		Aco015285.1
Aco018006.1	Aco019240.1	Aco012852.1	Aco008665.1	Aco004084.1	Aco011611.1		Aco018296.1
Aco029015.1	Aco002449.1	Aco015369.1	Aco007108.1	Aco009632.1	Aco005886.1		Aco003498.1
Aco000435.1	Aco015244.1	Aco016292.1	Aco014831.1	Aco002519.1	Aco004761.1		Aco008677.1
Aco009620.1	Aco004672.1	Aco014023.1	Aco023989.1	Aco003929.1	Aco023813.1		Aco010142.1
Aco010116.1	Aco000756.1	Aco004426.1	Aco016046.1	Aco002467.1	Aco018313.1		Aco008680.1
Aco011969.1	Aco017046.1	Aco004512.1	Aco012766.1	Aco019914.1	Aco011975.1		Aco004307.1
Aco001248.1	Aco018229.1	Aco029846.1	Aco009907.1	Aco020561.1	Aco008811.1		Aco003305.1
Aco001108.1	Aco003668.1	Aco009443.1	Aco011661.1	Aco020565.1	Aco014318.1		Aco006880.1
Aco004459.1	Aco001092.1	Aco009225.1	Aco016675.1	Aco010772.1	Aco020398.1		Aco000136.1
Aco023211.1	Aco018554.1	Aco022761.1	Aco022092.1	Aco015988.1	Aco013992.1		Aco013026.1
Aco019975.1	Aco015573.1	Aco014314.1	Aco003973.1	Aco011370.1	Aco016241.1		Aco016674.1
Aco014097.1	Aco005491.1	Aco010153.1	Aco015994.1	Aco005466.1	Aco017386.1		Aco011174.1
Aco003583.1	Aco003994.1	Aco009180.1	Aco022561.1	Aco005918.1	Aco019527.1		Aco001354.1
Aco002961.1	Aco008455.1	Aco002109.1	Aco024341.1	Aco019062.1	Aco002304.1		Aco014781.1
Aco018321.1	Aco011536.1	Aco001144.1	Aco015853.1	Aco019376.1	Aco011510.1		Aco000945.1
Aco014174.1	Aco015315.1	Aco018024.1	Aco001375.1	Aco009458.1	Aco010017.1		Aco002826.1
Aco008077.1	Aco005599.1	Aco002340.1	Aco011946.1	Aco020336.1	Aco023455.1		Aco009767.1
Aco011805.1	Aco004600.1	Aco021148.1	Aco022498.1	Aco008875.1	Aco011775.1		Aco006356.1
Aco020371.1	Aco010514.1	Aco002760.1	Aco017860.1	Aco001605.1	Aco013064.1		Aco005412.1
Aco015299.1	Aco016675.1	Aco016606.1	Aco006643.1	Aco017480.1	Aco004699.1		Aco014696.1
Aco000041.1	Aco000445.1	Aco012632.1	Aco005448.1	Aco007407.1	Aco013315.1		Aco009545.1
Aco027206.1	Aco016537.1	Aco005518.1	Aco005736.1	Aco002340.1	Aco004421.1		Aco004416.1
Aco001749.1	Aco001134.1	Aco006551.1	Aco025559.1	Aco028124.1	Aco002571.1		Aco001631.1
Aco013355.1	Aco022286.1	Aco003378.1	Aco011962.1	Aco009502.1	Aco002287.1		Aco008705.1
Aco014961.1	Aco006952.1	Aco005921.1	Aco006703.1	Aco013729.1	Aco027476.1		Aco014530.1
Aco015094.1	Aco010367.1	Aco023176.1	Aco000752.1	Aco023062.1	Aco023549.1		Aco014216.1
Aco009474.1	Aco004397.1	Aco018366.1	Aco007949.1	Aco006040.1	Aco004226.1		Aco011068.1
Aco010702.1	Aco013085.1	Aco017512.1	Aco000822.1	Aco003224.1	Aco011644.1		Aco025172.1
Aco013441.1	Aco001255.1	Aco013275.1	Aco016583.1	Aco011996.1	Aco004282.1		Aco009041.1
Aco007816.1	Aco011023.1	Aco011876.1	Aco018433.1	Aco013275.1	Aco001119.1		Aco012684.1
Aco023399.1	Aco017460.1	Aco012797.1	Aco013411.1	Aco009030.1	Aco004635.1		Aco015019.1
Aco014364.1	Aco008368.1	Aco014717.1	Aco001569.1	Aco007859.1	Aco014131.1		Aco015133.1
Aco007380.1	Aco000805.1	Aco003551.1	Aco003069.1	Aco004294.1	Aco010460.1		Aco016173.1
Aco005751.1	Aco010060.1	Aco003321.1	Aco025129.1	Aco005141.1	Aco009824.1		Aco012699.1
Aco003698.1	Aco011290.1	Aco025011.1	Aco016335.1	Aco015059.1	Aco014242.1		Aco008875.1
Aco015860.1	Aco003191.1	Aco020616.1	Aco016705.1	Aco014332.1	Aco004969.1		Aco014559.1
Aco022040.1	Aco001043.1	Aco026697.1	Aco014500.1	Aco007622.1	Aco018520.1		Aco012696.1
Aco000650.1	Aco004655.1	Aco009758.1	Aco013095.1	Aco013185.1	Aco010234.1		Aco007772.1
Aco015866.1	Aco003469.1	Aco019985.1	Aco015939.1	Aco014085.1	Aco008130.1		Aco016727.1
Aco030122.1	Aco011173.1	Aco008283.1	Aco013756.1	Aco014283.1	Aco023868.1		Aco017148.1
Aco019921.1	Aco006882.1	Aco000583.1	Aco003218.1	Aco008991.1	Aco005541.1		Aco020989.1
Aco001943.1	Aco015071.1	Aco003066.1	Aco013758.1	Aco017054.1	Aco024180.1		Aco009368.1
Aco008561.1	Aco009913.1	Aco000960.1	Aco003254.1	Aco018106.1	Aco010716.1		Aco001008.1
Aco027265.1	Aco013686.1	Aco012611.1	Aco008469.1	Aco010455.1	Aco015232.1		Aco000229.1
Aco006450.1	Aco019102.1	Aco023986.1	Aco018665.1	Aco006180.1	Aco014189.1		Aco027722.1
Aco009158.1	Aco008527.1	Aco002913.1	Aco009502.1	Aco006297.1	Aco001606.1		Aco008477.1
Aco018366.1	Aco004808.1	Aco004798.1	Aco021797.1	Aco010993.1	Aco018338.1		Aco017705.1
Aco017814.1	Aco012952.1	Aco008365.1	Aco001394.1	Aco016815.1	Aco011806.1		Aco011992.1
Aco027421.1	Aco004371.1	Aco003117.1	Aco013356.1	Aco014758.1	Aco003646.1		Aco004718.1
Aco003548.1	Aco002824.1	Aco012639.1	Aco001926.1	Aco012144.1	Aco021218.1		Aco001038.1
Aco009180.1	Aco019829.1	Aco003557.1	Aco004836.1	Aco014502.1	Aco013219.1		Aco027360.1
Aco027333.1	Aco010369.1	Aco020754.1	Aco014037.1	Aco019266.1	Aco014212.1		Aco017304.1
Aco004420.1	Aco012434.1	Aco016869.1	Aco011461.1	Aco004488.1	Aco001713.1		Aco012117.1
Aco008741.1	Aco011255.1	Aco005319.1	Aco008964.1	Aco027701.1	Aco005456.1		Aco013981.1
Aco001313.1	Aco002161.1	Aco001838.1	Aco017275.1	Aco017825.1	Aco010616.1		Aco003996.1
Aco002767.1	Aco010826.1	Aco018671.1	Aco004971.1	Aco006987.1	Aco013048.1		Aco005447.1
Aco015612.1	Aco013437.1	Aco016206.1	Aco005674.1	Aco014893.1	Aco023023.1		Aco009717.1
Aco013432.1	Aco012068.1	Aco001026.1	Aco005185.1	Aco001002.1	Aco019538.1		Aco019908.1
Aco009409.1	Aco006372.1	Aco001326.1	Aco008878.1	Aco003910.1	Aco016297.1		Aco003032.1
Aco017389.1	Aco018557.1	Aco025234.1	Aco020905.1	Aco016571.1	Aco013937.1		Aco008416.1
Aco012442.1	Aco019200.1	Aco013334.1	Aco012826.1	Aco011610.1	Aco012878.1		Aco016765.1
Aco001577.1	Aco006080.1	Aco012442.1	Aco005519.1	Aco007681.1	Aco019088.1		Aco012574.1
Aco000664.1	Aco011471.1	Aco009950.1	Aco010007.1	Aco004836.1	Aco002768.1		Aco004514.1
Aco005836.1	Aco001897.1	Aco007359.1	Aco002667.1	Aco000634.1	Aco011901.1		Aco001883.1
Aco014788.1	Aco022184.1	Aco020035.1	Aco004555.1	Aco017560.1	Aco017182.1		Aco001805.1
Aco018146.1	Aco003257.1	Aco009581.1	Aco014266.1	Aco005050.1	Aco001411.1		Aco007531.1
Aco025700.1	Aco005292.1	Aco019065.1	Aco005864.1	Aco006400.1	Aco014291.1		Aco010296.1
Aco012940.1	Aco022157.1	Aco006892.1	Aco018229.1	Aco000190.1	Aco011877.1		Aco007122.1
Aco000161.1	Aco008627.1	Aco024089.1	Aco012402.1	Aco004863.1	Aco014789.1		Aco005114.1
Aco028043.1	Aco007039.1	Aco006541.1	Aco001849.1	Aco003129.1	Aco028277.1		Aco005615.1
Aco005390.1	Aco021230.1	Aco010278.1	Aco018219.1	Aco001503.1	Aco000649.1		Aco009100.1
Aco015040.1	Aco012383.1	Aco011913.1	Aco010089.1	Aco001455.1	Aco003675.1		Aco016944.1
Aco009130.1	Aco018065.1	Aco009110.1	Aco014824.1	Aco012538.1	Aco013986.1		Aco002812.1
Aco014094.1	Aco002754.1	Aco010706.1	Aco010756.1	Aco023932.1	Aco009858.1		Aco002644.1
Aco024568.1	Aco000039.1	Aco025216.1	Aco006008.1	Aco013303.1	Aco007674.1		Aco022343.1
Aco006635.1	Aco018585.1	Aco023508.1	Aco011255.1	Aco002226.1	Aco015761.1		Aco026312.1
Aco004367.1	Aco018828.1	Aco007819.1	Aco007556.1	Aco004993.1	Aco018808.1		Aco003198.1
Aco006213.1	Aco000024.1	Aco020752.1	Aco007852.1	Aco007527.1	Aco003340.1		Aco024916.1
Aco013516.1	Aco011265.1	Aco005593.1	Aco017314.1	Aco012812.1	Aco008383.1		Aco003371.1
Aco017084.1	Aco012156.1	Aco002691.1	Aco014256.1	Aco017663.1	Aco003939.1		Aco018488.1
Aco011535.1	Aco001005.1	Aco015372.1	Aco016031.1	Aco016762.1	Aco012282.1		Aco014685.1
Aco008499.1	Aco001893.1	Aco007020.1	Aco015392.1	Aco020978.1	Aco002288.1		Aco015612.1
Aco005906.1	Aco018410.1	Aco008165.1	Aco005913.1	Aco000463.1	Aco004862.1		Aco007151.1
Aco028972.1	Aco013331.1	Aco007314.1	Aco030097.1	Aco007451.1	Aco014203.1		Aco025388.1
Aco022118.1	Aco014727.1	Aco000645.1	Aco011405.1	Aco002430.1	Aco014612.1		Aco006768.1
Aco026335.1	Aco012131.1	Aco000469.1	Aco016612.1	Aco020386.1	Aco011792.1		Aco004348.1
Aco018127.1	Aco004856.1	Aco007306.1	Aco004577.1	Aco023120.1	Aco014292.1		Aco009859.1
Aco012368.1	Aco004425.1	Aco026958.1	Aco023600.1	Aco020255.1	Aco003544.1		Aco014426.1
Aco015119.1	Aco013577.1	Aco010030.1	Aco011196.1	Aco020338.1	Aco016360.1		Aco010614.1
Aco023863.1	Aco003681.1	Aco020733.1	Aco000282.1	Aco025307.1	Aco005482.1		Aco004846.1
Aco014902.1	Aco004103.1	Aco009025.1	Aco004974.1	Aco001303.1	Aco016739.1		Aco022923.1
Aco021804.1	Aco003675.1	Aco012728.1	Aco014856.1	Aco025234.1	Aco008216.1		Aco005904.1
Aco021047.1	Aco015562.1	Aco004534.1	Aco022964.1	Aco004485.1	Aco001971.1		Aco013115.1
Aco024983.1	Aco007945.1	Aco011347.1	Aco013145.1	Aco011698.1	Aco013446.1		Aco002811.1
Aco023030.1	Aco011761.1	Aco006395.1	Aco024091.1	Aco004887.1	Aco010264.1		Aco002976.1
Aco012850.1	Aco010513.1	Aco003324.1	Aco009805.1	Aco016284.1	Aco003436.1		Aco027900.1
Aco019064.1	Aco008406.1	Aco016878.1	Aco006105.1	Aco004499.1	Aco001105.1		Aco020095.1
Aco007121.1	Aco017368.1	Aco015197.1	Aco020652.1	Aco001690.1	Aco024025.1		Aco024863.1
Aco021422.1	Aco019688.1	Aco007911.1	Aco001503.1	Aco020751.1	Aco025038.1		Aco003349.1
Aco021231.1	Aco029228.1	Aco001578.1	Aco008393.1	Aco011631.1	Aco019529.1		Aco014289.1
Aco015842.1	Aco009258.1	Aco005563.1	Aco006932.1	Aco018360.1	Aco017792.1		Aco006013.1
Aco020733.1	Aco005341.1	Aco007876.1	Aco015399.1	Aco017370.1	Aco006454.1		Aco012101.1
Aco015867.1	Aco016392.1	Aco026067.1	Aco022217.1	Aco019635.1	Aco027602.1		Aco012586.1
Aco020409.1	Aco008536.1	Aco021179.1	Aco003292.1	Aco012100.1	Aco010824.1		Aco012435.1
Aco000471.1	Aco014436.1	Aco020629.1	Aco017549.1	Aco011032.1	Aco013984.1		Aco022843.1
Aco001216.1	Aco003008.1	Aco001008.1	Aco002807.1	Aco008480.1	Aco028435.1		Aco002920.1
Aco003721.1	Aco006465.1	Aco016272.1	Aco010937.1	Aco014003.1	Aco005473.1		Aco028043.1
Aco005189.1	Aco011277.1	Aco011335.1	Aco006890.1	Aco020766.1	Aco014405.1		Aco006078.1
Aco018400.1	Aco016200.1	Aco017326.1	Aco001094.1	Aco005624.1	Aco002100.1		Aco024687.1
Aco006714.1	Aco008466.1	Aco002944.1	Aco009049.1	Aco018802.1	Aco007663.1		Aco023369.1
Aco007911.1	Aco000857.1	Aco010985.1	Aco002614.1	Aco008821.1	Aco004179.1		Aco021357.1
Aco018678.1	Aco010302.1	Aco012801.1	Aco005957.1	Aco014126.1	Aco028378.1		Aco006164.1
Aco006205.1	Aco004564.1	Aco012777.1	Aco000832.1	Aco011268.1	Aco009122.1
Aco002109.1	Aco008175.1	Aco012365.1	Aco005622.1	Aco022117.1	Aco008994.1
Aco001896.1	Aco000957.1	Aco003556.1	Aco017317.1	Aco008579.1	Aco025756.1
Aco006884.1	Aco016338.1	Aco026224.1	Aco006304.1	Aco003803.1	Aco003687.1
Aco003312.1	Aco014163.1	Aco014347.1	Aco015181.1	Aco003239.1	Aco004051.1
Aco028390.1	Aco005519.1	Aco006975.1	Aco002147.1	Aco010228.1	Aco022472.1
Aco012872.1	Aco016861.1	Aco021395.1	Aco015634.1	Aco015057.1	Aco003705.1
Aco010938.1	Aco009375.1	Aco003316.1	Aco020840.1	Aco018390.1	Aco015471.1
Aco011070.1	Aco009864.1	Aco006406.1	Aco003908.1	Aco003618.1	Aco020915.1
Aco018540.1	Aco009544.1	Aco029015.1	Aco011523.1	Aco023696.1	Aco027087.1
Aco012379.1	Aco003196.1	Aco016349.1	Aco005343.1	Aco029624.1	Aco002280.1
Aco001166.1	Aco002808.1	Aco005955.1	Aco018355.1	Aco003934.1	Aco016675.1
Aco006118.1	Aco009799.1	Aco006450.1	Aco016323.1	Aco007250.1	Aco015053.1
Aco026647.1	Aco010176.1	Aco010267.1	Aco007217.1	Aco019969.1	Aco009000.1
Aco002844.1	Aco019011.1	Aco003456.1	Aco009387.1	Aco011476.1	Aco014237.1
Aco015369.1	Aco012183.1	Aco008687.1	Aco000800.1	Aco004436.1	Aco001300.1
Aco008367.1	Aco002685.1	Aco020351.1	Aco022669.1	Aco019228.1	Aco001735.1
Aco012561.1	Aco000368.1	Aco005712.1	Aco016047.1	Aco014575.1	Aco003817.1
Aco002888.1	Aco011931.1	Aco008295.1	Aco005839.1	Aco001508.1	Aco003014.1
Aco027851.1	Aco001130.1	Aco002201.1	Aco014242.1	Aco008275.1	Aco018464.1
Aco008297.1	Aco003973.1	Aco006530.1	Aco006683.1	Aco008168.1	Aco005097.1
Aco004829.1	Aco016583.1	Aco000671.1	Aco003609.1	Aco022238.1	Aco012286.1
Aco006365.1	Aco003275.1	Aco009101.1	Aco011725.1	Aco011594.1	Aco008864.1
Aco023783.1	Aco004586.1	Aco008316.1	Aco020029.1	Aco020863.1	Aco004841.1
Aco024898.1	Aco014159.1	Aco008887.1	Aco013942.1	Aco002697.1	Aco001589.1
Aco001504.1	Aco020149.1	Aco022544.1	Aco002524.1	Aco011632.1	Aco013448.1
Aco001525.1	Aco004499.1	Aco004385.1	Aco016147.1	Aco007954.1	Aco007013.1
Aco020912.1	Aco011907.1	Aco012850.1	Aco001637.1	Aco012759.1	Aco017537.1
Aco006395.1	Aco004336.1	Aco001081.1	Aco012102.1	Aco012182.1	Aco012475.1
Aco003754.1	Aco001408.1	Aco006036.1	Aco001018.1	Aco001715.1	Aco024020.1
Aco012527.1	Aco012215.1	Aco027221.1	Aco010540.1	Aco016157.1	Aco023555.1
Aco016732.1	Aco010456.1	Aco021163.1	Aco021559.1	Aco013495.1	Aco004935.1
Aco002776.1	Aco016868.1	Aco010802.1	Aco012948.1	Aco026533.1	Aco008079.1
Aco013584.1	Aco015853.1	Aco013873.1	Aco019470.1	Aco015705.1	Aco008870.1
Aco005146.1	Aco003225.1	Aco000997.1	Aco013338.1	Aco009800.1	Aco028999.1
Aco008954.1	Aco005925.1	Aco008215.1	Aco015401.1	Aco015257.1	Aco020980.1
Aco010606.1	Aco013280.1	Aco018423.1	Aco008803.1	Aco019297.1	Aco005355.1
Aco007203.1	Aco008749.1	Aco000334.1	Aco021830.1	Aco002537.1	Aco021724.1
Aco012362.1	Aco011741.1	Aco008027.1	Aco018064.1	Aco014134.1	Aco000871.1
Aco009903.1	Aco002572.1	Aco002933.1	Aco016049.1	Aco010599.1	Aco013733.1
Aco001259.1	Aco000308.1	Aco027652.1	Aco012173.1	Aco000985.1	Aco018773.1
Aco003551.1	Aco005571.1	Aco012991.1	Aco012157.1	Aco007672.1	Aco002794.1
Aco000936.1	Aco008841.1	Aco014458.1	Aco004887.1	Aco000478.1	Aco024014.1
Aco014853.1	Aco010886.1	Aco011346.1	Aco007040.1	Aco004917.1	Aco021276.1
Aco005193.1	Aco010340.1	Aco001858.1	Aco002468.1	Aco008724.1	Aco005183.1
Aco012798.1	Aco017944.1	Aco003616.1	Aco018520.1	Aco016597.1	Aco010974.1
Aco002304.1	Aco006308.1	Aco011462.1	Aco011968.1	Aco018025.1	Aco026107.1
Aco012297.1	Aco002202.1	Aco015588.1	Aco005590.1	Aco023477.1	Aco012629.1
Aco000651.1	Aco017381.1	Aco000437.1	Aco005256.1	Aco021383.1	Aco005601.1
Aco017060.1	Aco000752.1	Aco003304.1	Aco005971.1	Aco015082.1	Aco008427.1
Aco012308.1	Aco009550.1	Aco006502.1	Aco015418.1	Aco005889.1	Aco019577.1
Aco003655.1	Aco016243.1	Aco015084.1	Aco012156.1	Aco009807.1	Aco020161.1
Aco022205.1	Aco001725.1	Aco019525.1	Aco022391.1	Aco025472.1	Aco015239.1
Aco008397.1	Aco009171.1	Aco018363.1	Aco014679.1	Aco011735.1	Aco010095.1
Aco013505.1	Aco000592.1	Aco019706.1	Aco011469.1	Aco004615.1	Aco021141.1
Aco013253.1	Aco009197.1	Aco002740.1	Aco027416.1	Aco005931.1	Aco000951.1
Aco028555.1	Aco015003.1	Aco001521.1	Aco016884.1	Aco001452.1	Aco012407.1
Aco017087.1	Aco015585.1	Aco015624.1	Aco016422.1	Aco016026.1	Aco011619.1
Aco001851.1	Aco019529.1	Aco000300.1	Aco019782.1	Aco009579.1	Aco005364.1
Aco016973.1	Aco008267.1	Aco014504.1	Aco007446.1	Aco020749.1	Aco012297.1
Aco019566.1	Aco022092.1	Aco025099.1	Aco026589.1	Aco012586.1	Aco001873.1
Aco006285.1	Aco003500.1	Aco006633.1	Aco021069.1	Aco005119.1	Aco000873.1
Aco011422.1	Aco003460.1	Aco011338.1	Aco012932.1	Aco015656.1	Aco010367.1
Aco005531.1	Aco007318.1	Aco003047.1	Aco002686.1	Aco002123.1	Aco028437.1
Aco026218.1	Aco004031.1	Aco009903.1	Aco021715.1	Aco011205.1	Aco014128.1
Aco004977.1	Aco008878.1	Aco029174.1	Aco010632.1	Aco001068.1	Aco018164.1
Aco015620.1	Aco018717.1	Aco013842.1	Aco016392.1	Aco002678.1	Aco010680.1
Aco003139.1	Aco027416.1	Aco012573.1	Aco026596.1	Aco025220.1	Aco006805.1
Aco016438.1	Aco013356.1	Aco024588.1	Aco017974.1	Aco015469.1	Aco002085.1
Aco000644.1	Aco007331.1	Aco011712.1	Aco024639.1	Aco002943.1	Aco014400.1
Aco008167.1	Aco027724.1	Aco000072.1	Aco019962.1	Aco022185.1	Aco014426.1
Aco010754.1	Aco012337.1	Aco022163.1	Aco021135.1	Aco014603.1	Aco016245.1
Aco014140.1	Aco008390.1	Aco012872.1	Aco030327.1	Aco017384.1	Aco002811.1
Aco009609.1	Aco011550.1	Aco026629.1	Aco012837.1	Aco008736.1	Aco000972.1
Aco023142.1	Aco006025.1	Aco004489.1	Aco004581.1	Aco000384.1	Aco005341.1
Aco019806.1	Aco024266.1	Aco004816.1	Aco007058.1	Aco026415.1	Aco008190.1
Aco006997.1	Aco000207.1	Aco003388.1	Aco022141.1	Aco017191.1	Aco008863.1
Aco016993.1	Aco008181.1	Aco006458.1	Aco002635.1	Aco011576.1	Aco024530.1
Aco004708.1	Aco019983.1	Aco009444.1	Aco002328.1	Aco005558.1	Aco016691.1
Aco022747.1	Aco013102.1	Aco021923.1	Aco002820.1	Aco007695.1	Aco017172.1
Aco008362.1	Aco017101.1	Aco000991.1	Aco027085.1	Aco015413.1	Aco024311.1
Aco002705.1	Aco002531.1	Aco014059.1	Aco012547.1	Aco007852.1	Aco002306.1
Aco008873.1	Aco027085.1	Aco006325.1	Aco009944.1	Aco014906.1	Aco003830.1
Aco001708.1	Aco001113.1	Aco013735.1	Aco016191.1	Aco017874.1	Aco005509.1
Aco005244.1	Aco021992.1	Aco004926.1	Aco011741.1	Aco015503.1	Aco016884.1
Aco017770.1	Aco020482.1	Aco003180.1	Aco010113.1	Aco002939.1	Aco010354.1
Aco025417.1	Aco004003.1	Aco010161.1	Aco000349.1	Aco017033.1	Aco018324.1
Aco019312.1	Aco010758.1	Aco009656.1	Aco012526.1	Aco008915.1	Aco002246.1
Aco018022.1	Aco009370.1	Aco000061.1	Aco011025.1	Aco011477.1	Aco010803.1
Aco006449.1	Aco003064.1	Aco018044.1	Aco005147.1	Aco000996.1	Aco014258.1
Aco004349.1	Aco007913.1	Aco003389.1	Aco004599.1	Aco020251.1	Aco017525.1
Aco021208.1	Aco016079.1	Aco029908.1	Aco010304.1	Aco010949.1	Aco015743.1
Aco020649.1	Aco014073.1	Aco013366.1	Aco012200.1	Aco021416.1	Aco003434.1
Aco002170.1	Aco007887.1	Aco017252.1	Aco007769.1	Aco018995.1	Aco011869.1
Aco016061.1	Aco014523.1	Aco000663.1	Aco009675.1	Aco011291.1	Aco013095.1
Aco008252.1	Aco014982.1	Aco021800.1	Aco003045.1	Aco001724.1	Aco027739.1
Aco021148.1	Aco003613.1	Aco025486.1	Aco000859.1	Aco001320.1	Aco016298.1
Aco006514.1	Aco014147.1	Aco001248.1	Aco012406.1	Aco000843.1	Aco000879.1
Aco020448.1	Aco006725.1	Aco001327.1	Aco008090.1	Aco016731.1	Aco021278.1
Aco016349.1	Aco005012.1	Aco000664.1	Aco012862.1	Aco011463.1	Aco014790.1
Aco002617.1	Aco000792.1	Aco006566.1	Aco007776.1	Aco025138.1	Aco002998.1
Aco004583.1	Aco018659.1	Aco001395.1	Aco025277.1	Aco014996.1	Aco019240.1
Aco007105.1	Aco009318.1	Aco025078.1	Aco009018.1	Aco002013.1	Aco012820.1
Aco004611.1	Aco008962.1	Aco015622.1	Aco003613.1	Aco003888.1	Aco014392.1
Aco015885.1	Aco012326.1	Aco000266.1	Aco003413.1	Aco008392.1	Aco019424.1
Aco006377.1	Aco001670.1	Aco023992.1	Aco004439.1	Aco001304.1	Aco014414.1
Aco009729.1	Aco007527.1	Aco001943.1	Aco005912.1	Aco013987.1	Aco008036.1
Aco015560.1	Aco023319.1	Aco019071.1	Aco017451.1	Aco030144.1	Aco003784.1
Aco026349.1	Aco018517.1	Aco015426.1	Aco015791.1	Aco010929.1	Aco013081.1
Aco009803.1	Aco012837.1	Aco012343.1	Aco007575.1	Aco007788.1	Aco010834.1
Aco017179.1	Aco007216.1	Aco003195.1	Aco022741.1	Aco011308.1	Aco009781.1
Aco005432.1	Aco006354.1	Aco007369.1	Aco012147.1	Aco024587.1	Aco007718.1
Aco002296.1	Aco006043.1	Aco009158.1	Aco016935.1	Aco014386.1	Aco022871.1
Aco012323.1	Aco020339.1	Aco001181.1	Aco017737.1	Aco008697.1	Aco007530.1
Aco019959.1	Aco001363.1	Aco012817.1	Aco015990.1	Aco000753.1	Aco005218.1
Aco008912.1	Aco002384.1	Aco014055.1	Aco001985.1	Aco023989.1	Aco022052.1
Aco017231.1	Aco014183.1	Aco015040.1	Aco020163.1	Aco008580.1	Aco008219.1
Aco007332.1	Aco009583.1	Aco006030.1	Aco011625.1	Aco000290.1	Aco023799.1
Aco016836.1	Aco012147.1	Aco002844.1	Aco015172.1	Aco016787.1	Aco003443.1
Aco009885.1	Aco011742.1	Aco009595.1	Aco018410.1	Aco010620.1	Aco014060.1
Aco000788.1	Aco002928.1	Aco002724.1	Aco015212.1	Aco005609.1	Aco019796.1
Aco007832.1	Aco013745.1	Aco017084.1	Aco020637.1	Aco008302.1	Aco019506.1
Aco022308.1	Aco017756.1	Aco001641.1	Aco012545.1	Aco005306.1	Aco007368.1
Aco003504.1	Aco008088.1	Aco023211.1	Aco005986.1	Aco007531.1	Aco003666.1
Aco022932.1	Aco010083.1	Aco000127.1	Aco024410.1	Aco001645.1	Aco020420.1
Aco020908.1	Aco005986.1	Aco012775.1	Aco002887.1	Aco000715.1	Aco024265.1
Aco016724.1	Aco005016.1	Aco007136.1	Aco000949.1	Aco017746.1	Aco018059.1
Aco018319.1	Aco002410.1	Aco008297.1	Aco029648.1	Aco001199.1	Aco021355.1
Aco019256.1	Aco012321.1	Aco020309.1	Aco006490.1	Aco018648.1	Aco000866.1
Aco024131.1	Aco017472.1	Aco014097.1	Aco015244.1	Aco002908.1	Aco028203.1
Aco022855.1	Aco002122.1	Aco024446.1	Aco002246.1	Aco001818.1	Aco016595.1
Aco004930.1	Aco024639.1	Aco014098.1	Aco001605.1	Aco016877.1	Aco016998.1
Aco003943.1	Aco004951.1	Aco009879.1	Aco001439.1	Aco005607.1	Aco016408.1
Aco005580.1	Aco017634.1	Aco001216.1	Aco012428.1	Aco011593.1	Aco026327.1
Aco004380.1	Aco017555.1	Aco006122.1	Aco002006.1	Aco018181.1	Aco030123.1
Aco023790.1	Aco004392.1	Aco000419.1	Aco009998.1	Aco006625.1	Aco015011.1
Aco010659.1	Aco001824.1	Aco017248.1	Aco011443.1	Aco026351.1	Aco002474.1
Aco012343.1	Aco019899.1	Aco010682.1	Aco009151.1	Aco007204.1	Aco022156.1
Aco011421.1	Aco001500.1	Aco012827.1	Aco016402.1	Aco001660.1	Aco018461.1
Aco008064.1	Aco016509.1	Aco009207.1	Aco022951.1	Aco001449.1	Aco007122.1
Aco007882.1	Aco007225.1	Aco005531.1	Aco009375.1	Aco009195.1	Aco005184.1
Aco022003.1	Aco017440.1	Aco022384.1	Aco000204.1	Aco015570.1	Aco016846.1
Aco002925.1	Aco007206.1	Aco014853.1	Aco021692.1	Aco019350.1	Aco002699.1
Aco009514.1	Aco011941.1	Aco005106.1	Aco006919.1	Aco012171.1	Aco030867.1
Aco006502.1	Aco021291.1	Aco005836.1	Aco027583.1	Aco015695.1	Aco011269.1
Aco002620.1	Aco004044.1	Aco011474.1	Aco005481.1	Aco002446.1	Aco010965.1
Aco002291.1	Aco010236.1	Aco007559.1	Aco014086.1	Aco010369.1	Aco011196.1
Aco010581.1	Aco017314.1	Aco013355.1	Aco012215.1	Aco012326.1	Aco028063.1
Aco003511.1	Aco007101.1	Aco023831.1	Aco000963.1	Aco019785.1	Aco030920.1
Aco022054.1	Aco011057.1	Aco009209.1	Aco022286.1	Aco010111.1	Aco027312.1
Aco013118.1	Aco007506.1	Aco005353.1	Aco006025.1	Aco001007.1	Aco010055.1
Aco016542.1	Aco009489.1	Aco008545.1	Aco009690.1	Aco012099.1	Aco004602.1
Aco008289.1	Aco000289.1	Aco007135.1	Aco004255.1	Aco008175.1	Aco002132.1
Aco003773.1	Aco023614.1	Aco013487.1	Aco000171.1	Aco016611.1	Aco008247.1
Aco011397.1	Aco003907.1	Aco008462.1	Aco012677.1	Aco013884.1	Aco010914.1
Aco021924.1	Aco000798.1	Aco002247.1	Aco012835.1	Aco009569.1	Aco006531.1
Aco015670.1	Aco011134.1	Aco009539.1	Aco016026.1	Aco006314.1	Aco022474.1
Aco006406.1	Aco007731.1	Aco026188.1	Aco014032.1	Aco018544.1	Aco009771.1
Aco018090.1	Aco003609.1	Aco005379.1	Aco002815.1	Aco020633.1	Aco011834.1
Aco008688.1	Aco020635.1	Aco024131.1	Aco021529.1	Aco008974.1	Aco026208.1
Aco008325.1	Aco013490.1	Aco017425.1	Aco013945.1	Aco007823.1	Aco008487.1
Aco013842.1	Aco013523.1	Aco004448.1	Aco001055.1	Aco006622.1	Aco011086.1
Aco009085.1	Aco017151.1	Aco007982.1	Aco002757.1	Aco001394.1	Aco015724.1
Aco025078.1	Aco003808.1	Aco026599.1	Aco020809.1	Aco009550.1	Aco007918.1
Aco001117.1	Aco012098.1	Aco012931.1	Aco011907.1	Aco010682.1	Aco003152.1
Aco016304.1	Aco014500.1	Aco005959.1	Aco019034.1	Aco015984.1	Aco002829.1
Aco012083.1	Aco006868.1	Aco004671.1	Aco003345.1	Aco009701.1	Aco013653.1
Aco030882.1	Aco012607.1	Aco015367.1	Aco005723.1	Aco009974.1	Aco008841.1
Aco011806.1	Aco003555.1	Aco017907.1	Aco010527.1	Aco001780.1	Aco017331.1
Aco018358.1	Aco001715.1	Aco004594.1	Aco012201.1	Aco006087.1	Aco003969.1
Aco015547.1	Aco016387.1	Aco016287.1	Aco001493.1	Aco007643.1	Aco024133.1
Aco007277.1	Aco004087.1	Aco000438.1	Aco023635.1	Aco012763.1	Aco005258.1
Aco013589.1	Aco014256.1	Aco006630.1	Aco016094.1	Aco011843.1	Aco024451.1
Aco013530.1	Aco016559.1	Aco015863.1	Aco000445.1	Aco009339.1	Aco012689.1
Aco012896.1	Aco001813.1	Aco011406.1	Aco008997.1	Aco020603.1	Aco008999.1
Aco000883.1	Aco028550.1	Aco006898.1	Aco008891.1	Aco004090.1	Aco008622.1
Aco012548.1	Aco006319.1	Aco007137.1	Aco019378.1	Aco020508.1	Aco001061.1
Aco022923.1	Aco003240.1	Aco020897.1	Aco021151.1	Aco004750.1	Aco007901.1
Aco000061.1	Aco018501.1	Aco004858.1	Aco001769.1	Aco013026.1	Aco019215.1
Aco006223.1	Aco000800.1	Aco011354.1	Aco006506.1	Aco024981.1	Aco013594.1
Aco018941.1	Aco008475.1	Aco001611.1	Aco021837.1	Aco001856.1	Aco020392.1
Aco024063.1	Aco000697.1	Aco012049.1	Aco002476.1	Aco001752.1	Aco013045.1
Aco003918.1	Aco016538.1	Aco003182.1	Aco030651.1	Aco009880.1	Aco015573.1
Aco003557.1	Aco000799.1	Aco016209.1	Aco004059.1	Aco020805.1	Aco017749.1
Aco015451.1	Aco011470.1	Aco012432.1	Aco028749.1	Aco013895.1	Aco002268.1
Aco015893.1	Aco007108.1	Aco018001.1	Aco024411.1	Aco029113.1	Aco007863.1
Aco012956.1	Aco002761.1	Aco011380.1	Aco014704.1	Aco017805.1	Aco011024.1
Aco005319.1	Aco009027.1	Aco018873.1	Aco017094.1	Aco005409.1	Aco003996.1
Aco013330.1	Aco019428.1	Aco000477.1	Aco020740.1	Aco011880.1	Aco012484.1
Aco021005.1	Aco004913.1	Aco006903.1	Aco007248.1	Aco013691.1	Aco005108.1
Aco022090.1	Aco013422.1	Aco006172.1	Aco006870.1	Aco029171.1	Aco013949.1
Aco009923.1	Aco005674.1	Aco012414.1	Aco008320.1	Aco013943.1	Aco008464.1
Aco016102.1	Aco004014.1	Aco001166.1	Aco017775.1	Aco009031.1	Aco013100.1
Aco022196.1	Aco012658.1	Aco005969.1	Aco013331.1	Aco008653.1	Aco017614.1
Aco017270.1	Aco014275.1	Aco017506.1	Aco002322.1	Aco010711.1	Aco007367.1
Aco012247.1	Aco001449.1	Aco015257.1	Aco008126.1	Aco000585.1	Aco006675.1
Aco000419.1	Aco002381.1	Aco001511.1	Aco000697.1	Aco007902.1	Aco018129.1
Aco012772.1	Aco011930.1	Aco026414.1	Aco000119.1	Aco004045.1	Aco006192.1
Aco000716.1	Aco005873.1	Aco007816.1	Aco023501.1	Aco005895.1	Aco025853.1
Aco017240.1	Aco014607.1	Aco027357.1	Aco001136.1	Aco027401.1	Aco001541.1
Aco017260.1	Aco013894.1	Aco011075.1	Aco027086.1	Aco008393.1	Aco018948.1
Aco009607.1	Aco013532.1	Aco001658.1	Aco023136.1	Aco004018.1	Aco025198.1
Aco019037.1	Aco014647.1	Aco015607.1	Aco011024.1	Aco011202.1	Aco009718.1
Aco007636.1	Aco007164.1	Aco001590.1	Aco000301.1	Aco015361.1	Aco002644.1
Aco000875.1	Aco006403.1	Aco010520.1	Aco025751.1	Aco006567.1	Aco002771.1
Aco004534.1	Aco007297.1	Aco010198.1	Aco001640.1	Aco016752.1	Aco013776.1
Aco020449.1	Aco006387.1	Aco002940.1	Aco005069.1	Aco002120.1	Aco004275.1
Aco010884.1	Aco018174.1	Aco026223.1	Aco011488.1	Aco002796.1	Aco016930.1
Aco006568.1	Aco006066.1	Aco009133.1	Aco017298.1	Aco007949.1	Aco027436.1
Aco005975.1	Aco023137.1	Aco012315.1	Aco005621.1	Aco020930.1	Aco019315.1
Aco003066.1	Aco005219.1	Aco015860.1	Aco009601.1	Aco009427.1
Aco007638.1	Aco006326.1	Aco018628.1	Aco008356.1	Aco016616.1
Aco002933.1	Aco007907.1	Aco000360.1	Aco018791.1	Aco018937.1
Aco003366.1	Aco011242.1	Aco011544.1	Aco011713.1	Aco005775.1
Aco015623.1	Aco014899.1	Aco022118.1	Aco010511.1	Aco024210.1
Aco017528.1	Aco020185.1	Aco005463.1	Aco015574.1	Aco022847.1
Aco008436.1	Aco006703.1	Aco000700.1	Aco012543.1	Aco003117.1
Aco021619.1	Aco016125.1	Aco004411.1	Aco025198.1	Aco009745.1
Aco003632.1	Aco002861.1	Aco002775.1	Aco010264.1	Aco000580.1
Aco012246.1	Aco028152.1	Aco027597.1	Aco010139.1	Aco011794.1
Aco005699.1	Aco014878.1	Aco005879.1	Aco005993.1	Aco013450.1
Aco000194.1	Aco007504.1	Aco011972.1	Aco023245.1	Aco015168.1
Aco014106.1	Aco013434.1	Aco018996.1	Aco020405.1	Aco022184.1
Aco015513.1	Aco003186.1	Aco005592.1	Aco009315.1	Aco015592.1
Aco004283.1	Aco021690.1	Aco000295.1	Aco002235.1	Aco016486.1
Aco021829.1	Aco004156.1	Aco012454.1	Aco014982.1	Aco009058.1
Aco012782.1	Aco020392.1	Aco007558.1	Aco015637.1	Aco013695.1
Aco001144.1	Aco002703.1	Aco009215.1	Aco025819.1	Aco009784.1
Aco009679.1	Aco012475.1	Aco005406.1	Aco018359.1	Aco010808.1
Aco016830.1	Aco009039.1	Aco004365.1	Aco003862.1	Aco002891.1
Aco023607.1	Aco013063.1	Aco016159.1	Aco003460.1	Aco023263.1
Aco005400.1	Aco022451.1	Aco011771.1	Aco016635.1	Aco026141.1
Aco017171.1	Aco013205.1	Aco001851.1	Aco010861.1	Aco016698.1
Aco005982.1	Aco022391.1	Aco005608.1	Aco012206.1	Aco010499.1
Aco000773.1	Aco001527.1	Aco007349.1	Aco008862.1	Aco011376.1
Aco019525.1	Aco020089.1	Aco022852.1	Aco000964.1	Aco006911.1
Aco009526.1	Aco005889.1	Aco016597.1	Aco008164.1	Aco011186.1
Aco016431.1	Aco015443.1	Aco013154.1	Aco004324.1	Aco002493.1
Aco010800.1	Aco003865.1	Aco027622.1	Aco018563.1	Aco023558.1
Aco020399.1	Aco002667.1	Aco003741.1	Aco009171.1	Aco009922.1
Aco005874.1	Aco006060.1	Aco003651.1	Aco001484.1	Aco015161.1
Aco002647.1	Aco013685.1	Aco003878.1	Aco010128.1	Aco004502.1
Aco027760.1	Aco018301.1	Aco005953.1	Aco012988.1	Aco000391.1
Aco002292.1	Aco007291.1	Aco018319.1	Aco008096.1	Aco021070.1
Aco005790.1	Aco003292.1	Aco012368.1	Aco020577.1	Aco016100.1
Aco014304.1	Aco015813.1	Aco019524.1	Aco000578.1	Aco008608.1
Aco012317.1	Aco017481.1	Aco004430.1	Aco022675.1	Aco010274.1
Aco000666.1	Aco016259.1	Aco014325.1	Aco014081.1	Aco008161.1
Aco011929.1	Aco018875.1	Aco001077.1	Aco012928.1	Aco018482.1
Aco002159.1	Aco004061.1	Aco008322.1	Aco012110.1	Aco015002.1
Aco011780.1	Aco013003.1	Aco003397.1	Aco007877.1	Aco021318.1
Aco001630.1	Aco021135.1	Aco009343.1	Aco014394.1	Aco012038.1
Aco000097.1	Aco006105.1	Aco021583.1	Aco015573.1	Aco019423.1
Aco012417.1	Aco025834.1	Aco009531.1	Aco000687.1	Aco023061.1
Aco000894.1	Aco011959.1	Aco003645.1	Aco017780.1	Aco002573.1
Aco008576.1	Aco002645.1	Aco009213.1	Aco020289.1	Aco007264.1
Aco023688.1	Aco002922.1	Aco007078.1	Aco013003.1	Aco008655.1
Aco009371.1	Aco009009.1	Aco015456.1	Aco007709.1	Aco029289.1
Aco014303.1	Aco011314.1	Aco008163.1	Aco000340.1	Aco000946.1
Aco000281.1	Aco009907.1	Aco000331.1	Aco017411.1	Aco007028.1
Aco001626.1	Aco003236.1	Aco018644.1	Aco016941.1	Aco016935.1
Aco006272.1	Aco020099.1	Aco003124.1	Aco000139.1	Aco013826.1
Aco013030.1	Aco018468.1	Aco021762.1	Aco002488.1	Aco011774.1
Aco018515.1	Aco013627.1	Aco011535.1	Aco005224.1	Aco027982.1
Aco003389.1	Aco005283.1	Aco009085.1	Aco014836.1	Aco009747.1
Aco003900.1	Aco012044.1	Aco015104.1	Aco006577.1	Aco015895.1
Aco003824.1	Aco000442.1	Aco014263.1	Aco009400.1	Aco020335.1
Aco001580.1	Aco001409.1	Aco009130.1	Aco007318.1	Aco014516.1
Aco010560.1	Aco003229.1	Aco017542.1	Aco006669.1	Aco000370.1
Aco017135.1	Aco013979.1	Aco000380.1	Aco014158.1	Aco022531.1
Aco002935.1	Aco015882.1	Aco012308.1	Aco006658.1	Aco019637.1
Aco028219.1	Aco020577.1	Aco002291.1	Aco010680.1	Aco008634.1
Aco006946.1	Aco013297.1	Aco015696.1	Aco011211.1	Aco001113.1
Aco006176.1	Aco020905.1	Aco005247.1	Aco015310.1	Aco014717.1
Aco014715.1	Aco019703.1	Aco018674.1	Aco013576.1	Aco000815.1
Aco010567.1	Aco003100.1	Aco012808.1	Aco005497.1	Aco026506.1
Aco007647.1	Aco004439.1	Aco006946.1	Aco018679.1	Aco017366.1
Aco013639.1	Aco014573.1	Aco004684.1	Aco001776.1	Aco016412.1
Aco009445.1	Aco022511.1	Aco001709.1	Aco012949.1	Aco008965.1
Aco012936.1	Aco007703.1	Aco005750.1	Aco005000.1	Aco008060.1
Aco008834.1	Aco000878.1	Aco011239.1	Aco001219.1	Aco018404.1
Aco018378.1	Aco009690.1	Aco007541.1	Aco006320.1	Aco005926.1
Aco004964.1	Aco010374.1	Aco019895.1	Aco011154.1	Aco003209.1
Aco009123.1	Aco012077.1	Aco017428.1	Aco015193.1	Aco001384.1
Aco021133.1	Aco017510.1	Aco006849.1	Aco008907.1	Aco024050.1
Aco012469.1	Aco018083.1	Aco021385.1	Aco018676.1	Aco001647.1
Aco020167.1	Aco014086.1	Aco018627.1	Aco021318.1	Aco002783.1
Aco008778.1	Aco018911.1	Aco021705.1	Aco015067.1	Aco007775.1
Aco015666.1	Aco020840.1	Aco018981.1	Aco014127.1	Aco007849.1
Aco014801.1	Aco015027.1	Aco011862.1	Aco018902.1	Aco001435.1
Aco000331.1	Aco005696.1	Aco016057.1	Aco007291.1	Aco009808.1
Aco002247.1	Aco010992.1	Aco003153.1	Aco003622.1	Aco021106.1
Aco014135.1	Aco017317.1	Aco016061.1	Aco010041.1	Aco006041.1
Aco016590.1	Aco000963.1	Aco002282.1	Aco000777.1	Aco026085.1
Aco007068.1	Aco015068.1	Aco019261.1	Aco016342.1	Aco002626.1
Aco006995.1	Aco023485.1	Aco004960.1	Aco016939.1	Aco002874.1
Aco006586.1	Aco013524.1	Aco012126.1	Aco000833.1	Aco007039.1
Aco004976.1	Aco001603.1	Aco010269.1	Aco029912.1	Aco003926.1
Aco007137.1	Aco009208.1	Aco020741.1	Aco011302.1	Aco002885.1
Aco007994.1	Aco008751.1	Aco020260.1	Aco008455.1	Aco007509.1
Aco012049.1	Aco007205.1	Aco019805.1	Aco000308.1	Aco025308.1
Aco016733.1	Aco001848.1	Aco025010.1	Aco005238.1	Aco008466.1
Aco008215.1	Aco001289.1	Aco008330.1	Aco004395.1	Aco016857.1
Aco012411.1	Aco007292.1	Aco007721.1	Aco023319.1	Aco019015.1
Aco015588.1	Aco011968.1	Aco002485.1	Aco001513.1	Aco001748.1
Aco000072.1	Aco003328.1	Aco017731.1	Aco017661.1	Aco016133.1
Aco001270.1	Aco005238.1	Aco008707.1	Aco000185.1	Aco005724.1
Aco013537.1	Aco014096.1	Aco001335.1	Aco012525.1	Aco015217.1
Aco008785.1	Aco016722.1	Aco012196.1	Aco022282.1	Aco008604.1
Aco009625.1	Aco001009.1	Aco021907.1	Aco017440.1	Aco008982.1
Aco016208.1	Aco016114.1	Aco005416.1	Aco004443.1	Aco016285.1
Aco024823.1	Aco016634.1	Aco013592.1	Aco017101.1	Aco018250.1
Aco005416.1	Aco005999.1	Aco001599.1	Aco010060.1	Aco016742.1
Aco006541.1	Aco002807.1	Aco007848.1	Aco018501.1	Aco004681.1
Aco027622.1	Aco017521.1	Aco022098.1	Aco001289.1	Aco022689.1
Aco009106.1	Aco009400.1	Aco004550.1	Aco017510.1	Aco001134.1
Aco005539.1	Aco006016.1	Aco002935.1	Aco017126.1	Aco015329.1
Aco009525.1	Aco008852.1	Aco025768.1	Aco014209.1	Aco016326.1
Aco017242.1	Aco013826.1	Aco003547.1	Aco027459.1	Aco006713.1
Aco001405.1	Aco018225.1	Aco005231.1	Aco010109.1	Aco011194.1
Aco012808.1	Aco003622.1	Aco012879.1	Aco011923.1	Aco016275.1
Aco000561.1	Aco006304.1	Aco005800.1	Aco007110.1	Aco000739.1
Aco000917.1	Aco003244.1	Aco007810.1	Aco027365.1	Aco018511.1
Aco010251.1	Aco015726.1	Aco016732.1	Aco005380.1	Aco008618.1
Aco002201.1	Aco015343.1	Aco014262.1	Aco006387.1	Aco005070.1
Aco012071.1	Aco010740.1	Aco010867.1	Aco016134.1	Aco012448.1
Aco016472.1	Aco009387.1	Aco012586.1	Aco010611.1	Aco005868.1
Aco025467.1	Aco029087.1	Aco015777.1	Aco000368.1	Aco008111.1
Aco011862.1	Aco001466.1	Aco013431.1	Aco009818.1	Aco011842.1
Aco019871.1	Aco001001.1	Aco006691.1	Aco006289.1	Aco008284.1
Aco012290.1	Aco005609.1	Aco013680.1	Aco014416.1	Aco010081.1
Aco016225.1	Aco004754.1	Aco008661.1	Aco019567.1	Aco005565.1
Aco003735.1	Aco001887.1	Aco023326.1	Aco003621.1	Aco011123.1
Aco000602.1	Aco002903.1	Aco006365.1	Aco016999.1	Aco026798.1
Aco009683.1	Aco002445.1	Aco004131.1	Aco026938.1	Aco005077.1
Aco004164.1	Aco007362.1	Aco011514.1	Aco021094.1	Aco001672.1
Aco010110.1	Aco000964.1	Aco018113.1	Aco002145.1	Aco019044.1
Aco005008.1	Aco010469.1	Aco001190.1	Aco020290.1	Aco010684.1
Aco021413.1	Aco009597.1	Aco021047.1	Aco017191.1	Aco003418.1
Aco004578.1	Aco012972.1	Aco002279.1	Aco024966.1	Aco014305.1
Aco004953.1	Aco019567.1	Aco009685.1	Aco008815.1	Aco014984.1
Aco005476.1	Aco002591.1	Aco005791.1	Aco013723.1	Aco009145.1
Aco011514.1	Aco017418.1	Aco003478.1	Aco006759.1	Aco001599.1
Aco002403.1	Aco020133.1	Aco023072.1	Aco010326.1	Aco002900.1
Aco003954.1	Aco011725.1	Aco001701.1	Aco003539.1	Aco005973.1
Aco010708.1	Aco025193.1	Aco006441.1	Aco009649.1	Aco028281.1
Aco020510.1	Aco015184.1	Aco012427.1	Aco019834.1	Aco005059.1
Aco021372.1	Aco016688.1	Aco009143.1	Aco015514.1	Aco010350.1
Aco003335.1	Aco011547.1	Aco016150.1	Aco009688.1	Aco016984.1
Aco003324.1	Aco014156.1	Aco008824.1	Aco005599.1	Aco004248.1
Aco000727.1	Aco022847.1	Aco017894.1	Aco012600.1	Aco006868.1
Aco009654.1	Aco014617.1	Aco018943.1	Aco010302.1	Aco005618.1
Aco017579.1	Aco014266.1	Aco003030.1	Aco002850.1	Aco020932.1
Aco003269.1	Aco009661.1	Aco025799.1	Aco011573.1	Aco000676.1
Aco021923.1	Aco017637.1	Aco013210.1	Aco016855.1	Aco026356.1
Aco012416.1	Aco022217.1	Aco004164.1	Aco022216.1	Aco013071.1
Aco013595.1	Aco009934.1	Aco013238.1	Aco001426.1	Aco012976.1
Aco009774.1	Aco004599.1	Aco009466.1	Aco001286.1	Aco001494.1
Aco023108.1	Aco007563.1	Aco015345.1	Aco018468.1	Aco009767.1
Aco001647.1	Aco023917.1	Aco014174.1	Aco004762.1	Aco011066.1
Aco011966.1	Aco016991.1	Aco024498.1	Aco016114.1	Aco013431.1
Aco022106.1	Aco016419.1	Aco009590.1	Aco008899.1	Aco015881.1
Aco002158.1	Aco008862.1	Aco005578.1	Aco005687.1	Aco011577.1
Aco014314.1	Aco000105.1	Aco019077.1	Aco015429.1	Aco017371.1
Aco007629.1	Aco021993.1	Aco004098.1	Aco015827.1	Aco002393.1
Aco007712.1	Aco008469.1	Aco002955.1	Aco017418.1	Aco013624.1
Aco002204.1	Aco003473.1	Aco011892.1	Aco014889.1	Aco004308.1
Aco010434.1	Aco019494.1	Aco006297.1	Aco003808.1	Aco009870.1
Aco026215.1	Aco011940.1	Aco017388.1	Aco007152.1	Aco021039.1
Aco005251.1	Aco021646.1	Aco004075.1	Aco018808.1	Aco017942.1
Aco009577.1	Aco010694.1	Aco015093.1	Aco006868.1	Aco022176.1
Aco005943.1	Aco001219.1	Aco006504.1	Aco020906.1	Aco029170.1
Aco022558.1	Aco016910.1	Aco016169.1	Aco011407.1	Aco010176.1
Aco007306.1	Aco005640.1	Aco001480.1	Aco009916.1	Aco019102.1
Aco016603.1	Aco021295.1	Aco009149.1	Aco004137.1	Aco013855.1
Aco009172.1	Aco017820.1	Aco003583.1	Aco002276.1	Aco020439.1
Aco017376.1	Aco016612.1	Aco004488.1	Aco021288.1	Aco020483.1
Aco010269.1	Aco001492.1	Aco027366.1	Aco000871.1	Aco023292.1
Aco007798.1	Aco018537.1	Aco005746.1	Aco003072.1	Aco012809.1
Aco021562.1	Aco012526.1	Aco014455.1	Aco007120.1	Aco009119.1
Aco003438.1	Aco002147.1	Aco016277.1	Aco003638.1	Aco008916.1
Aco008909.1	Aco003265.1	Aco015298.1	Aco000432.1	Aco019825.1
Aco013210.1	Aco001333.1	Aco016083.1	Aco013952.1	Aco020918.1
Aco010564.1	Aco009848.1	Aco019531.1	Aco015413.1	Aco017884.1
Aco005465.1	Aco014751.1	Aco024823.1	Aco013437.1	Aco013701.1
Aco021745.1	Aco004613.1	Aco009094.1	Aco013958.1	Aco018946.1
Aco004399.1	Aco009167.1	Aco021005.1	Aco003276.1	Aco006042.1
Aco007737.1	Aco004896.1	Aco012153.1	Aco012679.1	Aco021703.1
Aco005604.1	Aco005274.1	Aco005525.1	Aco012434.1	Aco004521.1
Aco018671.1	Aco009170.1	Aco004692.1	Aco002542.1	Aco009459.1
Aco002286.1	Aco002422.1	Aco000929.1	Aco016756.1	Aco017906.1
Aco005921.1	Aco009750.1	Aco023820.1	Aco019056.1	Aco004909.1
Aco002378.1	Aco014740.1	Aco003843.1	Aco009570.1	Aco016769.1
Aco003091.1	Aco027459.1	Aco020271.1	Aco015038.1	Aco008488.1
Aco006513.1	Aco023289.1	Aco013530.1	Aco007722.1	Aco008009.1
Aco007935.1	Aco008493.1	Aco017724.1	Aco009552.1	Aco002263.1
Aco014318.1	Aco011962.1	Aco028043.1	Aco008287.1	Aco016029.1
Aco001635.1	Aco021630.1	Aco005039.1	Aco007193.1	Aco031670.1
Aco012435.1	Aco025049.1	Aco004837.1	Aco008036.1	Aco005195.1
Aco010153.1	Aco001281.1	Aco005778.1	Aco002530.1	Aco019539.1
Aco001284.1	Aco017782.1	Aco005063.1	Aco012401.1	Aco008913.1
Aco014956.1	Aco006037.1	Aco008367.1	Aco002937.1	Aco008278.1
Aco020741.1	Aco002635.1	Aco006085.1	Aco006301.1	Aco006084.1
Aco016820.1	Aco023285.1	Aco016925.1	Aco019364.1	Aco018830.1
Aco001520.1	Aco012500.1	Aco011343.1	Aco001627.1	Aco015366.1
Aco009343.1	Aco028749.1	Aco012344.1	Aco015554.1	Aco002523.1
Aco015622.1	Aco030435.1	Aco011409.1	Aco016609.1	Aco011904.1
Aco021800.1	Aco017323.1	Aco011805.1	Aco013231.1	Aco023560.1
Aco015887.1	Aco013305.1	Aco000539.1	Aco013453.1	Aco000011.1
Aco024089.1	Aco015181.1	Aco009377.1	Aco008037.1	Aco025391.1
Aco003641.1	Aco007903.1	Aco002747.1	Aco012238.1	Aco003270.1
Aco016925.1	Aco018260.1	Aco009107.1	Aco004806.1	Aco020493.1
Aco000678.1	Aco006683.1	Aco023705.1	Aco004306.1	Aco014404.1
Aco015384.1	Aco018917.1	Aco005999.1	Aco005462.1	Aco020302.1
Aco005525.1	Aco010304.1	Aco019892.1	Aco008852.1	Aco016351.1
Aco007018.1	Aco004304.1	Aco005384.1	Aco010009.1	Aco017341.1
Aco012757.1	Aco007342.1	Aco015569.1	Aco025307.1	Aco027429.1
Aco025001.1	Aco008164.1	Aco004774.1	Aco016280.1	Aco000966.1
Aco023191.1	Aco015595.1	Aco023560.1	Aco008473.1	Aco010341.1
Aco018163.1	Aco005743.1	Aco023526.1	Aco007323.1	Aco010829.1
Aco017083.1	Aco004059.1	Aco005627.1	Aco015288.1	Aco012041.1
Aco024403.1	Aco001375.1	Aco017364.1	Aco010910.1	Aco006825.1
Aco014000.1	Aco015980.1	Aco004752.1	Aco005508.1	Aco006869.1
Aco011343.1	Aco008622.1	Aco025579.1	Aco018350.1	Aco004078.1
Aco006516.1	Aco009040.1	Aco017300.1	Aco004986.1	Aco009117.1
Aco008755.1	Aco002488.1	Aco007635.1	Aco003668.1	Aco000444.1
Aco005518.1	Aco017464.1	Aco012071.1	Aco003078.1	Aco019235.1
Aco026795.1	Aco007888.1	Aco003791.1	Aco000100.1	Aco006408.1
Aco007956.1	Aco007752.1	Aco004705.1	Aco003892.1	Aco021683.1
Aco011414.1	Aco015913.1	Aco005573.1	Aco022389.1	Aco007630.1
Aco004262.1	Aco009067.1	Aco010504.1	Aco001725.1	Aco014398.1
Aco021185.1	Aco005907.1	Aco018035.1	Aco015882.1	Aco020298.1
Aco021017.1	Aco004707.1	Aco009470.1	Aco025407.1	Aco015300.1
Aco000169.1	Aco007605.1	Aco003140.1	Aco016998.1	Aco006402.1
Aco011248.1	Aco009664.1	Aco007531.1	Aco006878.1	Aco012849.1
Aco004217.1	Aco018977.1	Aco007041.1	Aco003351.1	Aco003941.1
Aco028087.1	Aco003184.1	Aco005931.1	Aco009035.1	Aco024443.1
Aco015404.1	Aco014780.1	Aco009669.1	Aco021424.1	Aco021200.1
Aco002331.1	Aco013942.1	Aco000975.1	Aco003661.1	Aco014296.1
Aco009858.1	Aco027228.1	Aco012469.1	Aco007657.1	Aco006472.1
Aco005384.1	Aco000859.1	Aco007027.1	Aco004496.1	Aco010424.1
Aco005578.1	Aco007310.1	Aco022747.1	Aco022400.1	Aco010415.1
Aco018513.1	Aco005545.1	Aco019598.1	Aco018062.1	Aco002683.1
Aco014059.1	Aco004323.1	Aco004757.1	Aco022738.1	Aco009594.1
Aco005320.1	Aco008179.1	Aco007584.1	Aco019907.1	Aco010388.1
Aco010273.1	Aco010568.1	Aco001303.1	Aco012621.1	Aco016728.1
Aco003182.1	Aco014392.1	Aco013410.1	Aco007276.1	Aco014741.1
Aco006993.1	Aco006861.1	Aco015616.1	Aco007530.1	Aco025999.1
Aco005955.1	Aco001278.1	Aco015893.1	Aco019282.1	Aco003537.1
Aco000158.1	Aco002310.1	Aco021804.1	Aco024512.1	Aco016633.1
Aco022244.1	Aco019470.1	Aco004829.1	Aco006329.1	Aco002510.1
Aco008013.1	Aco017983.1	Aco018580.1	Aco010992.1	Aco002456.1
Aco009501.1	Aco006648.1	Aco009568.1	Aco002215.1	Aco012737.1
Aco001581.1	Aco013314.1	Aco005175.1	Aco009206.1	Aco011991.1
Aco018655.1	Aco005993.1	Aco004628.1	Aco015066.1	Aco001256.1
Aco012796.1	Aco014624.1	Aco017858.1	Aco004316.1	Aco016660.1
Aco026337.1	Aco020906.1	Aco009974.1	Aco019102.1	Aco015027.1
Aco027357.1	Aco001558.1	Aco003127.1	Aco007022.1	Aco006748.1
Aco003931.1	Aco013987.1	Aco012939.1	Aco012391.1	Aco016253.1
Aco001676.1	Aco011344.1	Aco014366.1	Aco018083.1	Aco000783.1
Aco007294.1	Aco008488.1	Aco012064.1	Aco012234.1	Aco010996.1
Aco000395.1	Aco005210.1	Aco031266.1	Aco015421.1	Aco010285.1
Aco004406.1	Aco005598.1	Aco004977.1	Aco017472.1	Aco016786.1
Aco002099.1	Aco013691.1	Aco018517.1	Aco004680.1	Aco003885.1
Aco018444.1	Aco020289.1	Aco013516.1	Aco013994.1	Aco006785.1
Aco016159.1	Aco013723.1	Aco009406.1	Aco009967.1	Aco011658.1
Aco011492.1	Aco018125.1	Aco018941.1	Aco005635.1	Aco012857.1
Aco019991.1	Aco015462.1	Aco001708.1	Aco000213.1	Aco007839.1
Aco018044.1	Aco017742.1	Aco002206.1	Aco001305.1	Aco031443.1
Aco021772.1	Aco010705.1	Aco015404.1	Aco001113.1	Aco026503.1
Aco006332.1	Aco017114.1	Aco001227.1	Aco003985.1	Aco008649.1
Aco012591.1	Aco004485.1	Aco018358.1	Aco005843.1	Aco020543.1
Aco023125.1	Aco005393.1	Aco004470.1	Aco005642.1	Aco000984.1
Aco011988.1	Aco016577.1	Aco007741.1	Aco015414.1	Aco017953.1
Aco015316.1	Aco004508.1	Aco006213.1	Aco008396.1	Aco014532.1
Aco013985.1	Aco005912.1	Aco016600.1	Aco014664.1	Aco027807.1
Aco017300.1	Aco014520.1	Aco003202.1	Aco010374.1	Aco020049.1
Aco009477.1	Aco020265.1	Aco008933.1	Aco001363.1	Aco012088.1
Aco000981.1	Aco012035.1	Aco017103.1	Aco016666.1	Aco012036.1
Aco003683.1	Aco007769.1	Aco011320.1	Aco015509.1	Aco008054.1
Aco021467.1	Aco007096.1	Aco005262.1	Aco015577.1	Aco002517.1
Aco000977.1	Aco015223.1	Aco018982.1	Aco000302.1	Aco007187.1
Aco010689.1	Aco002328.1	Aco009756.1	Aco007754.1	Aco011130.1
Aco010408.1	Aco000589.1	Aco003880.1	Aco005793.1	Aco010712.1
Aco001785.1	Aco008126.1	Aco015043.1	Aco000587.1	Aco005056.1
Aco011033.1	Aco000777.1	Aco016469.1	Aco006043.1	Aco006292.1
Aco003948.1	Aco000579.1	Aco006084.1	Aco022468.1	Aco014638.1
Aco009964.1	Aco025392.1	Aco001196.1	Aco011731.1	Aco002218.1
Aco013238.1	Aco002782.1	Aco011319.1	Aco005997.1	Aco005920.1
Aco015535.1	Aco021396.1	Aco023810.1	Aco002436.1	Aco012747.1
Aco029174.1	Aco019350.1	Aco006315.1	Aco018921.1	Aco001447.1
Aco012344.1	Aco006706.1	Aco015581.1	Aco011047.1	Aco013879.1
Aco024023.1	Aco012589.1	Aco012350.1	Aco014904.1	Aco010377.1
Aco017293.1	Aco010614.1	Aco018593.1	Aco008758.1
Aco023689.1	Aco015998.1	Aco016050.1	Aco010469.1
Aco013017.1	Aco005056.1	Aco006099.1	Aco016112.1
Aco007237.1	Aco003218.1	Aco025854.1	Aco004471.1
Aco000157.1	Aco014741.1	Aco005897.1	Aco010305.1
Aco001050.1	Aco002215.1	Aco007689.1	Aco013248.1
Aco016597.1	Aco014850.1	Aco027083.1	Aco017672.1
Aco021433.1	Aco004762.1	Aco010784.1	Aco001366.1
Aco012797.1	Aco020637.1	Aco005520.1	Aco003536.1
Aco016648.1	Aco013677.1	Aco006109.1	Aco011650.1
Aco002805.1	Aco016049.1	Aco027206.1	Aco031754.1
Aco003936.1	Aco008366.1	Aco014601.1	Aco002399.1
Aco010744.1	Aco011215.1	Aco008011.1	Aco022566.1
Aco003393.1	Aco005686.1	Aco002158.1	Aco007945.1
Aco017247.1	Aco010352.1	Aco010840.1	Aco016530.1
Aco021246.1	Aco010007.1	Aco029405.1	Aco005437.1
Aco017252.1	Aco009303.1	Aco010689.1	Aco001603.1
Aco001152.1	Aco013996.1	Aco010226.1	Aco014861.1
Aco011319.1	Aco023789.1	Aco008604.1	Aco017759.1
Aco003384.1	Aco012868.1	Aco001862.1	Aco017716.1
Aco013134.1	Aco012067.1	Aco008049.1	Aco006867.1
Aco006216.1	Aco003159.1	Aco022311.1	Aco027896.1
Aco011346.1	Aco021391.1	Aco010928.1	Aco018652.1
Aco003316.1	Aco002716.1	Aco010980.1	Aco015433.1
Aco018368.1	Aco022874.1	Aco023073.1	Aco005601.1
Aco003034.1	Aco019825.1	Aco008312.1	Aco012869.1
Aco026969.1	Aco017775.1	Aco027695.1	Aco014591.1
Aco005228.1	Aco015977.1	Aco023890.1	Aco016533.1
Aco006199.1	Aco011609.1	Aco010702.1	Aco012534.1
Aco024236.1	Aco006536.1	Aco003809.1	Aco025287.1
Aco013228.1	Aco025035.1	Aco006635.1	Aco001187.1
Aco008336.1	Aco018064.1	Aco012782.1	Aco009825.1
Aco025048.1	Aco006007.1	Aco019312.1	Aco031156.1
Aco008619.1	Aco018549.1	Aco018626.1	Aco005236.1
Aco015229.1	Aco005650.1	Aco005517.1	Aco018549.1
Aco013192.1	Aco009896.1	Aco003275.1	Aco006667.1
Aco013096.1	Aco000994.1	Aco009803.1	Aco011295.1
Aco025750.1	Aco014267.1	Aco007546.1	Aco008321.1
Aco011757.1	Aco010435.1	Aco012247.1	Aco014184.1
Aco005333.1	Aco025533.1	Aco000839.1	Aco008888.1
Aco021500.1	Aco009688.1	Aco009829.1	Aco005059.1
Aco025563.1	Aco004795.1	Aco002693.1	Aco024040.1
Aco009951.1	Aco001868.1	Aco020266.1	Aco015585.1
Aco018036.1	Aco011229.1	Aco016861.1	Aco015499.1
Aco017392.1	Aco009369.1	Aco000321.1	Aco004405.1
Aco017542.1	Aco003564.1	Aco003954.1	Aco000124.1
Aco004024.1	Aco024506.1	Aco004763.1	Aco006908.1
Aco021712.1	Aco003088.1	Aco008445.1	Aco018305.1
Aco012574.1	Aco016970.1	Aco012517.1	Aco005595.1
Aco009152.1	Aco009842.1	Aco008252.1	Aco010245.1
Aco000762.1	Aco005845.1	Aco005442.1	Aco000209.1
Aco005812.1	Aco024474.1	Aco011660.1	Aco006326.1
Aco018842.1	Aco028034.1	Aco006356.1	Aco011294.1
Aco017050.1	Aco007617.1	Aco005726.1	Aco000255.1
Aco010309.1	Aco011213.1	Aco011393.1	Aco014520.1
Aco023883.1	Aco004043.1	Aco014243.1	Aco001114.1
Aco013534.1	Aco002108.1	Aco014299.1	Aco010790.1
Aco013284.1	Aco011188.1	Aco007694.1	Aco012629.1
Aco006583.1	Aco020413.1	Aco001941.1	Aco024140.1
Aco010787.1	Aco003974.1	Aco000559.1	Aco001218.1
Aco004094.1	Aco009522.1	Aco001837.1	Aco020284.1
Aco009149.1	Aco010749.1	Aco000194.1	Aco019592.1
Aco009443.1	Aco001641.1	Aco023059.1	Aco002867.1
Aco021742.1	Aco007202.1	Aco013642.1	Aco017824.1
Aco012002.1	Aco012668.1	Aco024660.1	Aco002716.1
Aco004489.1	Aco015413.1	Aco009880.1	Aco027602.1
Aco010149.1	Aco011623.1	Aco008510.1	Aco000767.1
Aco014657.1	Aco021796.1	Aco011531.1	Aco003647.1
Aco004384.1	Aco014103.1	Aco009134.1	Aco019048.1
Aco022199.1	Aco017078.1	Aco008980.1	Aco011615.1
Aco012427.1	Aco006329.1	Aco015411.1	Aco017564.1
Aco013684.1	Aco006507.1	Aco000595.1	Aco022019.1
Aco000839.1	Aco003498.1	Aco015180.1	Aco000873.1
Aco003044.1	Aco006464.1	Aco001118.1	Aco013429.1
Aco021522.1	Aco008843.1	Aco005320.1	Aco016487.1
Aco004369.1	Aco010907.1	Aco023062.1	Aco018845.1
Aco000583.1	Aco005486.1	Aco006157.1	Aco012871.1
Aco011069.1	Aco012173.1	Aco015425.1	Aco010695.1
Aco011393.1	Aco001800.1	Aco012378.1	Aco007653.1
Aco010743.1	Aco001992.1	Aco022838.1	Aco012477.1
Aco009215.1	Aco010666.1	Aco022186.1	Aco010661.1
Aco009406.1	Aco011137.1	Aco014642.1	Aco019510.1
Aco010832.1	Aco003908.1	Aco017511.1	Aco013682.1
Aco027597.1	Aco014749.1	Aco019228.1	Aco003279.1
Aco004877.1	Aco000443.1	Aco008448.1	Aco021409.1
Aco004858.1	Aco007859.1	Aco003599.1	Aco023134.1
Aco004702.1	Aco003864.1	Aco019629.1	Aco014443.1
Aco007965.1	Aco008840.1	Aco017400.1	Aco016812.1
Aco003282.1	Aco013184.1	Aco024127.1	Aco018682.1
Aco025747.1	Aco016294.1	Aco010778.1	Aco008189.1
Aco017297.1	Aco007207.1	Aco011020.1	Aco019201.1
Aco000722.1	Aco001803.1	Aco008282.1	Aco014593.1
Aco016573.1	Aco026533.1	Aco004384.1	Aco006620.1
Aco004605.1	Aco007061.1	Aco020837.1	Aco010886.1
Aco026748.1	Aco015041.1	Aco002074.1	Aco017367.1
Aco019846.1	Aco007094.1	Aco003032.1	Aco003484.1
Aco012366.1	Aco013411.1	Aco004967.1	Aco016373.1
Aco026148.1	Aco002542.1	Aco005539.1	Aco018598.1
Aco009283.1	Aco016168.1	Aco012416.1	Aco016294.1
Aco008995.1	Aco021410.1	Aco004414.1	Aco004044.1
Aco020274.1	Aco000367.1	Aco012746.1	Aco019692.1
Aco003322.1	Aco024749.1	Aco018378.1	Aco006617.1
Aco016442.1	Aco012713.1	Aco014274.1	Aco011304.1
Aco005788.1	Aco012525.1	Aco011098.1	Aco006663.1
Aco004106.1	Aco009178.1	Aco016874.1	Aco009011.1
Aco016413.1	Aco006523.1	Aco009172.1	Aco013266.1
Aco005967.1	Aco025772.1	Aco005610.1	Aco010383.1
Aco000595.1	Aco003568.1	Aco023527.1	Aco000359.1
Aco000695.1	Aco020502.1	Aco015169.1	Aco008768.1
Aco019065.1	Aco012721.1	Aco008077.1	Aco008857.1
Aco019296.1	Aco013276.1	Aco024062.1	Aco017381.1
Aco002700.1	Aco008517.1	Aco022531.1	Aco004593.1
Aco017165.1	Aco000100.1	Aco001093.1	Aco008955.1
Aco006263.1	Aco006055.1	Aco006603.1	Aco006024.1
Aco027652.1	Aco006264.1	Aco004583.1	Aco010077.1
Aco018958.1	Aco007776.1	Aco008566.1	Aco005568.1
Aco013312.1	Aco007115.1	Aco001354.1	Aco006428.1
Aco000437.1	Aco012402.1	Aco018284.1	Aco002169.1
Aco005020.1	Aco014679.1	Aco005464.1	Aco021206.1
Aco000504.1	Aco007544.1	Aco008741.1	Aco006945.1
Aco006717.1	Aco012766.1	Aco007168.1	Aco022234.1
Aco010786.1	Aco002436.1	Aco002543.1	Aco000866.1
Aco003503.1	Aco012013.1	Aco024274.1	Aco009290.1
Aco012327.1	Aco005971.1	Aco014136.1	Aco000951.1
Aco018906.1	Aco016285.1	Aco007592.1	Aco011471.1
Aco007592.1	Aco006570.1	Aco000922.1	Aco020875.1
Aco000075.1	Aco011576.1	Aco011582.1	Aco023817.1
Aco003126.1	Aco006979.1	Aco005575.1	Aco009845.1
Aco002806.1	Aco001543.1	Aco004279.1	Aco003865.1
Aco017278.1	Aco012920.1	Aco006993.1	Aco000950.1
Aco004925.1	Aco003845.1	Aco008954.1	Aco011667.1
Aco022096.1	Aco006708.1	Aco001774.1	Aco011746.1
Aco011967.1	Aco004235.1	Aco020024.1	Aco028550.1
Aco016053.1	Aco004471.1	Aco016175.1	Aco004058.1
Aco000774.1	Aco027807.1	Aco013118.1	Aco000071.1
Aco012931.1	Aco020749.1	Aco013031.1	Aco008962.1
Aco004197.1	Aco003069.1	Aco001253.1	Aco002643.1
Aco003626.1	Aco010303.1	Aco011008.1	Aco020595.1
Aco017523.1	Aco012430.1	Aco005888.1	Aco014617.1
Aco000588.1	Aco016725.1	Aco009955.1	Aco023577.1
Aco014716.1	Aco015517.1	Aco009650.1	Aco024400.1
Aco000114.1	Aco018670.1	Aco001485.1	Aco019504.1
Aco011790.1	Aco010996.1	Aco021231.1	Aco006037.1
Aco004670.1	Aco006068.1	Aco000545.1	Aco028942.1
Aco012025.1	Aco003404.1	Aco008471.1	Aco013034.1
Aco003545.1	Aco021559.1	Aco011558.1	Aco003469.1
Aco029236.1	Aco004950.1	Aco018800.1	Aco018903.1
Aco000407.1	Aco007569.1	Aco000694.1	Aco013475.1
Aco018155.1	Aco025404.1	Aco006247.1	Aco006527.1
Aco006609.1	Aco014832.1	Aco028972.1	Aco014234.1
Aco002691.1	Aco007530.1	Aco003962.1	Aco025464.1
Aco027310.1	Aco007383.1	Aco004516.1	Aco006123.1
Aco002532.1	Aco010217.1	Aco019507.1	Aco016429.1
Aco001299.1	Aco014517.1	Aco018544.1	Aco001663.1
Aco015432.1	Aco004892.1	Aco012437.1	Aco008171.1
Aco011018.1	Aco005652.1	Aco002345.1	Aco018761.1
Aco001039.1	Aco006434.1	Aco012352.1	Aco007826.1
Aco012976.1	Aco002783.1	Aco001633.1	Aco004086.1
Aco016069.1	Aco011615.1	Aco005728.1	Aco017837.1
Aco015262.1	Aco009145.1	Aco005267.1	Aco008590.1
Aco016209.1	Aco020396.1	Aco012757.1	Aco004156.1
Aco008316.1	Aco000299.1	Aco015361.1	Aco012868.1
Aco014623.1	Aco015994.1	Aco003163.1	Aco015595.1
Aco004360.1	Aco010077.1	Aco000875.1	Aco017478.1
Aco018403.1	Aco025914.1	Aco012896.1	Aco006853.1
Aco014989.1	Aco013568.1	Aco024129.1	Aco004531.1
Aco013834.1	Aco004643.1	Aco017696.1	Aco016722.1
Aco004321.1	Aco004677.1	Aco027352.1	Aco002407.1
Aco013533.1	Aco007854.1	Aco005691.1	Aco008812.1
Aco010184.1	Aco004658.1	Aco003126.1	Aco019971.1
Aco000404.1	Aco014089.1	Aco011289.1	Aco016922.1
Aco010710.1	Aco003076.1	Aco002805.1	Aco009896.1
Aco007249.1	Aco003846.1	Aco002442.1	Aco000842.1
Aco007214.1	Aco003866.1	Aco009667.1	Aco009710.1
[truncated: 3,075 more rows]

## Sheet: coordinate changed gene list
AcG2	AcW2	AcG10	AcW10
Aco009717.1	Aco009735.1	Aco009717.1	Aco009690.1
Aco009687.1	Aco009710.1	Aco009669.1	Aco009688.1
Aco009683.1	Aco009690.1	Aco009645.1	Aco009677.1
Aco009681.1	Aco009674.1	Aco009625.1	Aco009674.1
Aco009645.1	Aco009629.1	Aco009624.1	Aco009655.1
Aco009624.1	Aco009610.1	Aco009592.1	Aco009653.1
Aco009612.1	Aco009593.1	Aco009531.1	Aco009649.1
Aco009531.1	Aco009585.1	Aco009505.1	Aco009629.1
Aco009505.1	Aco009579.1	Aco009474.1	Aco009615.1
Aco012442.1	Aco009572.1	Aco012442.1	Aco009605.1
Aco012389.1	Aco009558.1	Aco012435.1	Aco009572.1
Aco012365.1	Aco009508.1	Aco012389.1	Aco009558.1
Aco012361.1	Aco009497.1	Aco012378.1	Aco012418.1
Aco012301.1	Aco009489.1	Aco012365.1	Aco012406.1
Aco012259.1	Aco012429.1	Aco012362.1	Aco012396.1
Aco012258.1	Aco012424.1	Aco012361.1	Aco031663.1
Aco018457.1	Aco012423.1	Aco012343.1	Aco012354.1
Aco018442.1	Aco012418.1	Aco012309.1	Aco012312.1
Aco018423.1	Aco012401.1	Aco012301.1	Aco012266.1
Aco025078.1	Aco012395.1	Aco012300.1	Aco018447.1
Aco008545.1	Aco012394.1	Aco012297.1	Aco018433.1
Aco008610.1	Aco012354.1	Aco012279.1	Aco018421.1
Aco008611.1	Aco012353.1	Aco012258.1	Aco020302.1
Aco008631.1	Aco012346.1	Aco018457.1	Aco024639.1
Aco008637.1	Aco012345.1	Aco018448.1	Aco023151.1
Aco008640.1	Aco018440.1	Aco018427.1	Aco025560.1
Aco008658.1	Aco018421.1	Aco018420.1	Aco021355.1
Aco008680.1	Aco018404.1	Aco024631.1	Aco021359.1
Aco008686.1	Aco023577.1	Aco024495.1	Aco015933.1
Aco008688.1	Aco015927.1	Aco025078.1	Aco017556.1
Aco008718.1	Aco008517.1	Aco022698.1	Aco017561.1
Aco008741.1	Aco008536.1	Aco025557.1	Aco008508.1
Aco008744.1	Aco008537.1	Aco008545.1	Aco008527.1
Aco008786.1	Aco008552.1	Aco008546.1	Aco008536.1
Aco008824.1	Aco008620.1	Aco008551.1	Aco008537.1
Aco008830.1	Aco008622.1	Aco008576.1	Aco008552.1
Aco017420.1	Aco008624.1	Aco008610.1	Aco008598.1
Aco017425.1	Aco008625.1	Aco008611.1	Aco008622.1
Aco017429.1	Aco008665.1	Aco008637.1	Aco008630.1
Aco017437.1	Aco008677.1	Aco008658.1	Aco008660.1
Aco017438.1	Aco008714.1	Aco008680.1	Aco008677.1
Aco023087.1	Aco008715.1	Aco008686.1	Aco008685.1
Aco027118.1	Aco008723.1	Aco008718.1	Aco008697.1
Aco020837.1	Aco008753.1	Aco008741.1	Aco008704.1
Aco016574.1	Aco008762.1	Aco008785.1	Aco008753.1
Aco016575.1	Aco008796.1	Aco008786.1	Aco008759.1
Aco017933.1	Aco008812.1	Aco017429.1	Aco008768.1
Aco019619.1	Aco008814.1	Aco017437.1	Aco008803.1
Aco019600.1	Aco017418.1	Aco017438.1	Aco008811.1
Aco019598.1	Aco026248.1	Aco023607.1	Aco008815.1
Aco015800.1	Aco016567.1	Aco027118.1	Aco008832.1
Aco015799.1	Aco023603.1	Aco021800.1	Aco017394.1
Aco015777.1	Aco021788.1	Aco022569.1	Aco017418.1
Aco015723.1	Aco024235.1	Aco024236.1	Aco026248.1
Aco015718.1	Aco020840.1	Aco020847.1	Aco026249.1
Aco008885.1	Aco018296.1	Aco020837.1	Aco023096.1
Aco008906.1	Aco017944.1	Aco016575.1	Aco023603.1
Aco008908.1	Aco019606.1	Aco017933.1	Aco023608.1
Aco008911.1	Aco015741.1	Aco015800.1	Aco021796.1
Aco009023.1	Aco008852.1	Aco015777.1	Aco021817.1
Aco009033.1	Aco008856.1	Aco015723.1	Aco024230.1
Aco009125.1	Aco008857.1	Aco015718.1	Aco020863.1
Aco009130.1	Aco008865.1	Aco008908.1	Aco018305.1
Aco009131.1	Aco008869.1	Aco008915.1	Aco017944.1
Aco009137.1	Aco008892.1	Aco008952.1	Aco015792.1
Aco009152.1	Aco008923.1	Aco008972.1	Aco015791.1
Aco027695.1	Aco008927.1	Aco008973.1	Aco015779.1
Aco009744.1	Aco008948.1	Aco009023.1	Aco015765.1
Aco009745.1	Aco008955.1	Aco009024.1	Aco015739.1
Aco009746.1	Aco009009.1	Aco009033.1	Aco015737.1
Aco009796.1	Aco009027.1	Aco009063.1	Aco008841.1
Aco009807.1	Aco009036.1	Aco009085.1	Aco008852.1
Aco009869.1	Aco009058.1	Aco009094.1	Aco008856.1
Aco009880.1	Aco009087.1	Aco009101.1	Aco008857.1
Aco009889.1	Aco009105.1	Aco009106.1	Aco008865.1
Aco009935.1	Aco009143.1	Aco009107.1	Aco008876.1
Aco009955.1	Aco009156.1	Aco009108.1	Aco008923.1
Aco009964.1	Aco009799.1	Aco009125.1	Aco008927.1
Aco009983.1	Aco009810.1	Aco009130.1	Aco008948.1
Aco009990.1	Aco009814.1	Aco009134.1	Aco008955.1
Aco010015.1	Aco009859.1	Aco027695.1	Aco008966.1
Aco010025.1	Aco009896.1	Aco009740.1	Aco009021.1
Aco010685.1	Aco009967.1	Aco009745.1	Aco009026.1
Aco010702.1	Aco009972.1	Aco009746.1	Aco009027.1
Aco010707.1	Aco010000.1	Aco009807.1	Aco009058.1
Aco010727.1	Aco010007.1	Aco009869.1	Aco009128.1
Aco010728.1	Aco010009.1	Aco009872.1	Aco009738.1
Aco010770.1	Aco010661.1	Aco009880.1	Aco009775.1
Aco010773.1	Aco010680.1	Aco009935.1	Aco009799.1
Aco010789.1	Aco010695.1	Aco009950.1	Aco009814.1
Aco010802.1	Aco010740.1	Aco009964.1	Aco009845.1
Aco010803.1	Aco010763.1	Aco009965.1	Aco009875.1
Aco010842.1	Aco010796.1	Aco009974.1	Aco009886.1
Aco010847.1	Aco010797.1	Aco009983.1	Aco009922.1
Aco010848.1	Aco010808.1	Aco010015.1	Aco009945.1
Aco023200.1	Aco010809.1	Aco010016.1	Aco009952.1
Aco026343.1	Aco026698.1	Aco010025.1	Aco009959.1
Aco019561.1	Aco021227.1	Aco010659.1	Aco009972.1
Aco031409.1	Aco021835.1	Aco010702.1	Aco010007.1
Aco019936.1	Aco021831.1	Aco010707.1	Aco010009.1
Aco024568.1	Aco021830.1	Aco010726.1	Aco010010.1
Aco018127.1	Aco016430.1	Aco010728.1	Aco010658.1
Aco018107.1	Aco016429.1	Aco010732.1	Aco010661.1
Aco018091.1	Aco016422.1	Aco010738.1	Aco010665.1
Aco018073.1	Aco016410.1	Aco010743.1	Aco010674.1
Aco005318.1	Aco016402.1	Aco010842.1	Aco010680.1
Aco005335.1	Aco016398.1	Aco010847.1	Aco010681.1
Aco005349.1	Aco016397.1	Aco010848.1	Aco010694.1
Aco005364.1	Aco016396.1	Aco020095.1	Aco010695.1
Aco005387.1	Aco016393.1	Aco023200.1	Aco010703.1
Aco005402.1	Aco016392.1	Aco016442.1	Aco010716.1
Aco005416.1	Aco020339.1	Aco016386.1	Aco010717.1
Aco005431.1	Aco020321.1	Aco020567.1	Aco010740.1
Aco005434.1	Aco016538.1	Aco020312.1	Aco010756.1
Aco005463.1	Aco016531.1	Aco016540.1	Aco010760.1
Aco005464.1	Aco022019.1	Aco016486.1	Aco010763.1
Aco005465.1	Aco022023.1	Aco018756.1	Aco010765.1
Aco005478.1	Aco022025.1	Aco018127.1	Aco010776.1
Aco005506.1	Aco022026.1	Aco018113.1	Aco010781.1
Aco005513.1	Aco020377.1	Aco018107.1	Aco010797.1
Aco005514.1	Aco020439.1	Aco018073.1	Aco010809.1
Aco005520.1	Aco026962.1	Aco005333.1	Aco010816.1
Aco005525.1	Aco018128.1	Aco005334.1	Aco010826.1
Aco005563.1	Aco018125.1	Aco005335.1	Aco023196.1
Aco005586.1	Aco018112.1	Aco005349.1	Aco023195.1
Aco005608.1	Aco018099.1	Aco005350.1	Aco026938.1
Aco005660.1	Aco018084.1	Aco005358.1	Aco025277.1
Aco005712.1	Aco018079.1	Aco005359.1	Aco029210.1
Aco005713.1	Aco018064.1	Aco005363.1	Aco024725.1
Aco005720.1	Aco018062.1	Aco005368.1	Aco026864.1
Aco005794.1	Aco018060.1	Aco005387.1	Aco020029.1
Aco000711.1	Aco005347.1	Aco005402.1	Aco021236.1
Aco000678.1	Aco005380.1	Aco005416.1	Aco021248.1
Aco000664.1	Aco005397.1	Aco005431.1	Aco021251.1
Aco000663.1	Aco005407.1	Aco005442.1	Aco021831.1
Aco000659.1	Aco005409.1	Aco005465.1	Aco021830.1
Aco000644.1	Aco005439.1	Aco005478.1	Aco021824.1
Aco000602.1	Aco005448.1	Aco005525.1	Aco016430.1
Aco000598.1	Aco005482.1	Aco005532.1	Aco016429.1
Aco000561.1	Aco005491.1	Aco005533.1	Aco016422.1
Aco000475.1	Aco005496.1	Aco005558.1	Aco016419.1
Aco000472.1	Aco005497.1	Aco005563.1	Aco016410.1
Aco000380.1	Aco005508.1	Aco005586.1	Aco016398.1
Aco000371.1	Aco005555.1	Aco005592.1	Aco016397.1
Aco000258.1	Aco005559.1	Aco005603.1	Aco016396.1
Aco000239.1	Aco005561.1	Aco005608.1	Aco016392.1
Aco000194.1	Aco005565.1	Aco005617.1	Aco020569.1
Aco000176.1	Aco005601.1	Aco005719.1	Aco020332.1
Aco000104.1	Aco005607.1	Aco005739.1	Aco020321.1
Aco000097.1	Aco005609.1	Aco000683.1	Aco016538.1
Aco000082.1	Aco005650.1	Aco000678.1	Aco016531.1
Aco000080.1	Aco005662.1	Aco000659.1	Aco016502.1
Aco000061.1	Aco005689.1	Aco000638.1	Aco022012.1
Aco000052.1	Aco005705.1	Aco000598.1	Aco022019.1
Aco010902.1	Aco005755.1	Aco000580.1	Aco022023.1
Aco024399.1	Aco005761.1	Aco000561.1	Aco022026.1
Aco018942.1	Aco005770.1	Aco000509.1	Aco018761.1
Aco018141.1	Aco005775.1	Aco000480.1	Aco018734.1
Aco018155.1	Aco000698.1	Aco000470.1	Aco018728.1
Aco007442.1	Aco000631.1	Aco000437.1	Aco018717.1
Aco014094.1	Aco000630.1	Aco000425.1	Aco021504.1
Aco014095.1	Aco000629.1	Aco000419.1	Aco020356.1
Aco014116.1	Aco000584.1	Aco000404.1	Aco020377.1
Aco014119.1	Aco000564.1	Aco000384.1	Aco020439.1
Aco014155.1	Aco000563.1	Aco000371.1	Aco026964.1
Aco012461.1	Aco000548.1	Aco000352.1	Aco021759.1
Aco012469.1	Aco000498.1	Aco000321.1	Aco021760.1
Aco012497.1	Aco000444.1	Aco000275.1	Aco018083.1
Aco012516.1	Aco000417.1	Aco000252.1	Aco018079.1
Aco012533.1	Aco000415.1	Aco000248.1	Aco018077.1
Aco012539.1	Aco000410.1	Aco000247.1	Aco018064.1
Aco012566.1	Aco000396.1	Aco000239.1	Aco018063.1
Aco012573.1	Aco000392.1	Aco000238.1	Aco005332.1
Aco012574.1	Aco000391.1	Aco000229.1	Aco005346.1
Aco012608.1	Aco000368.1	Aco000195.1	Aco005380.1
Aco019256.1	Aco000359.1	Aco000176.1	Aco005383.1
Aco019262.1	Aco000357.1	Aco000127.1	Aco005396.1
Aco021924.1	Aco000348.1	Aco000097.1	Aco005397.1
Aco021923.1	Aco000308.1	Aco000082.1	Aco005437.1
Aco021907.1	Aco000290.1	Aco000057.1	Aco005448.1
Aco021109.1	Aco000289.1	Aco000052.1	Aco005482.1
Aco020983.1	Aco000283.1	Aco010902.1	Aco005491.1
Aco020989.1	Aco000272.1	Aco010928.1	Aco005508.1
Aco030953.1	Aco000207.1	Aco018488.1	Aco005529.1
Aco020259.1	Aco000166.1	Aco024399.1	Aco005545.1
Aco020264.1	Aco000155.1	Aco018949.1	Aco005555.1
Aco020271.1	Aco000154.1	Aco018942.1	Aco005565.1
Aco019196.1	Aco000123.1	Aco018141.1	Aco005601.1
Aco019203.1	Aco000118.1	Aco018143.1	Aco005650.1
Aco019219.1	Aco000110.1	Aco007494.1	Aco005674.1
Aco013707.1	Aco010853.1	Aco007442.1	Aco005705.1
Aco013704.1	Aco010861.1	Aco007408.1	Aco030920.1
Aco013653.1	Aco010917.1	Aco007407.1	Aco000699.1
Aco013643.1	Aco010920.1	Aco014094.1	Aco000686.1
Aco013626.1	Aco022487.1	Aco014095.1	Aco000631.1
Aco009443.1	Aco019983.1	Aco014105.1	Aco000630.1
Aco014882.1	Aco018977.1	Aco014116.1	Aco000563.1
Aco014864.1	Aco018954.1	Aco014119.1	Aco000560.1
Aco006594.1	Aco018947.1	Aco014135.1	Aco000531.1
Aco006551.1	Aco018945.1	Aco014174.1	Aco000461.1
Aco006550.1	Aco007506.1	Aco012469.1	Aco000460.1
Aco006513.1	Aco007504.1	Aco012497.1	Aco000445.1
Aco006479.1	Aco007469.1	Aco012518.1	Aco000436.1
Aco006478.1	Aco007446.1	Aco012539.1	Aco000391.1
Aco006453.1	Aco007441.1	Aco012574.1	Aco000386.1
Aco006450.1	Aco007434.1	Aco012608.1	Aco000359.1
Aco006385.1	Aco007431.1	Aco012611.1	Aco000348.1
Aco006381.1	Aco007421.1	Aco019262.1	Aco000329.1
Aco006377.1	Aco014090.1	Aco020983.1	Aco000308.1
Aco006365.1	Aco014113.1	Aco028602.1	Aco000299.1
Aco006340.1	Aco014152.1	Aco019651.1	Aco000280.1
Aco006285.1	Aco014207.1	Aco018801.1	Aco000212.1
Aco018657.1	Aco014222.1	Aco018825.1	Aco000209.1
Aco018671.1	Aco014226.1	Aco013744.1	Aco000178.1
Aco018686.1	Aco014247.1	Aco013719.1	Aco000155.1
Aco018700.1	Aco012452.1	Aco013698.1	Aco000148.1
Aco021619.1	Aco012472.1	Aco013642.1	Aco000136.1
Aco021612.1	Aco012488.1	Aco009443.1	Aco000123.1
Aco021598.1	Aco012526.1	Aco014864.1	Aco000118.1
Aco021597.1	Aco012534.1	Aco014859.1	Aco000115.1
Aco024996.1	Aco012535.1	Aco014843.1	Aco000110.1
Aco025001.1	Aco012544.1	Aco014842.1	Aco000085.1
Aco024023.1	Aco012545.1	Aco014841.1	Aco000051.1
Aco025799.1	Aco012549.1	Aco014837.1	Aco010857.1
Aco017073.1	Aco012570.1	Aco014801.1	Aco010859.1
Aco017087.1	Aco012589.1	Aco006594.1	Aco010898.1
Aco017096.1	Aco012618.1	Aco006552.1	Aco010917.1
Aco017103.1	Aco012621.1	Aco006551.1	Aco027090.1
Aco004283.1	Aco012624.1	Aco006513.1	Aco018947.1
Aco004242.1	Aco019253.1	Aco006479.1	Aco018946.1
Aco004229.1	Aco013748.1	Aco006478.1	Aco018172.1
Aco004226.1	Aco013746.1	Aco006453.1	Aco007506.1
Aco004162.1	Aco013730.1	Aco006448.1	Aco007469.1
Aco004161.1	Aco013729.1	Aco006441.1	Aco007446.1
Aco004151.1	Aco013723.1	Aco006400.1	Aco007440.1
Aco004097.1	Aco013695.1	Aco006385.1	Aco007434.1
Aco004079.1	Aco013691.1	Aco006365.1	Aco007421.1
Aco004073.1	Aco013686.1	Aco006349.1	Aco014099.1
Aco004064.1	Aco013672.1	Aco006340.1	Aco014159.1
Aco003957.1	Aco013641.1	Aco006339.1	Aco014230.1
Aco003930.1	Aco013637.1	Aco018671.1	Aco012477.1
Aco003923.1	Aco013632.1	Aco018672.1	Aco012488.1
Aco003918.1	Aco013631.1	Aco018678.1	Aco012500.1
Aco003834.1	Aco014849.1	Aco021598.1	Aco012524.1
Aco003824.1	Aco014832.1	Aco021597.1	Aco012526.1
Aco003806.1	Aco014831.1	Aco017073.1	Aco012534.1
Aco003741.1	Aco014818.1	Aco017084.1	Aco012535.1
Aco020895.1	Aco006593.1	Aco017096.1	Aco012544.1
Aco021148.1	Aco006590.1	Aco017103.1	Aco012545.1
Aco028087.1	Aco006578.1	Aco017135.1	Aco012549.1
Aco019846.1	Aco006567.1	Aco021020.1	Aco012558.1
Aco013441.1	Aco006556.1	Aco004283.1	Aco012562.1
Aco013336.1	Aco006546.1	Aco004281.1	Aco012587.1
Aco013334.1	Aco006531.1	Aco004279.1	Aco012590.1
Aco013317.1	Aco006524.1	Aco004258.1	Aco012618.1
Aco022292.1	Aco006465.1	Aco004242.1	Aco012621.1
Aco018317.1	Aco006437.1	Aco004229.1	Aco012624.1
Aco018321.1	Aco006411.1	Aco004226.1	Aco012641.1
Aco018332.1	Aco006386.1	Aco004170.1	Aco012642.1
Aco022226.1	Aco006372.1	Aco004127.1	Aco023944.1
Aco022966.1	Aco006357.1	Aco004098.1	Aco023954.1
Aco022276.1	Aco006330.1	Aco004090.1	Aco019253.1
Aco030147.1	Aco006326.1	Aco004079.1	Aco019254.1
Aco020661.1	Aco006301.1	Aco004076.1	Aco024259.1
Aco000032.1	Aco018659.1	Aco004073.1	Aco026666.1
Aco021651.1	Aco025359.1	Aco003961.1	Aco021917.1
Aco021655.1	Aco025366.1	Aco003959.1	Aco021754.1
Aco006223.1	Aco017659.1	Aco003930.1	Aco021753.1
Aco006221.1	Aco017637.1	Aco003918.1	Aco018791.1
Aco006216.1	Aco017622.1	Aco003879.1	Aco019208.1
Aco006185.1	Aco024025.1	Aco003845.1	Aco013758.1
Aco006176.1	Aco026046.1	Aco003834.1	Aco013748.1
Aco006172.1	Aco021174.1	Aco003741.1	Aco013739.1
Aco006152.1	Aco021176.1	Aco021148.1	Aco013730.1
Aco006145.1	Aco017078.1	Aco019846.1	Aco013725.1
Aco005967.1	Aco017089.1	Aco013469.1	Aco013723.1
Aco005939.1	Aco017090.1	Aco013374.1	Aco013691.1
Aco005917.1	Aco017101.1	Aco013353.1	Aco013686.1
Aco005910.1	Aco017126.1	Aco013334.1	Aco013641.1
Aco005905.1	Aco004264.1	Aco013330.1	Aco013640.1
Aco005874.1	Aco004243.1	Aco013318.1	Aco013631.1
Aco005831.1	Aco004203.1	Aco013317.1	Aco013629.1
Aco016693.1	Aco004193.1	Aco019228.1	Aco009456.1
Aco003198.1	Aco004180.1	Aco019246.1	Aco014832.1
Aco003223.1	Aco004179.1	Aco018319.1	Aco014831.1
Aco003226.1	Aco004156.1	Aco018332.1	Aco006600.1
Aco003269.1	Aco004137.1	Aco022244.1	Aco006593.1
Aco003271.1	Aco004087.1	Aco020521.1	Aco006535.1
Aco003286.1	Aco004069.1	Aco030147.1	Aco006531.1
Aco003306.1	Aco004043.1	Aco000032.1	Aco006499.1
Aco003312.1	Aco004018.1	Aco021651.1	Aco006471.1
Aco003317.1	Aco004000.1	Aco006216.1	Aco006465.1
Aco003331.1	Aco003988.1	Aco006185.1	Aco006454.1
Aco003358.1	Aco003974.1	Aco006181.1	Aco006437.1
Aco003366.1	Aco003950.1	Aco006149.1	Aco006411.1
Aco003394.1	Aco003945.1	Aco006087.1	Aco006387.1
Aco003442.1	Aco003911.1	Aco006086.1	Aco006386.1
Aco003454.1	Aco003908.1	Aco006084.1	Aco006372.1
Aco003456.1	Aco003907.1	Aco006064.1	Aco006334.1
Aco003465.1	Aco003892.1	Aco006050.1	Aco006326.1
Aco003477.1	Aco003891.1	Aco006033.1	Aco006304.1
Aco003479.1	Aco003875.1	Aco005983.1	Aco006278.1
Aco003523.1	Aco003857.1	Aco005982.1	Aco006268.1
Aco003529.1	Aco003845.1	Aco005967.1	Aco018658.1
Aco003549.1	Aco003829.1	Aco005955.1	Aco018659.1
Aco003556.1	Aco003784.1	Aco005939.1	Aco018663.1
Aco003565.1	Aco003783.1	Aco005921.1	Aco018679.1
Aco003589.1	Aco003739.1	Aco005920.1	Aco025362.1
Aco003597.1	Aco020744.1	Aco005917.1	Aco025366.1
Aco003632.1	Aco025647.1	Aco005910.1	Aco021295.1
Aco003641.1	Aco026223.1	Aco005909.1	Aco017661.1
Aco003655.1	Aco019860.1	Aco005905.1	Aco017649.1
Aco003657.1	Aco019844.1	Aco005879.1	Aco017637.1
Aco003686.1	Aco013450.1	Aco005874.1	Aco030435.1
Aco003698.1	Aco013437.1	Aco005831.1	Aco024014.1
Aco022198.1	Aco013422.1	Aco016690.1	Aco024020.1
Aco022199.1	Aco013411.1	Aco016693.1	Aco024025.1
Aco022205.1	Aco013404.1	Aco016733.1	Aco024002.1
Aco029197.1	Aco013371.1	Aco003215.1	Aco024003.1
Aco016208.1	Aco013365.1	Aco003220.1	Aco026046.1
Aco030527.1	Aco013351.1	Aco003223.1	Aco028799.1
Aco016176.1	Aco013343.1	Aco003226.1	Aco021174.1
Aco016175.1	Aco013338.1	Aco003300.1	Aco021176.1
Aco016173.1	Aco013321.1	Aco003301.1	Aco023655.1
Aco016159.1	Aco026779.1	Aco003306.1	Aco017062.1
Aco017215.1	Aco022286.1	Aco003307.1	Aco017078.1
Aco017214.1	Aco022294.1	Aco003312.1	Aco017089.1
Aco017182.1	Aco022295.1	Aco003317.1	Aco004249.1
Aco017163.1	Aco022298.1	Aco003331.1	Aco004216.1
Aco017161.1	Aco021131.1	Aco003332.1	Aco004204.1
Aco026507.1	Aco019246.1	Aco003366.1	Aco004203.1
Aco020449.1	Aco018336.1	Aco003370.1	Aco004193.1
Aco029528.1	Aco021692.1	Aco003379.1	Aco004189.1
Aco021433.1	Aco005300.1	Aco003394.1	Aco004179.1
Aco021429.1	Aco017144.1	Aco003395.1	Aco004069.1
Aco020178.1	Aco000024.1	Aco003396.1	Aco004059.1
Aco019566.1	Aco021379.1	Aco003454.1	Aco004044.1
Aco019871.1	Aco021381.1	Aco003456.1	Aco004043.1
Aco019874.1	Aco006198.1	Aco003463.1	Aco004033.1
Aco019892.1	Aco006134.1	Aco003465.1	Aco004014.1
Aco019895.1	Aco006105.1	Aco003477.1	Aco003968.1
Aco001995.1	Aco006104.1	Aco003479.1	Aco003950.1
Aco001976.1	Aco006075.1	Aco003497.1	Aco003949.1
Aco001939.1	Aco006054.1	Aco003529.1	Aco003945.1
Aco001937.1	Aco006052.1	Aco003532.1	Aco003892.1
Aco001934.1	Aco006038.1	Aco003549.1	Aco003891.1
Aco001932.1	Aco006008.1	Aco003587.1	Aco003871.1
Aco001858.1	Aco005991.1	Aco003589.1	Aco003865.1
Aco001851.1	Aco005986.1	Aco003602.1	Aco003856.1
Aco001837.1	Aco005971.1	Aco003626.1	Aco003855.1
Aco001791.1	Aco005948.1	Aco003632.1	Aco003854.1
Aco001745.1	Aco005936.1	Aco003655.1	Aco003847.1
Aco001684.1	Aco005919.1	Aco003657.1	Aco003829.1
Aco001676.1	Aco005893.1	Aco003726.1	Aco003828.1
Aco001648.1	Aco005848.1	Aco029405.1	Aco003819.1
Aco001647.1	Aco005834.1	Aco016208.1	Aco003810.1
Aco001621.1	Aco016669.1	Aco016176.1	Aco003732.1
Aco001580.1	Aco016683.1	Aco016173.1	Aco020750.1
Aco001557.1	Aco016682.1	Aco016160.1	Aco020749.1
Aco001535.1	Aco016684.1	Aco017215.1	Aco020898.1
Aco001522.1	Aco016722.1	Aco017214.1	Aco020904.1
Aco001520.1	Aco016745.1	Aco017182.1	Aco020905.1
Aco001491.1	Aco016748.1	Aco017181.1	Aco021147.1
Aco001462.1	Aco016753.1	Aco020448.1	Aco025647.1
Aco001424.1	Aco016755.1	Aco029528.1	Aco019860.1
Aco001406.1	Aco016756.1	Aco021433.1	Aco013437.1
Aco015893.1	Aco016764.1	Aco021429.1	Aco013416.1
Aco015887.1	Aco003191.1	Aco020178.1	Aco013415.1
Aco015880.1	Aco003241.1	Aco019895.1	Aco013406.1
Aco015867.1	Aco003254.1	Aco001995.1	Aco013404.1
Aco015866.1	Aco003256.1	Aco001976.1	Aco013401.1
Aco015863.1	Aco003292.1	Aco001932.1	Aco013384.1
Aco015860.1	Aco003328.1	Aco001896.1	Aco013357.1
Aco015858.1	Aco003343.1	Aco001785.1	Aco013343.1
Aco015842.1	Aco003450.1	Aco001759.1	Aco026779.1
Aco015831.1	Aco003498.1	Aco001748.1	Aco022282.1
Aco011408.1	Aco003500.1	Aco001744.1	Aco022286.1
Aco011380.1	Aco003519.1	Aco001731.1	Aco021122.1
Aco011334.1	Aco003536.1	Aco001729.1	Aco024308.1
Aco011316.1	Aco003572.1	Aco001707.1	Aco024042.1
Aco011315.1	Aco003609.1	Aco001674.1	Aco024040.1
Aco011306.1	Aco003612.1	Aco001625.1	Aco019240.1
Aco011258.1	Aco003624.1	Aco001611.1	Aco024459.1
Aco011246.1	Aco003653.1	Aco001594.1	Aco030156.1
Aco011231.1	Aco003668.1	Aco001580.1	Aco022964.1
Aco029908.1	Aco003729.1	Aco001578.1	Aco024410.1
Aco021208.1	Aco022206.1	Aco001535.1	Aco017145.1
Aco021212.1	Aco022207.1	Aco001525.1	Aco000034.1
Aco026127.1	Aco022209.1	Aco001522.1	Aco021366.1
Aco022409.1	Aco022220.1	Aco001520.1	Aco021379.1
Aco017994.1	Aco021391.1	Aco001507.1	Aco021381.1
Aco018596.1	Aco021396.1	Aco001468.1	Aco021382.1
Aco018595.1	Aco021405.1	Aco001461.1	Aco006234.1
Aco018584.1	Aco021416.1	Aco001447.1	Aco006198.1
Aco018579.1	Aco016238.1	Aco001406.1	Aco006197.1
Aco018572.1	Aco016201.1	Aco015854.1	Aco006196.1
Aco006775.1	Aco016200.1	Aco015842.1	Aco006192.1
Aco006774.1	Aco016198.1	Aco011380.1	Aco006104.1
Aco006765.1	Aco016191.1	Aco011334.1	Aco006103.1
Aco006719.1	Aco016172.1	Aco011319.1	Aco006097.1
Aco006711.1	Aco017198.1	Aco011316.1	Aco006080.1
Aco006696.1	Aco017196.1	Aco011315.1	Aco006074.1
Aco006679.1	Aco017191.1	Aco011258.1	Aco006024.1
Aco006659.1	Aco017183.1	Aco011246.1	Aco006007.1
Aco006633.1	Aco017173.1	Aco011231.1	Aco005895.1
Aco024209.1	Aco017169.1	Aco011210.1	Aco005877.1
Aco017332.1	Aco017151.1	Aco030295.1	Aco005855.1
Aco017335.1	Aco023355.1	Aco022409.1	Aco005839.1
Aco017337.1	Aco019883.1	Aco018597.1	Aco005834.1
Aco017369.1	Aco001987.1	Aco018596.1	Aco016682.1
Aco017378.1	Aco001977.1	Aco018595.1	Aco016684.1
Aco017388.1	Aco001959.1	Aco018580.1	Aco016701.1
Aco015119.1	Aco001941.1	Aco018571.1	Aco016727.1
Aco015104.1	Aco001897.1	Aco006775.1	Aco016755.1
Aco015103.1	Aco001893.1	Aco006774.1	Aco016764.1
Aco015097.1	Aco001853.1	Aco006719.1	Aco003209.1
Aco015093.1	Aco001844.1	Aco006711.1	Aco003214.1
Aco015084.1	Aco001841.1	Aco006702.1	Aco003244.1
Aco015073.1	Aco001821.1	Aco006691.1	Aco003256.1
Aco015045.1	Aco001818.1	Aco006679.1	Aco003257.1
Aco015042.1	Aco001813.1	Aco006633.1	Aco003262.1
Aco015670.1	Aco001803.1	Aco024209.1	Aco003276.1
Aco015624.1	Aco001801.1	Aco024210.1	Aco003328.1
Aco015609.1	Aco001725.1	Aco017324.1	Aco003404.1
Aco023621.1	Aco001720.1	Aco017325.1	Aco003412.1
Aco022325.1	Aco001686.1	Aco017332.1	Aco003418.1
Aco018403.1	Aco001663.1	Aco017335.1	Aco003448.1
Aco026353.1	Aco001637.1	Aco017337.1	Aco003451.1
Aco017986.1	Aco001605.1	Aco017378.1	Aco003484.1
Aco008163.1	Aco001586.1	Aco017388.1	Aco003490.1
Aco008167.1	Aco001583.1	Aco017389.1	Aco003519.1
Aco008210.1	Aco001560.1	Aco015104.1	Aco003536.1
Aco008215.1	Aco001559.1	Aco015097.1	Aco003541.1
Aco008239.1	Aco001541.1	Aco015076.1	Aco003570.1
Aco008262.1	Aco001536.1	Aco015073.1	Aco003592.1
Aco008296.1	Aco001532.1	Aco015069.1	Aco003611.1
Aco008300.1	Aco001523.1	Aco015045.1	Aco003612.1
Aco008330.1	Aco001503.1	Aco015609.1	Aco003613.1
Aco008444.1	Aco001500.1	Aco023139.1	Aco003621.1
Aco019053.1	Aco001469.1	Aco020274.1	Aco003663.1
Aco019030.1	Aco001454.1	Aco026353.1	Aco003668.1
Aco013489.1	Aco001439.1	Aco020533.1	Aco003676.1
Aco013505.1	Aco001417.1	Aco017979.1	Aco003681.1
Aco013529.1	Aco001410.1	Aco017986.1	Aco003695.1
Aco013534.1	Aco001408.1	Aco008165.1	Aco022207.1
Aco013566.1	Aco001407.1	Aco008167.1	Aco022220.1
Aco013585.1	Aco001390.1	Aco008168.1	Aco022880.1
Aco013604.1	Aco001385.1	Aco008210.1	Aco016243.1
Aco014549.1	Aco011336.1	Aco008262.1	Aco016241.1
Aco014553.1	Aco011327.1	Aco008268.1	Aco016240.1
Aco014555.1	Aco011308.1	Aco008275.1	Aco016163.1
Aco024150.1	Aco011302.1	Aco008288.1	Aco017205.1
Aco023030.1	Aco011293.1	Aco008296.1	Aco017201.1
Aco026448.1	Aco011270.1	Aco008297.1	Aco017191.1
Aco023806.1	Aco011255.1	Aco008300.1	Aco017169.1
Aco023689.1	Aco011213.1	Aco008330.1	Aco022562.1
Aco014779.1	Aco011211.1	Aco008444.1	Aco022555.1
Aco014763.1	Aco011197.1	Aco008445.1	Aco022550.1
Aco014713.1	Aco011195.1	Aco019069.1	Aco022714.1
Aco014706.1	Aco018209.1	Aco019064.1	Aco021440.1
Aco014686.1	Aco018229.1	Aco019033.1	Aco019883.1
Aco014682.1	Aco018245.1	Aco013511.1	Aco001977.1
Aco015269.1	Aco018256.1	Aco013534.1	Aco001957.1
Aco015299.1	Aco018264.1	Aco014541.1	Aco001947.1
Aco015352.1	Aco027121.1	Aco014557.1	Aco001942.1
Aco017804.1	Aco025061.1	Aco014559.1	Aco001878.1
Aco017814.1	Aco018025.1	Aco024144.1	Aco001841.1
Aco017816.1	Aco006842.1	Aco024150.1	Aco001829.1
Aco017818.1	Aco006786.1	Aco022254.1	Aco001813.1
Aco016050.1	Aco006783.1	Aco029737.1	Aco001803.1
Aco016057.1	Aco006769.1	Aco026137.1	Aco001801.1
Aco016084.1	Aco006669.1	Aco026142.1	Aco001800.1
Aco016087.1	Aco017317.1	Aco019706.1	Aco001776.1
Aco016098.1	Aco017321.1	Aco023695.1	Aco001720.1
Aco016099.1	Aco017323.1	Aco014763.1	Aco001663.1
Aco016150.1	Aco017384.1	Aco014762.1	Aco001643.1
Aco022038.1	Aco015116.1	Aco014756.1	Aco001613.1
Aco021875.1	Aco015110.1	Aco014713.1	Aco001583.1
Aco020124.1	Aco015090.1	Aco014686.1	Aco001569.1
Aco008130.1	Aco015072.1	Aco015269.1	Aco001559.1
Aco008063.1	Aco015064.1	Aco015299.1	Aco001558.1
Aco008012.1	Aco015055.1	Aco015317.1	Aco001536.1
Aco007990.1	Aco015706.1	Aco015352.1	Aco001532.1
Aco007981.1	Aco015704.1	Aco015359.1	Aco001531.1
Aco007979.1	Aco015702.1	Aco015361.1	Aco001503.1
Aco007958.1	Aco015663.1	Aco017814.1	Aco001439.1
Aco007954.1	Aco015637.1	Aco016050.1	Aco001423.1
Aco007941.1	Aco031283.1	Aco016057.1	Aco001410.1
Aco007928.1	Aco020284.1	Aco016061.1	Aco001409.1
Aco007911.1	Aco025845.1	Aco016087.1	Aco001408.1
Aco007819.1	Aco020528.1	Aco016098.1	Aco001390.1
Aco007799.1	Aco026899.1	Aco025531.1	Aco015914.1
Aco007766.1	Aco008161.1	Aco023508.1	Aco015882.1
Aco016023.1	Aco008179.1	Aco022038.1	Aco011376.1
Aco016022.1	Aco008185.1	Aco024698.1	Aco011365.1
Aco031089.1	Aco008234.1	Aco027487.1	Aco011363.1
Aco016010.1	Aco008242.1	Aco024175.1	Aco011336.1
Aco016006.1	Aco008251.1	Aco021892.1	Aco011302.1
Aco017542.1	Aco008268.1	Aco020124.1	Aco011301.1
Aco018649.1	Aco008350.1	Aco008134.1	Aco011293.1
Aco018638.1	Aco008387.1	Aco008077.1	Aco011270.1
Aco023960.1	Aco008392.1	Aco008063.1	Aco011265.1
Aco023962.1	Aco008407.1	Aco008018.1	Aco011255.1
Aco023121.1	Aco008447.1	Aco008012.1	Aco011242.1
Aco009409.1	Aco008449.1	Aco008011.1	Aco011200.1
Aco009385.1	Aco008465.1	Aco008004.1	Aco011199.1
Aco009339.1	Aco008466.1	Aco007981.1	Aco011197.1
Aco009183.1	Aco008469.1	Aco007954.1	Aco011196.1
Aco009215.1	Aco008472.1	Aco007941.1	Aco011188.1
Aco009246.1	Aco008473.1	Aco007923.1	Aco018219.1
Aco009267.1	Aco008474.1	Aco007911.1	Aco018229.1
Aco009270.1	Aco008478.1	Aco007825.1	Aco018233.1
Aco006860.1	Aco008493.1	Aco007819.1	Aco018246.1
Aco006899.1	Aco019045.1	Aco007766.1	Aco023485.1
Aco006903.1	Aco019035.1	Aco016028.1	Aco027121.1
Aco006937.1	Aco013509.1	Aco016022.1	Aco022411.1
Aco006940.1	Aco027052.1	Aco017506.1	Aco006841.1
Aco006941.1	Aco029228.1	Aco017520.1	Aco006840.1
Aco006942.1	Aco026141.1	Aco017533.1	Aco006805.1
Aco015374.1	Aco018901.1	Aco017534.1	Aco006798.1
Aco015398.1	Aco018902.1	Aco017542.1	Aco006766.1
Aco015436.1	Aco019688.1	Aco018653.1	Aco006645.1
Aco015460.1	Aco019693.1	Aco018649.1	Aco017355.1
Aco015474.1	Aco019700.1	Aco018638.1	Aco017365.1
Aco015482.1	Aco014787.1	Aco019914.1	Aco026214.1
Aco007253.1	Aco014740.1	Aco023960.1	Aco015113.1
Aco007274.1	Aco014727.1	Aco023962.1	Aco015080.1
Aco007277.1	Aco014670.1	Aco025221.1	Aco015072.1
Aco007294.1	Aco015310.1	Aco020795.1	Aco015071.1
Aco007295.1	Aco015324.1	Aco009409.1	Aco015064.1
Aco007306.1	Aco015326.1	Aco009390.1	Aco015059.1
Aco007327.1	Aco015338.1	Aco009384.1	Aco015037.1
Aco007332.1	Aco015339.1	Aco009354.1	Aco015704.1
Aco007348.1	Aco015349.1	Aco009339.1	Aco015700.1
Aco007359.1	Aco017776.1	Aco009183.1	Aco015694.1
Aco007380.1	Aco017801.1	Aco009184.1	Aco015663.1
Aco024507.1	Aco017803.1	Aco009246.1	Aco015657.1
Aco024514.1	Aco017812.1	Aco009270.1	Aco015637.1
Aco020601.1	Aco016065.1	Aco006851.1	Aco023134.1
Aco026599.1	Aco016079.1	Aco006852.1	Aco016972.1
Aco026485.1	Aco016125.1	Aco006860.1	Aco020284.1
Aco030882.1	Aco016147.1	Aco006937.1	Aco026351.1
Aco013152.1	Aco026788.1	Aco006940.1	Aco020526.1
Aco013169.1	Aco022033.1	Aco006941.1	Aco020528.1
Aco013228.1	Aco024168.1	Aco006946.1	Aco020531.1
Aco013238.1	Aco021883.1	Aco006950.1	Aco017974.1
Aco013259.1	Aco021886.1	Aco006995.1	Aco026895.1
Aco013288.1	Aco021895.1	Aco006997.1	Aco008161.1
Aco022932.1	Aco008126.1	Aco015367.1	Aco008177.1
Aco020962.1	Aco008105.1	Aco015368.1	Aco008179.1
Aco027435.1	Aco008082.1	Aco015398.1	Aco008181.1
Aco013788.1	Aco008074.1	Aco015434.1	Aco008182.1
Aco013134.1	Aco008054.1	Aco015435.1	Aco008187.1
Aco013116.1	Aco008048.1	Aco015436.1	Aco008212.1
Aco013111.1	Aco008047.1	Aco015460.1	Aco008234.1
Aco013093.1	Aco007913.1	Aco015466.1	Aco008235.1
Aco013075.1	Aco007902.1	Aco015468.1	Aco008247.1
Aco013074.1	Aco007887.1	Aco015474.1	Aco008255.1
Aco013030.1	Aco007843.1	Aco015482.1	Aco008284.1
Aco013012.1	Aco007839.1	Aco007128.1	Aco008285.1
Aco013002.1	Aco007827.1	Aco007146.1	Aco008338.1
Aco010278.1	Aco007795.1	Aco007147.1	Aco008363.1
Aco010269.1	Aco007774.1	Aco007203.1	Aco008368.1
Aco010232.1	Aco007772.1	Aco007253.1	Aco008390.1
Aco010184.1	Aco007761.1	Aco007260.1	Aco008403.1
Aco010143.1	Aco016029.1	Aco007262.1	Aco008406.1
Aco010127.1	Aco015994.1	Aco007265.1	Aco008410.1
Aco010088.1	Aco015969.1	Aco007274.1	Aco008465.1
Aco012153.1	Aco017493.1	Aco007277.1	Aco008472.1
Aco012132.1	Aco017499.1	Aco007327.1	Aco008493.1
Aco012083.1	Aco017510.1	Aco030882.1	Aco019054.1
Aco012075.1	Aco017514.1	Aco013169.1	Aco019048.1
Aco012071.1	Aco017547.1	Aco013210.1	Aco019035.1
Aco016929.1	Aco017549.1	Aco013228.1	Aco019034.1
Aco016911.1	Aco018652.1	Aco022928.1	Aco013475.1
Aco023854.1	Aco018630.1	Aco022932.1	Aco013479.1
Aco025620.1	Aco027722.1	Aco026752.1	Aco013486.1
Aco010071.1	Aco029648.1	Aco020962.1	Aco013508.1
Aco022753.1	Aco020762.1	Aco020967.1	Aco013524.1
Aco021005.1	Aco022511.1	Aco013788.1	Aco013532.1
Aco025700.1	Aco009375.1	Aco015132.1	Aco013568.1
Aco020506.1	Aco009370.1	Aco013137.1	Aco014550.1
Aco020915.1	Aco009369.1	Aco013134.1	Aco024151.1
Aco001355.1	Aco009355.1	Aco013111.1	Aco023873.1
Aco001326.1	Aco009344.1	Aco013094.1	Aco027052.1
Aco001308.1	Aco009170.1	Aco013075.1	Aco021094.1
Aco001263.1	Aco009178.1	Aco013030.1	Aco018880.1
Aco001216.1	Aco009213.1	Aco013012.1	Aco018886.1
Aco001183.1	Aco009227.1	Aco013002.1	Aco018901.1
Aco001083.1	Aco009244.1	Aco010345.1	Aco018902.1
Aco001082.1	Aco009290.1	Aco010278.1	Aco019688.1
Aco001039.1	Aco031364.1	Aco010275.1	Aco028440.1
Aco000997.1	Aco006861.1	Aco010266.1	Aco023684.1
Aco000929.1	Aco006867.1	Aco010227.1	Aco014723.1
Aco000922.1	Aco006890.1	Aco010184.1	Aco014692.1
Aco000789.1	Aco006911.1	Aco010143.1	Aco014679.1
Aco000773.1	Aco006931.1	Aco010115.1	Aco014678.1
Aco000731.1	Aco006961.1	Aco012246.1	Aco015293.1
Aco000727.1	Aco006972.1	Aco012175.1	Aco015310.1
Aco000723.1	Aco006999.1	Aco012153.1	Aco015338.1
Aco000718.1	Aco015414.1	Aco012132.1	Aco015339.1
Aco000717.1	Aco015418.1	Aco012081.1	Aco017776.1
Aco014055.1	Aco015433.1	Aco012075.1	Aco017812.1
Aco014022.1	Aco015441.1	Aco016952.1	Aco017826.1
Aco014017.1	Aco007029.1	Aco016929.1	Aco016046.1
Aco014012.1	Aco007044.1	Aco016911.1	Aco016103.1
Aco014006.1	Aco007072.1	Aco016890.1	Aco016113.1
Aco014001.1	Aco007073.1	Aco010071.1	Aco016114.1
Aco014000.1	Aco007094.1	Aco022753.1	Aco016125.1
Aco013985.1	Aco007098.1	Aco021005.1	Aco016134.1
Aco013984.1	Aco007100.1	Aco025579.1	Aco016147.1
Aco013935.1	Aco007101.1	Aco019013.1	Aco017143.1
Aco010381.1	Aco007102.1	Aco019014.1	Aco025388.1
Aco027333.1	Aco007103.1	Aco023263.1	Aco008127.1
Aco022544.1	Aco007108.1	Aco001326.1	Aco008112.1
Aco025486.1	Aco007115.1	Aco001263.1	Aco008102.1
Aco019985.1	Aco007120.1	Aco001260.1	Aco008096.1
Aco016350.1	Aco007124.1	Aco001248.1	Aco008082.1
Aco016349.1	Aco007152.1	Aco001216.1	Aco008037.1
Aco016277.1	Aco007164.1	Aco001196.1	Aco008019.1
Aco015535.1	Aco007187.1	Aco001183.1	Aco007980.1
Aco015532.1	Aco007216.1	Aco001178.1	Aco007887.1
Aco015513.1	Aco007292.1	Aco001167.1	Aco007883.1
Aco015511.1	Aco007318.1	Aco001162.1	Aco007839.1
Aco015494.1	Aco007330.1	Aco001153.1	Aco007834.1
Aco011872.1	Aco007333.1	Aco001127.1	Aco007795.1
Aco011903.1	Aco007342.1	Aco001125.1	Aco007785.1
Aco011906.1	Aco007375.1	Aco001089.1	Aco007770.1
Aco011910.1	Aco025052.1	Aco001083.1	Aco016029.1
Aco011924.1	Aco013184.1	Aco001081.1	Aco015990.1
Aco011966.1	Aco013196.1	Aco001072.1	Aco015969.1
Aco011969.1	Aco013206.1	Aco001008.1	Aco020875.1
Aco011983.1	Aco013248.1	Aco001003.1	Aco017472.1
Aco012827.1	Aco013266.1	Aco000997.1	Aco017473.1
Aco012831.1	Aco013270.1	Aco000991.1	Aco017479.1
Aco012892.1	Aco013276.1	Aco000990.1	Aco017481.1
Aco012909.1	Aco025406.1	Aco000984.1	Aco017505.1
Aco012912.1	Aco022738.1	Aco000970.1	Aco017538.1
Aco012956.1	Aco013802.1	Aco000933.1	Aco017547.1
Aco017282.1	Aco013806.1	Aco000929.1	Aco017549.1
Aco017270.1	Aco023401.1	Aco000926.1	Aco018652.1
Aco017248.1	Aco015125.1	Aco000794.1	Aco027724.1
Aco017241.1	Aco013127.1	Aco000789.1	Aco024966.1
Aco017240.1	Aco013120.1	Aco000750.1	Aco020762.1
Aco021994.1	Aco013070.1	Aco000731.1	Aco022505.1
Aco022003.1	Aco013061.1	Aco000723.1	Aco022511.1
Aco023526.1	Aco013060.1	Aco000722.1	Aco009434.1
Aco023527.1	Aco013003.1	Aco000719.1	Aco009433.1
Aco002571.1	Aco013001.1	Aco000718.1	Aco009344.1
Aco002562.1	Aco013000.1	Aco000717.1	Aco009170.1
Aco002516.1	Aco012984.1	Aco000716.1	Aco009171.1
Aco002498.1	Aco010350.1	Aco014055.1	Aco009175.1
Aco002483.1	Aco010326.1	Aco014023.1	Aco009178.1
Aco002346.1	Aco010324.1	Aco014017.1	Aco009227.1
Aco002345.1	Aco010307.1	Aco014012.1	Aco009253.1
Aco002326.1	Aco010304.1	Aco014004.1	Aco031364.1
Aco002304.1	Aco010302.1	Aco014001.1	Aco009326.1
Aco002228.1	Aco010296.1	Aco013935.1	Aco006863.1
Aco002194.1	Aco010248.1	Aco022855.1	Aco006907.1
Aco002170.1	Aco010247.1	Aco022852.1	Aco006958.1
Aco002111.1	Aco010246.1	Aco010381.1	Aco006972.1
Aco002109.1	Aco010245.1	Aco010414.1	Aco006979.1
Aco002105.1	Aco010244.1	Aco027333.1	Aco015395.1
Aco002099.1	Aco010236.1	Aco017843.1	Aco015409.1
Aco002078.1	Aco010221.1	Aco025486.1	Aco015414.1
Aco002029.1	Aco010206.1	Aco019331.1	Aco015452.1
Aco002003.1	Aco010196.1	Aco019311.1	Aco007007.1
Aco026108.1	Aco010187.1	Aco016350.1	Aco007029.1
Aco027874.1	Aco010082.1	Aco016349.1	Aco007094.1
Aco027851.1	Aco010081.1	Aco016277.1	Aco007101.1
Aco028329.1	Aco010080.1	Aco015580.1	Aco007102.1
Aco028330.1	Aco012234.1	Aco015560.1	Aco007108.1
Aco025009.1	Aco012218.1	Aco015526.1	Aco007113.1
Aco025011.1	Aco012200.1	Aco015513.1	Aco007120.1
Aco024818.1	Aco012183.1	Aco015511.1	Aco007152.1
Aco024819.1	Aco012174.1	Aco011872.1	Aco007164.1
Aco014924.1	Aco012173.1	Aco011906.1	Aco007169.1
Aco014961.1	Aco012129.1	Aco011924.1	Aco007187.1
Aco014987.1	Aco012107.1	Aco011939.1	Aco007211.1
Aco015023.1	Aco012104.1	Aco011952.1	Aco007217.1
Aco023288.1	Aco012103.1	Aco011969.1	Aco007303.1
Aco011131.1	Aco012102.1	Aco012008.1	Aco007318.1
Aco011101.1	Aco012101.1	Aco012014.1	Aco007342.1
Aco010954.1	Aco012091.1	Aco012816.1	Aco007347.1
Aco010939.1	Aco012077.1	Aco012817.1	Aco007350.1
Aco016846.1	Aco016932.1	Aco012827.1	Aco007375.1
Aco016862.1	Aco016928.1	Aco012831.1	Aco007389.1
Aco016863.1	Aco016922.1	Aco012931.1	Aco021529.1
Aco014263.1	Aco016892.1	Aco012954.1	Aco013155.1
Aco014264.1	Aco023848.1	Aco017282.1	Aco013191.1
Aco014271.1	Aco025864.1	Aco017270.1	Aco013194.1
Aco014292.1	Aco025250.1	Aco017237.1	Aco013205.1
Aco014305.1	Aco017470.1	Aco022108.1	Aco013231.1
Aco014364.1	Aco022669.1	Aco021994.1	Aco013248.1
Aco014374.1	Aco022461.1	Aco022003.1	Aco013249.1
Aco027352.1	Aco025877.1	Aco023527.1	Aco013266.1
Aco004321.1	Aco024802.1	Aco002571.1	Aco013276.1
Aco004360.1	Aco020925.1	Aco002567.1	Aco013279.1
Aco004489.1	Aco018978.1	Aco002498.1	Aco013280.1
Aco004492.1	Aco018983.1	Aco002483.1	Aco013282.1
Aco004493.1	Aco018993.1	Aco002475.1	Aco013297.1
Aco004501.1	Aco018994.1	Aco002346.1	Aco013308.1
Aco004585.1	Aco018999.1	Aco002326.1	Aco022922.1
Aco004636.1	Aco019001.1	Aco002228.1	Aco025406.1
Aco004652.1	Aco019002.1	Aco002227.1	Aco022738.1
Aco004706.1	Aco019022.1	Aco002221.1	Aco022741.1
Aco004757.1	Aco023271.1	Aco002170.1	Aco028825.1
Aco004761.1	Aco020613.1	Aco002121.1	Aco020952.1
Aco004774.1	Aco020623.1	Aco002111.1	Aco028749.1
Aco004797.1	Aco020635.1	Aco002109.1	Aco013802.1
Aco004798.1	Aco001362.1	Aco002013.1	Aco023409.1
Aco017761.1	Aco001224.1	Aco026934.1	Aco023408.1
Aco017741.1	Aco001199.1	Aco028329.1	Aco015125.1
Aco017705.1	Aco001188.1	Aco028330.1	Aco015135.1
Aco021570.1	Aco001150.1	Aco025011.1	Aco015140.1
Aco026809.1	Aco001146.1	Aco020556.1	Aco013145.1
Aco026808.1	Aco001136.1	Aco024818.1	Aco013133.1
Aco028219.1	Aco001135.1	Aco014961.1	Aco013120.1
Aco023648.1	Aco001134.1	Aco014987.1	Aco013114.1
Aco026796.1	Aco001133.1	Aco023288.1	Aco013085.1
Aco022054.1	Aco001047.1	Aco011019.1	Aco013073.1
Aco012731.1	Aco001037.1	Aco011017.1	Aco013071.1
Aco012746.1	Aco001024.1	Aco011013.1	Aco013070.1
Aco012756.1	Aco001019.1	Aco016820.1	Aco013069.1
Aco012757.1	Aco001010.1	Aco016826.1	Aco013039.1
Aco012788.1	Aco000994.1	Aco016862.1	Aco013005.1
Aco012796.1	Aco000949.1	Aco016863.1	Aco013001.1
Aco012799.1	Aco000909.1	Aco014264.1	Aco013000.1
Aco012801.1	Aco000904.1	Aco014279.1	Aco012999.1
Aco011618.1	Aco000903.1	Aco014303.1	Aco012980.1
Aco011591.1	Aco000891.1	Aco014305.1	Aco010351.1
Aco011582.1	Aco000871.1	Aco014314.1	Aco010340.1
Aco011541.1	Aco000864.1	Aco014330.1	Aco010307.1
Aco011521.1	Aco000857.1	Aco014374.1	Aco010296.1
Aco011512.1	Aco000844.1	Aco015160.1	Aco010268.1
Aco011496.1	Aco000843.1	Aco004310.1	Aco010248.1
Aco011474.1	Aco000822.1	Aco004399.1	Aco010247.1
Aco011473.1	Aco000801.1	Aco004423.1	Aco010245.1
Aco011468.1	Aco000792.1	Aco004489.1	Aco010244.1
Aco021323.1	Aco000782.1	Aco004492.1	Aco010222.1
Aco027421.1	Aco000764.1	Aco004501.1	Aco010196.1
Aco023230.1	Aco000743.1	Aco004503.1	Aco010159.1
Aco027265.1	Aco014089.1	Aco004541.1	Aco010113.1
Aco025121.1	Aco014073.1	Aco004585.1	Aco010109.1
Aco029236.1	Aco014062.1	Aco004627.1	Aco010082.1
Aco021040.1	Aco014032.1	Aco004628.1	Aco010081.1
Aco021042.1	Aco013991.1	Aco004652.1	Aco012234.1
Aco019077.1	Aco013988.1	Aco004656.1	Aco012219.1
Aco019087.1	Aco013973.1	Aco004671.1	Aco012183.1
Aco019116.1	Aco013962.1	Aco004686.1	Aco029113.1
Aco002648.1	Aco013954.1	Aco004757.1	Aco012173.1
Aco002700.1	Aco013952.1	Aco004797.1	Aco012171.1
Aco002701.1	Aco013950.1	Aco004798.1	Aco012147.1
Aco002712.1	Aco013943.1	Aco019383.1	Aco012138.1
Aco002739.1	Aco013937.1	Aco017705.1	Aco012112.1
Aco002776.1	Aco013933.1	Aco017704.1	Aco012107.1
Aco002886.1	Aco022842.1	Aco019793.1	Aco012104.1
Aco002893.1	Aco022835.1	Aco021570.1	Aco012103.1
Aco002924.1	Aco010369.1	Aco028043.1	Aco012102.1
Aco002925.1	Aco010382.1	Aco012662.1	Aco012101.1
Aco002961.1	Aco010383.1	Aco012669.1	Aco012099.1
Aco002993.1	Aco010422.1	Aco012745.1	Aco012098.1
Aco003047.1	Aco010430.1	Aco012752.1	Aco012095.1
Aco003066.1	Aco010456.1	Aco012757.1	Aco016939.1
Aco003138.1	Aco026944.1	Aco012796.1	Aco016935.1
Aco003139.1	Aco023794.1	Aco012798.1	Aco016932.1
Aco003149.1	Aco019302.1	Aco012799.1	Aco016922.1
Aco018538.1	Aco016348.1	Aco012801.1	Aco016884.1
Aco004816.1	Aco016346.1	Aco011618.1	Aco023848.1
Aco004849.1	Aco016343.1	Aco011607.1	Aco025864.1
Aco004853.1	Aco016326.1	Aco011588.1	Aco025250.1
Aco004898.1	Aco016325.1	Aco011582.1	Aco023050.1
Aco004912.1	Aco016293.1	Aco011579.1	Aco022651.1
Aco004927.1	Aco016291.1	Aco011571.1	Aco022669.1
Aco004956.1	Aco016280.1	Aco011566.1	Aco026327.1
Aco005083.1	Aco016259.1	Aco011551.1	Aco027079.1
Aco005101.1	Aco015601.1	Aco011541.1	Aco027086.1
Aco005189.1	Aco015592.1	Aco011531.1	Aco027087.1
Aco005234.1	Aco015585.1	Aco011512.1	Aco025883.1
Aco005244.1	Aco015573.1	Aco011496.1	Aco025472.1
Aco005251.1	Aco015563.1	Aco011474.1	Aco027040.1
Aco005269.1	Aco015562.1	Aco011473.1	Aco018983.1
Aco019812.1	Aco015549.1	Aco011468.1	Aco018993.1
Aco023778.1	Aco015544.1	Aco021330.1	Aco018999.1
Aco023783.1	Aco015533.1	Aco027421.1	Aco019002.1
Aco023066.1	Aco015523.1	Aco023230.1	Aco019011.1
Aco023072.1	Aco015522.1	Aco027265.1	Aco023274.1
Aco026882.1	Aco011886.1	Aco021063.1	Aco023271.1
Aco028939.1	Aco011895.1	Aco029236.1	Aco023268.1
Aco024612.1	Aco011928.1	Aco021047.1	Aco023264.1
Aco024613.1	Aco011930.1	Aco019077.1	Aco020636.1
Aco021467.1	Aco011968.1	Aco019116.1	Aco020653.1
Aco021470.1	Aco011991.1	Aco002604.1	Aco020656.1
Aco024369.1	Aco012000.1	Aco002620.1	Aco001362.1
Aco019524.1	Aco012001.1	Aco002645.1	Aco001339.1
Aco019525.1	Aco012033.1	Aco002647.1	Aco001325.1
Aco019541.1	Aco012061.1	Aco002648.1	Aco001306.1
Aco018366.1	Aco012065.1	Aco002693.1	Aco001305.1
Aco018378.1	Aco012813.1	Aco002724.1	Aco001304.1
Aco018380.1	Aco012835.1	Aco002733.1	Aco001255.1
Aco010645.1	Aco012867.1	Aco002739.1	Aco001249.1
Aco010641.1	Aco012868.1	Aco002791.1	Aco001224.1
Aco010546.1	Aco012878.1	Aco002798.1	Aco001218.1
Aco010533.1	Aco012932.1	Aco002805.1	Aco001199.1
Aco010524.1	Aco012950.1	Aco002845.1	Aco001176.1
Aco010507.1	Aco012952.1	Aco002886.1	Aco001160.1
Aco014493.1	Aco012967.1	Aco002899.1	Aco001150.1
Aco014455.1	Aco012969.1	Aco002940.1	Aco001135.1
Aco014452.1	Aco022092.1	Aco002941.1	Aco001134.1
Aco014405.1	Aco002572.1	Aco002964.1	Aco001116.1
Aco007522.1	Aco002566.1	Aco003030.1	Aco001067.1
Aco007535.1	Aco002559.1	Aco003032.1	Aco001061.1
Aco007548.1	Aco002541.1	Aco003033.1	Aco001051.1
Aco007584.1	Aco002531.1	Aco003034.1	Aco001035.1
Aco007702.1	Aco002530.1	Aco003047.1	Aco001027.1
Aco014599.1	Aco002529.1	Aco003117.1	Aco001019.1
Aco014601.1	Aco002526.1	Aco003127.1	Aco001018.1
Aco014602.1	Aco002524.1	Aco003138.1	Aco001010.1
Aco022947.1	Aco002505.1	Aco003139.1	Aco000994.1
Aco029249.1	Aco002489.1	Aco003144.1	Aco000989.1
Aco013892.1	Aco002488.1	Aco003149.1	Aco000957.1
Aco016597.1	Aco002487.1	Aco018510.1	Aco000950.1
Aco016605.1	Aco002476.1	Aco018538.1	Aco000909.1
Aco016647.1	Aco002468.1	Aco018540.1	Aco000906.1
Aco016649.1	Aco002467.1	Aco004816.1	Aco000905.1
Aco011777.1	Aco002464.1	Aco004841.1	Aco000903.1
Aco011760.1	Aco002449.1	Aco004849.1	Aco000859.1
Aco011711.1	Aco002409.1	Aco004853.1	Aco000843.1
Aco011698.1	Aco002399.1	Aco004859.1	Aco000822.1
Aco011681.1	Aco002398.1	Aco004956.1	Aco000795.1
Aco011659.1	Aco002381.1	Aco004996.1	Aco000782.1
Aco011652.1	Aco002359.1	Aco005050.1	Aco000743.1
Aco011644.1	Aco002328.1	Aco005075.1	Aco000742.1
Aco011636.1	Aco002323.1	Aco005121.1	Aco000720.1
Aco018860.1	Aco002322.1	Aco005130.1	Aco014089.1
Aco017025.1	Aco002321.1	Aco005148.1	Aco014081.1
Aco017050.1	Aco002313.1	Aco005154.1	Aco014073.1
Aco017051.1	Aco002218.1	Aco005189.1	Aco014061.1
Aco017052.1	Aco002215.1	Aco005234.1	Aco014060.1
	Aco002147.1	Aco005269.1	Aco014039.1
	Aco002144.1	Aco019822.1	Aco014033.1
	Aco002122.1	Aco025280.1	Aco014032.1
	Aco002034.1	Aco023778.1	Aco013996.1
	Aco002033.1	Aco023059.1	Aco013963.1
	Aco002016.1	Aco023072.1	Aco013962.1
	Aco026107.1	Aco029678.1	Aco013950.1
	Aco027876.1	Aco024612.1	Aco013943.1
	Aco014984.1	Aco019472.1	Aco013934.1
	Aco015003.1	Aco024369.1	Aco022842.1
	Aco017899.1	Aco017603.1	Aco010374.1
	Aco017906.1	Aco019523.1	Aco010383.1
	Aco023289.1	Aco019524.1	Aco010416.1
	Aco011173.1	Aco019531.1	Aco010456.1
	Aco011167.1	Aco018366.1	Aco010468.1
	Aco011141.1	Aco018378.1	Aco021558.1
	Aco011140.1	Aco010641.1	Aco021554.1
	Aco011137.1	Aco010567.1	Aco024689.1
	Aco011132.1	Aco010546.1	Aco025834.1
	Aco011109.1	Aco010507.1	Aco028093.1
	Aco011086.1	Aco010504.1	Aco025533.1
	Aco011055.1	Aco014469.1	Aco023794.1
	Aco011040.1	Aco014455.1	Aco019996.1
	Aco011027.1	Aco014452.1	Aco019307.1
	Aco011024.1	Aco014433.1	Aco019302.1
	Aco011021.1	Aco007535.1	Aco019300.1
	Aco011006.1	Aco007548.1	Aco016325.1
	Aco010978.1	Aco007577.1	Aco016293.1
	Aco010974.1	Aco007584.1	Aco016280.1
	Aco010968.1	Aco007647.1	Aco016259.1
	Aco014256.1	Aco014601.1	Aco015605.1
	Aco014283.1	Aco014602.1	Aco015577.1
	Aco014299.1	Aco013886.1	Aco015573.1
	Aco014328.1	Aco013892.1	Aco015549.1
	Aco014331.1	Aco016597.1	Aco015539.1
	Aco014333.1	Aco011801.1	Aco015533.1
	Aco014361.1	Aco011790.1	Aco015523.1
	Aco015244.1	Aco011712.1	Aco015522.1
	Aco015220.1	Aco011711.1	Aco015517.1
	Aco015200.1	Aco011698.1	Aco015514.1
	Aco015176.1	Aco011652.1	Aco027896.1
	Aco015168.1	Aco011636.1	Aco011921.1
	Aco015165.1	Aco022311.1	Aco011928.1
	Aco015161.1	Aco018842.1	Aco011948.1
	Aco004319.1	Aco018860.1	Aco011962.1
	Aco004323.1	Aco017000.1	Aco011968.1
	Aco004350.1	Aco017010.1	Aco011990.1
	Aco004392.1	Aco017025.1	Aco011991.1
	Aco004395.1	Aco017051.1	Aco012001.1
	Aco004398.1		Aco012020.1
	Aco004405.1		Aco012033.1
	Aco004440.1		Aco012036.1
	Aco004443.1		Aco012054.1
	Aco004473.1		Aco012057.1
	Aco004477.1		Aco012809.1
	Aco004478.1		Aco012813.1
	Aco004506.1		Aco012835.1
	Aco004559.1		Aco012837.1
	Aco004570.1		Aco012868.1
	Aco004573.1		Aco012878.1
	Aco004598.1		Aco012966.1
	Aco004643.1		Aco012967.1
	Aco004691.1		Aco022092.1
	Aco004740.1		Aco022111.1
	Aco004783.1		Aco002559.1
	Aco004795.1		Aco002547.1
	Aco019352.1		Aco002541.1
	Aco019385.1		Aco002505.1
	Aco017712.1		Aco002489.1
	Aco017700.1		Aco002488.1
	Aco017694.1		Aco002476.1
	Aco017692.1		Aco002468.1
	Aco017690.1		Aco002467.1
	Aco019785.1		Aco002466.1
	Aco019782.1		Aco002464.1
	Aco019772.1		Aco002456.1
	Aco022074.1		Aco002451.1
	Aco012667.1		Aco002449.1
	Aco012669.1		Aco002436.1
	Aco012670.1		Aco002407.1
	Aco012739.1		Aco002399.1
	Aco012766.1		Aco002383.1
	Aco012773.1		Aco002382.1
	Aco011631.1		Aco002359.1
	Aco011615.1		Aco002352.1
	Aco011594.1		Aco002323.1
	Aco011576.1		Aco002322.1
	Aco011573.1		Aco002321.1
	Aco011563.1		Aco002318.1
	Aco011553.1		Aco002246.1
	Aco011549.1		Aco002215.1
	Aco011490.1		Aco002188.1
	Aco011488.1		Aco002178.1
	Aco011484.1		Aco002161.1
	Aco011477.1		Aco002145.1
	Aco011476.1		Aco002082.1
	Aco011475.1		Aco002022.1
	Aco011470.1		Aco002006.1
	Aco011469.1		Aco027850.1
	Aco011447.1		Aco020559.1
	Aco011442.1		Aco014901.1
	Aco027419.1		Aco014903.1
	Aco021635.1		Aco014945.1
	Aco025129.1		Aco014974.1
	Aco019091.1		Aco014975.1
	Aco025391.1		Aco014978.1
	Aco002626.1		Aco014982.1
	Aco002630.1		Aco014984.1
	Aco002634.1		Aco015008.1
	Aco002643.1		Aco015028.1
	Aco002668.1		Aco017864.1
	Aco002702.1		Aco017870.1
	Aco002716.1		Aco017906.1
	Aco002726.1		Aco023294.1
	Aco002759.1		Aco023292.1
	Aco002790.1		Aco023287.1
	Aco002815.1		Aco023282.1
	Aco002818.1		Aco011181.1
	Aco002822.1		Aco011180.1
	Aco002824.1		Aco011173.1
	Aco002825.1		Aco011169.1
	Aco002837.1		Aco011157.1
	Aco002859.1		Aco011141.1
	Aco002861.1		Aco011140.1
	Aco002862.1		Aco011137.1
	Aco002865.1		Aco011129.1
	Aco002906.1		Aco011089.1
	Aco002992.1		Aco011060.1
	Aco002995.1		Aco011059.1
	Aco002996.1		Aco011057.1
	Aco002998.1		Aco011027.1
	Aco003010.1		Aco011025.1
	Aco003020.1		Aco011024.1
	Aco003026.1		Aco011022.1
	Aco003029.1		Aco011006.1
	Aco003062.1		Aco010992.1
	Aco003064.1		Aco010974.1
	Aco003069.1		Aco010945.1
	Aco003070.1		Aco014256.1
	Aco003131.1		Aco014282.1
	Aco003155.1		Aco014283.1
	Aco003165.1		Aco014296.1
	Aco018520.1		Aco014331.1
	Aco018526.1		Aco015245.1
	Aco018536.1		Aco015220.1
	Aco018537.1		Aco015191.1
	Aco018539.1		Aco015176.1
	Aco018552.1		Aco015172.1
	Aco018556.1		Aco004297.1
	Aco018562.1		Aco004332.1
	Aco004861.1		Aco004350.1
	Aco004873.1		Aco004440.1
	Aco004876.1		Aco004473.1
	Aco004893.1		Aco004477.1
	Aco004894.1		Aco004478.1
	Aco004965.1		Aco004479.1
	Aco004970.1		Aco004496.1
	Aco004971.1		Aco004506.1
	Aco004993.1		Aco004559.1
	Aco005012.1		Aco004562.1
	Aco005013.1		Aco004564.1
	Aco005029.1		Aco004570.1
	Aco005035.1		Aco004573.1
	Aco005059.1		Aco004580.1
	Aco005066.1		Aco004621.1
	Aco005077.1		Aco004632.1
	Aco005084.1		Aco004754.1
	Aco005114.1		Aco019346.1
	Aco005141.1		Aco019366.1
	Aco005142.1		Aco017737.1
	Aco005157.1		Aco017712.1
	Aco005165.1		Aco019789.1
	Aco005178.1		Aco019788.1
	Aco005229.1		Aco022074.1
	Aco005230.1		Aco022083.1
	Aco005290.1		Aco016373.1
	Aco005293.1		Aco022059.1
	Aco020380.1		Aco012649.1
	Aco020396.1		Aco012667.1
	Aco020405.1		Aco012676.1
	Aco020407.1		Aco012705.1
	Aco020413.1		Aco012709.1
	Aco021630.1		Aco012710.1
	Aco024916.1		Aco012717.1
	Aco019470.1		Aco012765.1
	Aco018349.1		Aco025304.1
	Aco010646.1		Aco025309.1
	Aco010511.1		Aco011625.1
	Aco014536.1		Aco011615.1
	Aco014502.1		Aco011603.1
	Aco014500.1		Aco011594.1
	Aco014443.1		Aco011553.1
	Aco014428.1		Aco011549.1
	Aco014420.1		Aco011522.1
	Aco014412.1		Aco011516.1
	Aco007512.1		Aco011498.1
	Aco007563.1		Aco011489.1
	Aco007564.1		Aco011488.1
	Aco007566.1		Aco011484.1
	Aco007570.1		Aco011483.1
	Aco007574.1		Aco011477.1
	Aco007585.1		Aco011476.1
	Aco007586.1		Aco011475.1
	Aco007588.1		Aco011470.1
	Aco007593.1		Aco011469.1
	Aco007598.1		Aco011457.1
	Aco007599.1		Aco011454.1
	Aco007609.1		Aco011450.1
	Aco007615.1		Aco011449.1
	Aco007622.1		Aco011443.1
	Aco007643.1		Aco011442.1
	Aco007677.1		Aco021317.1
	Aco007726.1		Aco021318.1
	Aco007733.1		Aco027416.1
	Aco007748.1		Aco027419.1
	Aco014573.1		Aco025129.1
	Aco014592.1		Aco019091.1
	Aco014596.1		Aco025391.1
	Aco014624.1		Aco002615.1
	Aco014628.1		Aco002628.1
	Aco014637.1		Aco002634.1
	Aco014640.1		Aco002635.1
	Aco022951.1		Aco002683.1
	Aco022184.1		Aco002685.1
	Aco022166.1		Aco002703.1
	Aco022163.1		Aco002759.1
	Aco019954.1		Aco002788.1
	Aco019969.1		Aco002789.1
	Aco024058.1		Aco002790.1
	Aco022157.1		Aco002812.1
	Aco023319.1		Aco002814.1
	Aco023317.1		Aco002832.1
	Aco013826.1		Aco002837.1
	Aco013883.1		Aco002855.1
	Aco013899.1		Aco002859.1
	Aco016636.1		Aco002864.1
	Aco016652.1		Aco002865.1
	Aco011841.1		Aco002908.1
	Aco011837.1		Aco002937.1
	Aco011835.1		Aco002938.1
	Aco011788.1		Aco002943.1
	Aco011750.1		Aco002963.1
	Aco011741.1		Aco002974.1
	Aco011727.1		Aco002989.1
	Aco011713.1		Aco003013.1
	Aco011706.1		Aco003020.1
	Aco011658.1		Aco003026.1
	Aco018875.1		Aco003165.1
			Aco003169.1
			Aco018507.1
			Aco018519.1
			Aco018520.1
			Aco018539.1
			Aco018552.1
			Aco018556.1
			Aco004850.1
			Aco004881.1
			Aco004884.1
			Aco004893.1
			Aco004894.1
			Aco004939.1
			Aco004943.1
			Aco004971.1
			Aco004974.1
			Aco004978.1
			Aco004986.1
			Aco005009.1
			Aco005010.1
			Aco005056.1
			Aco005058.1
			Aco005077.1
			Aco005147.1
			Aco005157.1
			Aco005158.1
			Aco005183.1
			Aco005216.1
			Aco005219.1
			Aco005224.1
			Aco005230.1
			Aco005256.1
			Aco005293.1
			Aco020407.1
			Aco020415.1
			Aco019504.1
			Aco021626.1
			Aco022762.1
			Aco022774.1
			Aco023554.1
			Aco021676.1
			Aco019527.1
			Aco019529.1
			Aco018352.1
			Aco018355.1
			Aco010611.1
			Aco010584.1
			Aco010534.1
			Aco010503.1
			Aco010498.1
			Aco014538.1
			Aco014502.1
			Aco014414.1
			Aco007519.1
			Aco007566.1
			Aco007574.1
			Aco007585.1
			Aco007588.1
			Aco007599.1
			Aco007643.1
			Aco007662.1
			Aco007670.1
			Aco007742.1
			Aco007748.1
			Aco014581.1
			Aco014594.1
			Aco014596.1
			Aco014597.1
			Aco014598.1
			Aco014629.1
			Aco014639.1
			Aco014640.1
			Aco014643.1
			Aco014644.1
			Aco022166.1
			Aco022165.1
			Aco019944.1
			Aco019969.1
			Aco019971.1
			Aco010041.1
			Aco026250.1
			Aco023338.1
			Aco023319.1
			Aco023317.1
			Aco013838.1
			Aco013879.1
			Aco013883.1
			Aco013894.1
			Aco013895.1
			Aco013899.1
			Aco016585.1
			Aco016609.1
			Aco016635.1
			Aco016636.1
			Aco016637.1
			Aco016652.1
			Aco011852.1
			Aco011848.1
			Aco011841.1
			Aco011837.1
			Aco011821.1
			Aco011763.1
			Aco011741.1
			Aco011718.1
			Aco011715.1
			Aco011713.1
			Aco011706.1
			Aco026798.1
			Aco018865.1
			Aco017026.1
			Aco017048.1
