# Supplementary material for: Genome-wide mapping of DNase I hypersensitive sites in pineapple leaves
Source: Front Genet. 2023 Jul 4;14:1086554. doi: 10.3389/fgene.2023.1086554 (PMC10352800; doi:10.3389/fgene.2023.1086554)
Supplement: Supplementary file 6 [file Table5.xlsx]

## Sheet: Sheet1
Table S5 The potential regulatory relationship between the coordinately changed genes
total_network: the potential regulatory network between clock TFs and all the coordinately changed genes
AcG2_network: the potential regulatory network between clock TFs and the coordinately changed genes with preferentially accessable DHSs in AcG2
AcG10_network: the potential regulatory network between clock TFs and the coordinately changed genes with preferentially accessable DHSs in AcG10
common_TFs_network: the potential regulatory network between clock TFs and the coordinately changed TF genes with accessable DHSs in both AcG2 and AcG10

## Sheet: total_network
group	source	interaction	target	Best.hit.arabi.name	arabi.symbol	gene function	cycling information form Sharma et al., 2017
common	LHY1	direct	Aco000032.1	AT3G16200.1
common	CCA1	direct	Aco000032.1	AT3G16200.1
common	CDF3	direct	Aco000032.1	AT3G16200.1
common	RVE1	direct	Aco000032.1	AT3G16200.1
common	CDF2	direct	Aco000032.1	AT3G16200.1
common	LHY1	direct	Aco000057.1	AT4G35160.1
common	RVE1	direct	Aco000057.1	AT4G35160.1
common	CDF3	direct	Aco000061.1	AT5G19350.1
common	RVE1	direct	Aco000061.1	AT5G19350.1
common	CDF2	direct	Aco000061.1	AT5G19350.1
common	CDF2	direct	Aco000080.1	AT3G18830.1	ATPLT5,ATPMT5,PMT5
common	CDF2	direct	Aco000082.1	AT1G75100.1	JAC1
common	CDF3	direct	Aco000104.1	AT5G15450.1		TF
common	RVE1	direct	Aco000104.1	AT5G15450.1		TF
common	PIF1	direct	Aco000127.1	AT2G06520.1	PSBX
common	CDF3	direct	Aco000194.1	AT3G29090.1	PME31
common	LHY1	direct	Aco000195.1	AT1G74120.1		TF	cycling in both
common	PIF3	direct	Aco000238.1	AT5G48930.1	HCT
common	CDF3	direct	Aco000238.1	AT5G48930.1	HCT
common	CDF3	direct	Aco000239.1	AT1G54520.1
common	PIF3	direct	Aco000248.1	AT3G26070.1
common	PIF1	direct	Aco000248.1	AT3G26070.1
AcG10	LHY1	direct	Aco000252.1	AT5G57360.2
common	PIF1	direct	Aco000252.1	AT5G57360.2	ZTL
AcG10	CCA1	direct	Aco000252.1	AT5G57360.2
AcG10	RVE1	direct	Aco000252.1	AT5G57360.2
common	PIF3	direct	Aco000258.1	AT1G59960.1
common	PIF1	direct	Aco000258.1	AT1G59960.1
common	CDF3	direct	Aco000258.1	AT1G59960.1
common	LHY1	direct	Aco000275.1	AT2G36630.1
common	CCA1	direct	Aco000275.1	AT2G36630.1
common	CDF3	direct	Aco000275.1	AT2G36630.1
common	RVE1	direct	Aco000275.1	AT2G36630.1
common	PIF3	direct	Aco000321.1	AT4G21700.1
common	CDF3	direct	Aco000321.1	AT4G21700.1
common	CDF2	direct	Aco000321.1	AT4G21700.1
common	LHY1	direct	Aco000352.1	AT4G01130.1	VHA-E	photo
common	PIF3	direct	Aco000352.1	AT4G01130.1	VHA-E	photo
common	PIF1	direct	Aco000352.1	AT4G01130.1	VHA-E	photo
common	CCA1	direct	Aco000352.1	AT4G01130.1	VHA-E	photo
common	CDF3	direct	Aco000352.1	AT4G01130.1	VHA-E	photo
common	RVE1	direct	Aco000352.1	AT4G01130.1	VHA-E	photo
common	PIF1	direct	Aco000371.1	AT5G45930.1	CHLI2
common	CDF3	direct	Aco000371.1	AT5G45930.1	CHLI2
common	CDF2	direct	Aco000371.1	AT5G45930.1	CHLI2
common	CDF2	direct	Aco000380.1	AT1G78420.2
common	PIF3	direct	Aco000384.1	AT1G29260.1	PEX7
common	CDF3	direct	Aco000404.1	AT1G35190.1
common	LHY1	direct	Aco000419.1	AT4G32960.1
common	RVE1	direct	Aco000419.1	AT4G32960.1
common	PIF3	direct	Aco000425.1	AT5G64970.1
common	PIF1	direct	Aco000425.1	AT5G64970.1
common	CDF2	direct	Aco000425.1	AT5G64970.1
common	PIF3	direct	Aco000470.1	AT4G17940.1
common	CDF3	direct	Aco000470.1	AT4G17940.1
common	PIF3	direct	Aco000472.1	AT5G01410.1	PDX1,PDX1.3,RSR4
common	PIF1	direct	Aco000472.1	AT5G01410.1	PDX1,PDX1.3,RSR4
common	CDF3	direct	Aco000475.1	AT3G51880.2	HMGB1,NFD1	TF	cycling in green
common	LHY1	direct	Aco000480.1	AT2G29630.3	PY,THIC
common	CCA1	direct	Aco000480.1	AT2G29630.3	PY,THIC
common	CDF3	direct	Aco000480.1	AT2G29630.3	PY,THIC
common	RVE1	direct	Aco000480.1	AT2G29630.3	PY,THIC
common	CDF2	direct	Aco000480.1	AT2G29630.3	PY,THIC
common	LHY1	direct	Aco000509.1	AT2G37660.1
common	PIF1	direct	Aco000509.1	AT2G37660.1
common	CCA1	direct	Aco000509.1	AT2G37660.1
common	CDF3	direct	Aco000509.1	AT2G37660.1
common	RVE1	direct	Aco000509.1	AT2G37660.1
common	CDF2	direct	Aco000509.1	AT2G37660.1
common	CDF3	direct	Aco000561.1	AT2G38330.1
common	PIF3	direct	Aco000580.1	AT5G61350.1
common	PIF1	direct	Aco000580.1	AT5G61350.1
common	CDF3	direct	Aco000580.1	AT5G61350.1
common	CDF2	direct	Aco000580.1	AT5G61350.1
common	LHY1	direct	Aco000598.1	AT3G17930.1
common	PIF3	direct	Aco000598.1	AT3G17930.1
common	PIF1	direct	Aco000598.1	AT3G17930.1
common	CCA1	direct	Aco000598.1	AT3G17930.1
common	CDF3	direct	Aco000598.1	AT3G17930.1
common	RVE1	direct	Aco000598.1	AT3G17930.1
common	CDF2	direct	Aco000598.1	AT3G17930.1
common	CDF3	direct	Aco000602.1	AT5G12200.1	PYD2
common	CDF3	direct	Aco000638.1	AT5G18630.2
common	CDF3	direct	Aco000644.1	AT5G19010.1	MPK16
common	CDF2	direct	Aco000644.1	AT5G19010.1	MPK16
common	CDF3	direct	Aco000659.1	AT4G02510.1	PPI2,TOC159,TOC160,TOC86
common	LHY1	direct	Aco000678.1	AT3G17170.1	RFC3
common	CCA1	direct	Aco000678.1	AT3G17170.1	RFC3
common	CDF3	direct	Aco000678.1	AT3G17170.1	RFC3
common	RVE1	direct	Aco000678.1	AT3G17170.1	RFC3
common	CDF3	direct	Aco000716.1	AT1G21065.1
common	CDF2	direct	Aco000716.1	AT1G21065.1
common	LHY1	direct	Aco000717.1	AT4G35420.1	DRL1
common	CCA1	direct	Aco000717.1	AT4G35420.1	DRL1
common	CDF3	direct	Aco000717.1	AT4G35420.1	DRL1
common	RVE1	direct	Aco000717.1	AT4G35420.1	DRL1
common	LHY1	direct	Aco000718.1	AT5G58140.2	NPL1,PHOT2
common	PIF3	direct	Aco000718.1	AT5G58140.2	NPL1,PHOT2
common	CCA1	direct	Aco000718.1	AT5G58140.2	NPL1,PHOT2
common	CDF3	direct	Aco000718.1	AT5G58140.2	NPL1,PHOT2
common	RVE1	direct	Aco000718.1	AT5G58140.2	NPL1,PHOT2
common	CDF2	direct	Aco000718.1	AT5G58140.2	NPL1,PHOT2
common	LHY1	direct	Aco000719.1	AT4G38150.1
common	CCA1	direct	Aco000719.1	AT4G38150.1
common	CDF3	direct	Aco000719.1	AT4G38150.1
common	RVE1	direct	Aco000719.1	AT4G38150.1
common	CDF3	direct	Aco000723.1	AT1G21000.1
common	LHY1	direct	Aco000727.1	AT1G76560.1	CP12-3
common	CDF3	direct	Aco000727.1	AT1G76560.1	CP12-3
common	PIF3	direct	Aco000731.1	AT1G76550.1	Ppi-phosphofructokinase	photo
common	PIF1	direct	Aco000731.1	AT1G76550.1	Ppi-phosphofructokinase	photo
common	CDF3	direct	Aco000731.1	AT1G76550.1	Ppi-phosphofructokinase	photo
common	RVE1	direct	Aco000731.1	AT1G76550.1	Ppi-phosphofructokinase	photo
common	CDF2	direct	Aco000731.1	AT1G76550.1	Ppi-phosphofructokinase	photo
common	LHY1	direct	Aco000750.1	AT3G57990.1
common	PIF3	direct	Aco000750.1	AT3G57990.1
common	PIF1	direct	Aco000750.1	AT3G57990.1
common	CCA1	direct	Aco000750.1	AT3G57990.1
common	RVE1	direct	Aco000750.1	AT3G57990.1
common	PIF1	direct	Aco000789.1
common	CDF3	direct	Aco000789.1
common	CDF2	direct	Aco000794.1	AT2G04842.1	EMB2761
common	LHY1	direct	Aco000922.1	AT1G26230.1
common	CCA1	direct	Aco000922.1	AT1G26230.1
common	RVE1	direct	Aco000922.1	AT1G26230.1
common	LHY1	direct	Aco000926.1	AT5G57260.1	CYP71B10
common	PIF3	direct	Aco000926.1	AT5G57260.1	CYP71B10
common	CCA1	direct	Aco000926.1	AT5G57260.1	CYP71B10
common	RVE1	direct	Aco000926.1	AT5G57260.1	CYP71B10
common	LHY1	direct	Aco000929.1	AT5G57260.1	CYP71B10
common	PIF3	direct	Aco000929.1	AT5G57260.1	CYP71B10
common	CCA1	direct	Aco000929.1	AT5G57260.1	CYP71B10
common	CDF3	direct	Aco000929.1	AT5G57260.1	CYP71B10
common	RVE1	direct	Aco000929.1	AT5G57260.1	CYP71B10
common	CDF2	direct	Aco000929.1	AT5G57260.1	CYP71B10
common	CDF3	direct	Aco000933.1	AT1G61600.1
common	CDF3	direct	Aco000984.1	AT5G62560.1
common	CDF2	direct	Aco000984.1	AT5G62560.1
common	LHY1	direct	Aco000991.1	AT1G53200.1
common	CCA1	direct	Aco000991.1	AT1G53200.1
common	CDF3	direct	Aco000991.1	AT1G53200.1
common	RVE1	direct	Aco000991.1	AT1G53200.1
common	CDF2	direct	Aco000991.1	AT1G53200.1
common	CDF3	direct	Aco000997.1	AT1G59900.1	E1 ALPHA
common	CDF3	direct	Aco001003.1	AT1G12000.1
common	CDF3	direct	Aco001008.1	AT4G04330.1
common	RVE1	direct	Aco001008.1	AT4G04330.1
common	PIF3	direct	Aco001039.1	AT5G37710.1
common	CDF3	direct	Aco001039.1	AT5G37710.1
common	CDF2	direct	Aco001039.1	AT5G37710.1
common	CDF3	direct	Aco001081.1	AT1G14030.1
common	RVE1	direct	Aco001081.1	AT1G14030.1
common	CDF2	direct	Aco001081.1	AT1G14030.1
common	PIF3	direct	Aco001083.1	AT1G26761.1
common	PIF1	direct	Aco001083.1	AT1G26761.1
AcG10	LHY1	direct	Aco001089.1	AT3G47470.1	CAB4,LHCA4
AcG10	CCA1	direct	Aco001089.1	AT3G47470.1	CAB4,LHCA4
AcG10	CDF3	direct	Aco001089.1	AT3G47470.1	CAB4,LHCA4
AcG10	RVE1	direct	Aco001089.1	AT3G47470.1	CAB4,LHCA4
AcG10	CDF2	direct	Aco001089.1	AT3G47470.1	CAB4,LHCA4
common	CDF2	direct	Aco001153.1	AT2G21970.1	SEP2
common	LHY1	direct	Aco001167.1	AT5G65210.5	TGA1	TF	cycling in both
common	CDF3	direct	Aco001167.1	AT5G65210.5	TGA1	TF	cycling in both
common	CDF2	direct	Aco001167.1	AT5G65210.5	TGA1	TF	cycling in both
common	LHY1	direct	Aco001178.1	AT1G78010.1
common	CDF3	direct	Aco001178.1	AT1G78010.1
common	RVE1	direct	Aco001178.1	AT1G78010.1
common	LHY1	direct	Aco001183.1	AT1G22160.1
common	PIF3	direct	Aco001183.1	AT1G22160.1
common	PIF1	direct	Aco001183.1	AT1G22160.1
common	CCA1	direct	Aco001183.1	AT1G22160.1
common	CDF3	direct	Aco001183.1	AT1G22160.1
common	RVE1	direct	Aco001183.1	AT1G22160.1
common	CDF2	direct	Aco001183.1	AT1G22160.1
common	PIF1	direct	Aco001196.1	AT4G39720.1
common	LHY1	direct	Aco001216.1	AT4G08920.1	BLU1,CRY1,HY4,OOP2
common	PIF1	direct	Aco001216.1	AT4G08920.1	BLU1,CRY1,HY4,OOP2
common	CCA1	direct	Aco001216.1	AT4G08920.1	BLU1,CRY1,HY4,OOP2
common	CDF3	direct	Aco001216.1	AT4G08920.1	BLU1,CRY1,HY4,OOP2
common	RVE1	direct	Aco001216.1	AT4G08920.1	BLU1,CRY1,HY4,OOP2
common	CDF2	direct	Aco001216.1	AT4G08920.1	BLU1,CRY1,HY4,OOP2
common	LHY1	direct	Aco001248.1	AT4G09020.1	ISA3
common	CCA1	direct	Aco001248.1	AT4G09020.1	ISA3
common	CDF3	direct	Aco001248.1	AT4G09020.1	ISA3
common	RVE1	direct	Aco001248.1	AT4G09020.1	ISA3
common	CDF2	direct	Aco001248.1	AT4G09020.1	ISA3
common	CDF3	direct	Aco001260.1	AT3G09270.1	GSTU8
common	LHY1	direct	Aco001263.1	AT4G24660.1	HB22,MEE68	TF	cycling in both
common	CCA1	direct	Aco001263.1	AT4G24660.1	HB22,MEE68	TF	cycling in both
common	CDF3	direct	Aco001263.1	AT4G24660.1	HB22,MEE68	TF	cycling in both
common	RVE1	direct	Aco001263.1	AT4G24660.1	HB22,MEE68	TF	cycling in both
common	PIF3	direct	Aco001326.1	AT4G34000.1	ABF3,DPBF5	TF	cycling in both
common	PIF1	direct	Aco001326.1	AT4G34000.1	ABF3,DPBF5	TF	cycling in both
common	CDF3	direct	Aco001326.1	AT4G34000.1	ABF3,DPBF5	TF	cycling in both
common	CDF2	direct	Aco001326.1	AT4G34000.1	ABF3,DPBF5	TF	cycling in both
common	CDF3	direct	Aco001355.1	AT2G32950.1	COP1,DET340,EMB168,FUS1
common	PIF3	direct	Aco001424.1	AT2G37730.1
common	PIF1	direct	Aco001424.1	AT2G37730.1
common	LHY1	direct	Aco001447.1
common	CDF3	direct	Aco001447.1
common	RVE1	direct	Aco001447.1
common	CDF2	direct	Aco001447.1
common	CDF3	direct	Aco001461.1	AT2G28800.1	ALB3
common	CDF3	direct	Aco001462.1	AT5G59300.1	UBC7
common	CDF3	direct	Aco001468.1	AT2G39570.1
common	CDF3	direct	Aco001507.1	AT3G53490.1
common	CDF2	direct	Aco001507.1	AT3G53490.1
common	PIF3	direct	Aco001522.1	AT5G02820.1	BIN5,RHL2
common	LHY1	direct	Aco001525.1	AT5G13610.1
common	CCA1	direct	Aco001525.1	AT5G13610.1
common	RVE1	direct	Aco001525.1	AT5G13610.1
common	LHY1	direct	Aco001535.1
common	PIF3	direct	Aco001535.1
common	PIF1	direct	Aco001535.1
common	CCA1	direct	Aco001535.1
common	CDF3	direct	Aco001535.1
common	RVE1	direct	Aco001535.1
common	CDF2	direct	Aco001535.1
common	PIF3	direct	Aco001557.1	AT3G08920.1
common	PIF1	direct	Aco001557.1	AT3G08920.1
common	CDF2	direct	Aco001578.1	AT5G42380.1	CML37,CML39
common	LHY1	direct	Aco001580.1	AT4G33070.1
common	PIF3	direct	Aco001580.1	AT4G33070.1
common	CCA1	direct	Aco001580.1	AT4G33070.1
common	CDF3	direct	Aco001580.1	AT4G33070.1
common	CDF2	direct	Aco001580.1	AT4G33070.1
common	CDF3	direct	Aco001594.1	AT3G08890.1
common	CDF2	direct	Aco001594.1	AT3G08890.1
AcG10	PIF3	direct	Aco001611.1	AT5G01740.1
AcG10	CDF3	direct	Aco001611.1	AT5G01740.1
AcG10	CDF2	direct	Aco001611.1	AT5G01740.1
AcG2	CDF3	direct	Aco001621.1	AT5G01820.1	CIPK14,SnRK3.15,SR1
AcG2	CDF2	direct	Aco001621.1	AT5G01820.1	CIPK14,SnRK3.15,SR1
common	LHY1	direct	Aco001625.1	AT5G58380.1	CIPK10,PKS2,SIP1,SNRK3.8
common	CCA1	direct	Aco001625.1	AT5G58380.1	CIPK10,PKS2,SIP1,SNRK3.8
common	CDF3	direct	Aco001625.1	AT5G58380.1	CIPK10,PKS2,SIP1,SNRK3.8
common	RVE1	direct	Aco001625.1	AT5G58380.1	CIPK10,PKS2,SIP1,SNRK3.8
common	CDF2	direct	Aco001625.1	AT5G58380.1	CIPK10,PKS2,SIP1,SNRK3.8
common	PIF1	direct	Aco001647.1	AT5G05220.1
common	CDF3	direct	Aco001648.1	AT5G05190.1
common	CDF2	direct	Aco001648.1	AT5G05190.1
AcG2	LHY1	direct	Aco001684.1	AT5G39660.1	CDF2	TF	cycling in both
AcG2	CCA1	direct	Aco001684.1	AT5G39660.1	CDF2	TF	cycling in both
AcG2	CDF3	direct	Aco001684.1	AT5G39660.1	CDF2	TF	cycling in both
AcG2	RVE1	direct	Aco001684.1	AT5G39660.1	CDF2	TF	cycling in both
AcG2	CDF2	direct	Aco001684.1	AT5G39660.1	CDF2	TF	cycling in both
common	CDF2	direct	Aco001707.1	AT2G41070.3	ATBZIP12,DPBF4,EEL	TF	cycling in green
common	LHY1	direct	Aco001729.1	AT3G56940.1	ACSF,CHL27,CRD1
common	PIF3	direct	Aco001729.1	AT3G56940.1	ACSF,CHL27,CRD1
common	PIF1	direct	Aco001729.1	AT3G56940.1	ACSF,CHL27,CRD1
common	CDF3	direct	Aco001729.1	AT3G56940.1	ACSF,CHL27,CRD1
common	RVE1	direct	Aco001729.1	AT3G56940.1	ACSF,CHL27,CRD1
common	CDF2	direct	Aco001729.1	AT3G56940.1	ACSF,CHL27,CRD1
common	CDF3	direct	Aco001731.1	AT2G26990.1	COP12,CSN2,FUS12
common	LHY1	direct	Aco001744.1	AT2G47180.1	GolS1
common	CCA1	direct	Aco001744.1	AT2G47180.1	GolS1
common	RVE1	direct	Aco001744.1	AT2G47180.1	GolS1
common	PIF3	direct	Aco001745.1	AT5G30510.1	RPS1
common	PIF3	direct	Aco001759.1	AT1G56500.1
common	PIF1	direct	Aco001759.1	AT1G56500.1
common	CDF3	direct	Aco001785.1	AT3G62420.1	BZIP53	TF
common	LHY1	direct	Aco001791.1	AT5G10920.1
common	CDF3	direct	Aco001791.1	AT5G10920.1
common	CDF2	direct	Aco001791.1	AT5G10920.1
common	LHY1	direct	Aco001837.1	AT5G50950.2	FUM2
common	CCA1	direct	Aco001837.1	AT5G50950.2	FUM2
common	CDF3	direct	Aco001837.1	AT5G50950.2	FUM2
common	RVE1	direct	Aco001837.1	AT5G50950.2	FUM2
common	LHY1	direct	Aco001851.1	AT2G47590.1	PHR2
common	LHY1	direct	Aco001896.1	AT4G03200.1
common	RVE1	direct	Aco001896.1	AT4G03200.1
common	LHY1	direct	Aco001932.1	AT2G47890.1
common	PIF3	direct	Aco001932.1	AT2G47890.1
common	PIF1	direct	Aco001932.1	AT2G47890.1
common	CCA1	direct	Aco001932.1	AT2G47890.1
common	CDF3	direct	Aco001932.1	AT2G47890.1
common	RVE1	direct	Aco001932.1	AT2G47890.1
common	CDF2	direct	Aco001932.1	AT2G47890.1
common	PIF3	direct	Aco001934.1	AT5G18660.1	PCB2
common	CDF3	direct	Aco001934.1	AT5G18660.1	PCB2
common	CDF2	direct	Aco001934.1	AT5G18660.1	PCB2
AcG2	CDF3	direct	Aco001937.1	AT5G18670.1	BAM9,BMY3
AcG2	RVE1	direct	Aco001937.1	AT5G18670.1	BAM9,BMY3
common	PIF3	direct	Aco001939.1	AT5G18670.1	BAM9,BMY3
common	PIF1	direct	Aco001939.1	AT5G18670.1	BAM9,BMY3
common	CDF3	direct	Aco001939.1	AT5G18670.1	BAM9,BMY3
common	CDF2	direct	Aco001939.1	AT5G18670.1	BAM9,BMY3
common	LHY1	direct	Aco001976.1	AT4G31530.1
common	PIF3	direct	Aco001976.1	AT4G31530.1
common	PIF1	direct	Aco001976.1	AT4G31530.1
common	CCA1	direct	Aco001976.1	AT4G31530.1
common	CDF3	direct	Aco001976.1	AT4G31530.1
common	RVE1	direct	Aco001976.1	AT4G31530.1
common	CDF2	direct	Aco001976.1	AT4G31530.1
common	LHY1	direct	Aco001995.1	AT2G41250.1
common	CCA1	direct	Aco001995.1	AT2G41250.1
common	CDF3	direct	Aco001995.1	AT2G41250.1
common	RVE1	direct	Aco001995.1	AT2G41250.1
common	CDF2	direct	Aco001995.1	AT2G41250.1
common	LHY1	direct	Aco002105.1	AT5G44650.1	CEST
common	CCA1	direct	Aco002105.1	AT5G44650.1	CEST
common	CDF3	direct	Aco002105.1	AT5G44650.1	CEST
common	RVE1	direct	Aco002105.1	AT5G44650.1	CEST
common	CDF3	direct	Aco002111.1	AT3G12780.1	PGK1
common	CDF2	direct	Aco002111.1	AT3G12780.1	PGK1
common	LHY1	direct	Aco002194.1	AT3G44020.1
common	PIF3	direct	Aco002194.1	AT3G44020.1
common	CDF3	direct	Aco002194.1	AT3G44020.1
common	RVE1	direct	Aco002194.1	AT3G44020.1
common	LHY1	direct	Aco002228.1
common	PIF3	direct	Aco002228.1
common	CDF3	direct	Aco002228.1
common	RVE1	direct	Aco002228.1
common	CDF2	direct	Aco002228.1
common	PIF3	direct	Aco002326.1	AT5G12330.4	LRP1	TF
common	PIF1	direct	Aco002326.1	AT5G12330.4	LRP1	TF
common	CDF3	direct	Aco002345.1	AT5G10530.1
common	CDF2	direct	Aco002346.1	AT1G54500.1
AcG10	LHY1	direct	Aco002475.1	AT4G15910.1	DI21
AcG10	PIF3	direct	Aco002475.1	AT4G15910.1	DI21
AcG10	PIF1	direct	Aco002475.1	AT4G15910.1	DI21
AcG10	CCA1	direct	Aco002475.1	AT4G15910.1	DI21
AcG10	CDF3	direct	Aco002475.1	AT4G15910.1	DI21
AcG10	RVE1	direct	Aco002475.1	AT4G15910.1	DI21
AcG10	CDF2	direct	Aco002475.1	AT4G15910.1	DI21
common	CDF3	direct	Aco002483.1	AT4G02260.2	RSH1
common	CDF3	direct	Aco002516.1	AT4G16100.1
common	PIF3	direct	Aco002562.1	AT3G50160.1
common	CDF3	direct	Aco002571.1	AT5G57390.1	AIL5,CHO1,EMK	TF	cycling in green
common	CDF2	direct	Aco002571.1	AT5G57390.1	AIL5,CHO1,EMK	TF	cycling in green
common	LHY1	direct	Aco002647.1	AT1G77760.1	GNR1,NIA1,NR1
common	PIF3	direct	Aco002647.1	AT1G77760.1	GNR1,NIA1,NR1
common	PIF1	direct	Aco002647.1	AT1G77760.1	GNR1,NIA1,NR1
common	CDF3	direct	Aco002647.1	AT1G77760.1	GNR1,NIA1,NR1
common	RVE1	direct	Aco002647.1	AT1G77760.1	GNR1,NIA1,NR1
common	LHY1	direct	Aco002700.1	AT1G45474.2	LHCA5
common	PIF1	direct	Aco002700.1	AT1G45474.2	LHCA5
common	RVE1	direct	Aco002700.1	AT1G45474.2	LHCA5
common	CCA1	direct	Aco002712.1	AT5G44250.1
common	CDF3	direct	Aco002712.1	AT5G44250.1
common	CDF2	direct	Aco002712.1	AT5G44250.1
common	PIF1	direct	Aco002724.1	AT5G36210.1
common	CDF3	direct	Aco002724.1	AT5G36210.1
common	LHY1	direct	Aco002739.1	AT4G24620.1	PGI	photo
common	PIF3	direct	Aco002739.1	AT4G24620.1	PGI	photo
common	PIF1	direct	Aco002739.1	AT4G24620.1	PGI	photo
common	CDF3	direct	Aco002739.1	AT4G24620.1	PGI	photo
common	CDF2	direct	Aco002739.1	AT4G24620.1	PGI	photo
common	RVE1	direct	Aco002776.1
common	CDF3	direct	Aco002791.1	AT1G22360.1	UGT85A2
common	CDF2	direct	Aco002791.1	AT1G22360.1	UGT85A2
common	LHY1	direct	Aco002893.1	AT1G18730.1	NDF6
common	CDF3	direct	Aco002893.1	AT1G18730.1	NDF6
common	RVE1	direct	Aco002893.1	AT1G18730.1	NDF6
common	PIF3	direct	Aco002899.1	AT5G16710.1	DHAR3
common	PIF1	direct	Aco002899.1	AT5G16710.1	DHAR3
common	CDF3	direct	Aco002899.1	AT5G16710.1	DHAR3
common	LHY1	direct	Aco002925.1	AT2G04690.1
common	CDF3	direct	Aco002925.1	AT2G04690.1
common	RVE1	direct	Aco002925.1	AT2G04690.1
common	PIF1	direct	Aco002940.1	AT5G22800.1	EMB1030,EMB263,EMB86
common	CDF3	direct	Aco002940.1	AT5G22800.1	EMB1030,EMB263,EMB86
common	LHY1	direct	Aco002941.1	AT3G48140.1
common	CCA1	direct	Aco002941.1	AT3G48140.1
common	CDF3	direct	Aco002941.1	AT3G48140.1
common	RVE1	direct	Aco002941.1	AT3G48140.1
common	CDF2	direct	Aco002941.1	AT3G48140.1
common	CDF3	direct	Aco002961.1	AT3G16857.1	RR1	TF
common	CDF2	direct	Aco002961.1	AT3G16857.1	RR1	TF
common	LHY1	direct	Aco002993.1
common	CDF3	direct	Aco002993.1
common	RVE1	direct	Aco002993.1
common	CCA1	direct	Aco003030.1	AT1G60170.1	emb1220
common	CDF3	direct	Aco003032.1	AT1G60190.1
common	PIF3	direct	Aco003034.1	AT5G23060.1	CaS
common	PIF1	direct	Aco003034.1	AT5G23060.1	CaS
common	CCA1	direct	Aco003047.1	AT1G73990.1	SPPA,SPPA1
common	CDF3	direct	Aco003138.1	AT2G44310.1
common	CDF3	direct	Aco003139.1	AT2G13360.2	AGT,AGT1,SGAT
common	CDF2	direct	Aco003139.1	AT2G13360.2	AGT,AGT1,SGAT
common	CDF3	direct	Aco003149.1	AT2G42280.1		TF
common	CDF3	direct	Aco003215.1	AT5G64090.1
common	LHY1	direct	Aco003220.1	AT2G16510.1
common	CCA1	direct	Aco003220.1	AT2G16510.1
common	CDF3	direct	Aco003220.1	AT2G16510.1
common	RVE1	direct	Aco003220.1	AT2G16510.1
common	CDF2	direct	Aco003220.1	AT2G16510.1
common	LHY1	direct	Aco003223.1	AT1G44446.1	CAO,CH1
common	PIF3	direct	Aco003223.1	AT1G44446.1	CAO,CH1
common	PIF1	direct	Aco003223.1	AT1G44446.1	CAO,CH1
common	CCA1	direct	Aco003223.1	AT1G44446.1	CAO,CH1
common	CDF3	direct	Aco003223.1	AT1G44446.1	CAO,CH1
common	RVE1	direct	Aco003223.1	AT1G44446.1	CAO,CH1
common	CDF2	direct	Aco003223.1	AT1G44446.1	CAO,CH1
common	LHY1	direct	Aco003226.1	AT4G38970.1	FBA2
common	PIF3	direct	Aco003226.1	AT4G38970.1	FBA2
common	PIF1	direct	Aco003226.1	AT4G38970.1	FBA2
common	CCA1	direct	Aco003226.1	AT4G38970.1	FBA2
common	CDF3	direct	Aco003226.1	AT4G38970.1	FBA2
common	RVE1	direct	Aco003226.1	AT4G38970.1	FBA2
common	CDF2	direct	Aco003226.1	AT4G38970.1	FBA2
common	PIF3	direct	Aco003269.1	AT1G22030.1
common	PIF1	direct	Aco003269.1	AT1G22030.1
common	CDF3	direct	Aco003269.1	AT1G22030.1
common	CDF3	direct	Aco003271.1	AT4G23430.2
common	CDF2	direct	Aco003271.1	AT4G23430.2
common	CDF3	direct	Aco003286.1	AT1G21640.1	NADK2
common	PIF1	direct	Aco003307.1	AT1G48910.1	YUC10
common	CDF3	direct	Aco003307.1	AT1G48910.1	YUC10
common	CDF2	direct	Aco003307.1	AT1G48910.1	YUC10
common	CDF3	direct	Aco003312.1	AT4G03520.1	ATHM2
common	CDF2	direct	Aco003312.1	AT4G03520.1	ATHM2
common	CDF3	direct	Aco003317.1	AT5G55120.1	VTC5
common	RVE1	direct	Aco003317.1	AT5G55120.1	VTC5
common	CDF2	direct	Aco003317.1	AT5G55120.1	VTC5
common	CDF3	direct	Aco003331.1	AT4G31390.1
common	CDF2	direct	Aco003331.1	AT4G31390.1
common	LHY1	direct	Aco003358.1	AT5G62000.1	ARF1-BP,ARF2,HSS,ORE14	TF
common	PIF3	direct	Aco003358.1	AT5G62000.1	ARF1-BP,ARF2,HSS,ORE14	TF
common	CCA1	direct	Aco003358.1	AT5G62000.1	ARF1-BP,ARF2,HSS,ORE14	TF
common	CDF3	direct	Aco003358.1	AT5G62000.1	ARF1-BP,ARF2,HSS,ORE14	TF
common	RVE1	direct	Aco003358.1	AT5G62000.1	ARF1-BP,ARF2,HSS,ORE14	TF
common	CDF2	direct	Aco003358.1	AT5G62000.1	ARF1-BP,ARF2,HSS,ORE14	TF
common	CDF3	direct	Aco003366.1	AT1G10470.1	ARR4,ATRR1,IBC7,MEE7
common	LHY1	direct	Aco003370.1	AT4G10080.1
common	CDF3	direct	Aco003370.1	AT4G10080.1
common	RVE1	direct	Aco003370.1	AT4G10080.1
common	CDF3	direct	Aco003379.1	AT1G71500.1
AcG10	CDF3	direct	Aco003394.1	AT4G10340.1	LHCB5
AcG10	CDF2	direct	Aco003394.1	AT4G10340.1	LHCB5
common	CDF3	direct	Aco003395.1	AT4G10330.1
common	CDF2	direct	Aco003395.1	AT4G10330.1
common	CDF3	direct	Aco003454.1	AT1G06040.1	STO	TF	cycling in both
common	PIF3	direct	Aco003463.1	AT5G19150.2
common	CDF3	direct	Aco003463.1	AT5G19150.2
common	CCA1	direct	Aco003465.1	AT1G69850.1	NRT1:2,NTL1
common	CDF3	direct	Aco003465.1	AT1G69850.1	NRT1:2,NTL1
common	CDF2	direct	Aco003465.1	AT1G69850.1	NRT1:2,NTL1
common	CDF3	direct	Aco003477.1	AT5G48545.1	HINT3
common	PIF1	direct	Aco003523.1	AT3G26040.1
common	LHY1	direct	Aco003529.1	AT1G67700.2
common	CCA1	direct	Aco003529.1	AT1G67700.2
common	RVE1	direct	Aco003529.1	AT1G67700.2
common	CDF2	direct	Aco003529.1	AT1G67700.2
common	LHY1	direct	Aco003532.1	AT5G63290.1
common	CCA1	direct	Aco003532.1	AT5G63290.1
common	RVE1	direct	Aco003532.1	AT5G63290.1
AcG2	PIF1	direct	Aco003556.1	AT3G48360.1	BT2	TF	cycling in green
AcG2	CDF2	direct	Aco003556.1	AT3G48360.1	BT2	TF	cycling in green
common	CDF3	direct	Aco003565.1	AT3G26310.1	CYP71B35
common	CDF2	direct	Aco003565.1	AT3G26310.1	CYP71B35
common	PIF3	direct	Aco003587.1	AT1G67856.1
common	CDF3	direct	Aco003587.1	AT1G67856.1
common	CDF2	direct	Aco003587.1	AT1G67856.1
AcG10	LHY1	direct	Aco003602.1	AT3G26510.2
AcG10	CDF3	direct	Aco003602.1	AT3G26510.2
AcG10	RVE1	direct	Aco003602.1	AT3G26510.2
AcG10	CDF2	direct	Aco003602.1	AT3G26510.2
common	LHY1	direct	Aco003626.1	AT5G13180.1	NAC083,VNI2	TF	cycling in green
common	PIF3	direct	Aco003626.1	AT5G13180.1	NAC083,VNI2	TF	cycling in green
common	CCA1	direct	Aco003626.1	AT5G13180.1	NAC083,VNI2	TF	cycling in green
common	RVE1	direct	Aco003626.1	AT5G13180.1	NAC083,VNI2	TF	cycling in green
common	CDF2	direct	Aco003626.1	AT5G13180.1	NAC083,VNI2	TF	cycling in green
common	CCA1	direct	Aco003632.1	AT3G26980.1	MUB4
common	RVE1	direct	Aco003632.1	AT3G26980.1	MUB4
common	CDF2	direct	Aco003632.1	AT3G26980.1	MUB4
common	RVE1	direct	Aco003641.1	AT4G37380.1
common	CDF3	direct	Aco003655.1	AT3G48560.1	AHAS,ALS,CSR1,IMR1,TZP5
common	CDF2	direct	Aco003655.1	AT3G48560.1	AHAS,ALS,CSR1,IMR1,TZP5
common	PIF3	direct	Aco003686.1	AT1G67340.1
common	PIF1	direct	Aco003686.1	AT1G67340.1
common	CDF3	direct	Aco003686.1	AT1G67340.1
common	PIF1	direct	Aco003698.1	AT1G08530.1
common	CDF3	direct	Aco003698.1	AT1G08530.1
common	PIF3	direct	Aco003726.1	AT3G09970.1
common	PIF1	direct	Aco003726.1	AT3G09970.1
common	CDF3	direct	Aco003726.1	AT3G09970.1
common	CDF2	direct	Aco003726.1	AT3G09970.1
common	LHY1	direct	Aco003741.1	AT5G55580.1		TF	cycling in green
common	CDF3	direct	Aco003741.1	AT5G55580.1		TF	cycling in green
common	RVE1	direct	Aco003741.1	AT5G55580.1		TF	cycling in green
common	CDF3	direct	Aco003824.1	AT5G67385.1
common	CDF2	direct	Aco003824.1	AT5G67385.1
common	PIF3	direct	Aco003834.1	AT1G24625.1	ZFP7
common	PIF1	direct	Aco003834.1	AT1G24625.1	ZFP7
common	CDF3	direct	Aco003834.1	AT1G24625.1	ZFP7
common	RVE1	direct	Aco003834.1	AT1G24625.1	ZFP7
common	LHY1	direct	Aco003845.1	AT1G74360.1
common	PIF3	direct	Aco003845.1	AT1G74360.1
common	PIF1	direct	Aco003845.1	AT1G74360.1
common	CDF3	direct	Aco003845.1	AT1G74360.1
common	RVE1	direct	Aco003845.1	AT1G74360.1
common	LHY1	direct	Aco003879.1	AT3G02100.1
common	CCA1	direct	Aco003879.1	AT3G02100.1
common	RVE1	direct	Aco003879.1	AT3G02100.1
common	CDF3	direct	Aco003918.1	AT1G69160.1
common	LHY1	direct	Aco003957.1
common	CCA1	direct	Aco003957.1
common	CDF3	direct	Aco003957.1
common	RVE1	direct	Aco003957.1
common	CDF2	direct	Aco003957.1
common	CDF3	direct	Aco003959.1	AT5G21930.1	HMA8,PAA2
common	PIF3	direct	Aco004076.1	AT5G09430.1
common	PIF1	direct	Aco004076.1	AT5G09430.1
common	CDF3	direct	Aco004076.1	AT5G09430.1
common	CDF3	direct	Aco004079.1	AT1G34750.1
common	LHY1	direct	Aco004090.1	AT4G39720.1
common	PIF3	direct	Aco004090.1	AT4G39720.1
common	CCA1	direct	Aco004090.1	AT4G39720.1
common	CDF3	direct	Aco004090.1	AT4G39720.1
common	RVE1	direct	Aco004090.1	AT4G39720.1
common	CDF2	direct	Aco004090.1	AT4G39720.1
common	CDF3	direct	Aco004097.1
common	CDF2	direct	Aco004097.1
common	CDF3	direct	Aco004151.1	AT3G47490.1
common	CDF3	direct	Aco004161.1	AT1G26740.1
common	CDF2	direct	Aco004161.1	AT1G26740.1
common	CDF3	direct	Aco004162.1	AT5G61410.2	EMB2728,RPE
common	CDF2	direct	Aco004162.1	AT5G61410.2	EMB2728,RPE
common	PIF3	direct	Aco004226.1	AT3G22970.1
common	PIF1	direct	Aco004226.1	AT3G22970.1
common	CDF3	direct	Aco004226.1	AT3G22970.1
common	LHY1	direct	Aco004258.1	AT5G26110.1
common	CDF3	direct	Aco004258.1	AT5G26110.1
common	RVE1	direct	Aco004258.1	AT5G26110.1
common	CDF2	direct	Aco004258.1	AT5G26110.1
common	LHY1	direct	Aco004283.1	AT1G64770.1	NDF2,NDH45
common	CCA1	direct	Aco004283.1	AT1G64770.1	NDF2,NDH45
common	CDF3	direct	Aco004283.1	AT1G64770.1	NDF2,NDH45
common	RVE1	direct	Aco004283.1	AT1G64770.1	NDF2,NDH45
common	PIF3	direct	Aco004310.1	AT2G42760.1
common	CDF3	direct	Aco004310.1	AT2G42760.1
common	CDF2	direct	Aco004310.1	AT2G42760.1
common	LHY1	direct	Aco004423.1	AT3G47650.1
common	CCA1	direct	Aco004423.1	AT3G47650.1
common	CDF3	direct	Aco004423.1	AT3G47650.1
common	RVE1	direct	Aco004423.1	AT3G47650.1
common	CDF2	direct	Aco004423.1	AT3G47650.1
common	CDF3	direct	Aco004489.1	AT2G34460.1
common	PIF3	direct	Aco004492.1	AT3G14690.1	CYP72A15
common	PIF1	direct	Aco004492.1	AT3G14690.1	CYP72A15
common	LHY1	direct	Aco004493.1	AT3G14690.1	CYP72A15
common	PIF3	direct	Aco004493.1	AT3G14690.1	CYP72A15
common	PIF1	direct	Aco004493.1	AT3G14690.1	CYP72A15
common	CCA1	direct	Aco004493.1	AT3G14690.1	CYP72A15
common	CDF3	direct	Aco004493.1	AT3G14690.1	CYP72A15
common	RVE1	direct	Aco004493.1	AT3G14690.1	CYP72A15
common	CDF2	direct	Aco004493.1	AT3G14690.1	CYP72A15
AcG10	LHY1	direct	Aco004503.1	AT1G29930.1	AB140,CAB1,CAB140,LHCB1.3
AcG10	CCA1	direct	Aco004503.1	AT1G29930.1	AB140,CAB1,CAB140,LHCB1.3
AcG10	CDF3	direct	Aco004503.1	AT1G29930.1	AB140,CAB1,CAB140,LHCB1.3
AcG10	RVE1	direct	Aco004503.1	AT1G29930.1	AB140,CAB1,CAB140,LHCB1.3
common	CDF3	direct	Aco004627.1	AT5G18610.2
common	RVE1	direct	Aco004627.1	AT5G18610.2
common	CDF2	direct	Aco004627.1	AT5G18610.2
common	LHY1	direct	Aco004652.1	AT3G26740.1	CCL
common	CCA1	direct	Aco004652.1	AT3G26740.1	CCL
common	CDF3	direct	Aco004652.1	AT3G26740.1	CCL
common	RVE1	direct	Aco004652.1	AT3G26740.1	CCL
common	CDF2	direct	Aco004652.1	AT3G26740.1	CCL
common	LHY1	direct	Aco004656.1	AT1G29880.1
common	PIF1	direct	Aco004656.1	AT1G29880.1
common	CCA1	direct	Aco004656.1	AT1G29880.1
common	RVE1	direct	Aco004656.1	AT1G29880.1
common	PIF3	direct	Aco004797.1	AT2G27610.1
common	PIF1	direct	Aco004797.1	AT2G27610.1
AcG10	LHY1	direct	Aco004816.1	AT3G27690.1	LHCB2,LHCB2.3,LHCB2.4
AcG10	PIF3	direct	Aco004816.1	AT3G27690.1	LHCB2,LHCB2.3,LHCB2.4
AcG10	PIF1	direct	Aco004816.1	AT3G27690.1	LHCB2,LHCB2.3,LHCB2.4
AcG10	CCA1	direct	Aco004816.1	AT3G27690.1	LHCB2,LHCB2.3,LHCB2.4
AcG10	CDF3	direct	Aco004816.1	AT3G27690.1	LHCB2,LHCB2.3,LHCB2.4
AcG10	RVE1	direct	Aco004816.1	AT3G27690.1	LHCB2,LHCB2.3,LHCB2.4
common	LHY1	direct	Aco004849.1	AT1G13710.1	CYP78A5,KLU
common	CDF3	direct	Aco004849.1	AT1G13710.1	CYP78A5,KLU
common	RVE1	direct	Aco004849.1	AT1G13710.1	CYP78A5,KLU
common	CDF3	direct	Aco004853.1	AT5G08050.1
common	CDF2	direct	Aco004853.1	AT5G08050.1
common	CDF3	direct	Aco004859.1	AT3G29400.1	EXO70E1
common	CDF2	direct	Aco004859.1	AT3G29400.1	EXO70E1
common	LHY1	direct	Aco004898.1	AT4G33920.1
common	CCA1	direct	Aco004898.1	AT4G33920.1
common	RVE1	direct	Aco004898.1	AT4G33920.1
common	PIF1	direct	Aco004927.1	AT2G26510.1	PDE135
common	CDF2	direct	Aco004927.1	AT2G26510.1	PDE135
common	CCA1	direct	Aco004956.1	AT2G16060.1	AHB1,ARATH GLB1,ATGLB1,GLB1,HB1,NSHB1
common	CDF3	direct	Aco004956.1	AT2G16060.1	AHB1,ARATH GLB1,ATGLB1,GLB1,HB1,NSHB1
common	CDF2	direct	Aco004956.1	AT2G16060.1	AHB1,ARATH GLB1,ATGLB1,GLB1,HB1,NSHB1
common	PIF3	direct	Aco004996.1	AT2G22780.1	MDH	photo
common	CDF2	direct	Aco005101.1	AT1G30220.1	ATINT2,INT2
common	PIF1	direct	Aco005121.1	AT4G04850.2	ATKEA3,KEA3
common	RVE1	direct	Aco005121.1	AT4G04850.2	ATKEA3,KEA3
common	LHY1	direct	Aco005130.1	AT5G22060.1	ATJ2,J2
common	PIF1	direct	Aco005130.1	AT5G22060.1	ATJ2,J2
common	CCA1	direct	Aco005130.1	AT5G22060.1	ATJ2,J2
common	CDF3	direct	Aco005130.1	AT5G22060.1	ATJ2,J2
common	RVE1	direct	Aco005130.1	AT5G22060.1	ATJ2,J2
common	CDF2	direct	Aco005130.1	AT5G22060.1	ATJ2,J2
common	PIF3	direct	Aco005148.1
common	PIF1	direct	Aco005148.1
common	PIF1	direct	Aco005189.1	AT2G32090.1
common	PIF3	direct	Aco005234.1	AT2G30570.1	PSBW
common	PIF1	direct	Aco005234.1	AT2G30570.1	PSBW
common	CDF3	direct	Aco005234.1	AT2G30570.1	PSBW
common	CDF2	direct	Aco005234.1	AT2G30570.1	PSBW
common	CCA1	direct	Aco005244.1	AT5G43630.1	TZP
common	CDF3	direct	Aco005244.1	AT5G43630.1	TZP
common	CDF3	direct	Aco005333.1
common	CDF2	direct	Aco005333.1
common	LHY1	direct	Aco005334.1	AT2G13600.1
common	CCA1	direct	Aco005334.1	AT2G13600.1
common	RVE1	direct	Aco005334.1	AT2G13600.1
common	PIF3	direct	Aco005335.1	AT2G42975.1
common	CDF2	direct	Aco005335.1	AT2G42975.1
common	CDF3	direct	Aco005349.1	AT1G78510.1	SPS1
common	CDF2	direct	Aco005349.1	AT1G78510.1	SPS1
common	PIF3	direct	Aco005358.1	AT1G29930.1	AB140,CAB1,CAB140,LHCB1.3
common	PIF1	direct	Aco005358.1	AT1G29930.1	AB140,CAB1,CAB140,LHCB1.3
common	CCA1	direct	Aco005358.1	AT1G29930.1	AB140,CAB1,CAB140,LHCB1.3
common	CDF3	direct	Aco005358.1	AT1G29930.1	AB140,CAB1,CAB140,LHCB1.3
common	CDF2	direct	Aco005358.1	AT1G29930.1	AB140,CAB1,CAB140,LHCB1.3
AcG10	CDF3	direct	Aco005359.1	AT1G29930.1	AB140,CAB1,CAB140,LHCB1.3
AcG10	CDF2	direct	Aco005359.1	AT1G29930.1	AB140,CAB1,CAB140,LHCB1.3
common	PIF3	direct	Aco005364.1	AT3G47840.1
common	PIF1	direct	Aco005364.1	AT3G47840.1
common	CDF3	direct	Aco005368.1	AT5G66530.1	glucose-6-phosphate 1-epimerase	photo
common	CDF2	direct	Aco005368.1	AT5G66530.1	glucose-6-phosphate 1-epimerase	photo
common	PIF3	direct	Aco005387.1
common	PIF1	direct	Aco005387.1
common	CDF3	direct	Aco005387.1
common	PIF1	direct	Aco005402.1	AT3G01500.2	beta-CA	photo
common	CDF3	direct	Aco005402.1	AT3G01500.2	beta-CA	photo
common	CDF2	direct	Aco005402.1	AT3G01500.2	beta-CA	photo
common	CCA1	direct	Aco005416.1
common	CDF3	direct	Aco005416.1
common	CDF3	direct	Aco005442.1	AT2G01170.1	BAT1
common	CDF3	direct	Aco005463.1	AT2G25605.1
common	CDF3	direct	Aco005465.1	AT2G18660.1	PNP-A
common	RVE1	direct	Aco005465.1	AT2G18660.1	PNP-A
common	LHY1	direct	Aco005478.1	AT2G27360.1
common	CCA1	direct	Aco005478.1	AT2G27360.1
common	CDF3	direct	Aco005478.1	AT2G27360.1
common	RVE1	direct	Aco005478.1	AT2G27360.1
common	CDF2	direct	Aco005506.1	AT2G29380.1	HAI3
common	LHY1	direct	Aco005514.1	AT5G53170.1	FTSH11
common	CCA1	direct	Aco005514.1	AT5G53170.1	FTSH11
common	RVE1	direct	Aco005514.1	AT5G53170.1	FTSH11
common	LHY1	direct	Aco005520.1	AT4G23810.1	WRKY53	TF	cycling in green
common	CCA1	direct	Aco005520.1	AT4G23810.1	WRKY53	TF	cycling in green
common	RVE1	direct	Aco005520.1	AT4G23810.1	WRKY53	TF	cycling in green
common	LHY1	direct	Aco005525.1	AT4G01080.1	TBL26
common	CCA1	direct	Aco005525.1	AT4G01080.1	TBL26
common	CDF3	direct	Aco005525.1	AT4G01080.1	TBL26
common	RVE1	direct	Aco005525.1	AT4G01080.1	TBL26
common	CDF3	direct	Aco005532.1	AT1G64320.1
common	PIF3	direct	Aco005533.1	AT2G46340.1	SPA1
common	PIF1	direct	Aco005533.1	AT2G46340.1	SPA1
common	RVE1	direct	Aco005533.1	AT2G46340.1	SPA1
common	PIF3	direct	Aco005586.1	AT2G42750.1
common	PIF1	direct	Aco005586.1	AT2G42750.1
common	CDF3	direct	Aco005586.1	AT2G42750.1
common	CDF3	direct	Aco005592.1	AT5G45710.1	HSF	TF	cycling in both
common	CDF2	direct	Aco005592.1	AT5G45710.1	HSF	TF	cycling in both
common	LHY1	direct	Aco005603.1	AT1G78580.1	TPS1
common	CDF3	direct	Aco005603.1	AT1G78580.1	TPS1
common	RVE1	direct	Aco005603.1	AT1G78580.1	TPS1
common	CDF2	direct	Aco005603.1	AT1G78580.1	TPS1
common	LHY1	direct	Aco005617.1	AT3G15354.1	SPA3
common	PIF1	direct	Aco005617.1	AT3G15354.1	SPA3
common	CDF3	direct	Aco005617.1	AT3G15354.1	SPA3
common	RVE1	direct	Aco005617.1	AT3G15354.1	SPA3
common	CDF2	direct	Aco005617.1	AT3G15354.1	SPA3
common	PIF3	direct	Aco005712.1	AT1G69830.1	AMY3
common	LHY1	direct	Aco005713.1	AT5G20220.2
common	PIF3	direct	Aco005713.1	AT5G20220.2
common	RVE1	direct	Aco005713.1	AT5G20220.2
common	CDF2	direct	Aco005713.1	AT5G20220.2
common	CDF3	direct	Aco005720.1
common	CDF2	direct	Aco005720.1
common	RVE1	direct	Aco005739.1	AT4G29590.1
common	LHY1	direct	Aco005794.1	AT4G27800.1	PPH1,TAP38
common	RVE1	direct	Aco005794.1	AT4G27800.1	PPH1,TAP38
common	LHY1	direct	Aco005831.1	AT4G28290.1
common	PIF1	direct	Aco005831.1	AT4G28290.1
AcG10	CCA1	direct	Aco005831.1	AT4G28290.1
common	CCA1	direct	Aco005831.1	AT4G28290.1
common	CDF3	direct	Aco005831.1	AT4G28290.1
common	RVE1	direct	Aco005831.1	AT4G28290.1
common	CDF2	direct	Aco005831.1	AT4G28290.1
common	PIF3	direct	Aco005874.1	AT2G26080.1	GLDP2
common	PIF1	direct	Aco005879.1	AT5G56850.1
common	CDF3	direct	Aco005879.1	AT5G56850.1
common	CDF2	direct	Aco005879.1	AT5G56850.1
common	LHY1	direct	Aco005905.1	AT1G74730.1
common	CDF3	direct	Aco005905.1	AT1G74730.1
common	RVE1	direct	Aco005905.1	AT1G74730.1
common	PIF3	direct	Aco005910.1	AT1G74720.1	QKY
common	PIF1	direct	Aco005910.1	AT1G74720.1	QKY
common	PIF3	direct	Aco005917.1	AT5G40405.1
common	PIF1	direct	Aco005917.1	AT5G40405.1
common	CDF3	direct	Aco005939.1	AT3G24430.1	HCF101
common	LHY1	direct	Aco005955.1	AT5G56760.1	SAT-52,SAT5,SERAT1;1
common	PIF1	direct	Aco005955.1	AT5G56760.1	SAT-52,SAT5,SERAT1;1
common	CCA1	direct	Aco005955.1	AT5G56760.1	SAT-52,SAT5,SERAT1;1
common	RVE1	direct	Aco005955.1	AT5G56760.1	SAT-52,SAT5,SERAT1;1
common	LHY1	direct	Aco005967.1	AT1G51860.1
common	CCA1	direct	Aco005967.1	AT1G51860.1
common	CDF3	direct	Aco005967.1	AT1G51860.1
common	RVE1	direct	Aco005967.1	AT1G51860.1
common	LHY1	direct	Aco005983.1	AT2G19870.1
common	CCA1	direct	Aco005983.1	AT2G19870.1
common	CDF3	direct	Aco005983.1	AT2G19870.1
common	RVE1	direct	Aco005983.1	AT2G19870.1
common	PIF3	direct	Aco006050.1	AT5G25610.1	RD22
common	PIF1	direct	Aco006050.1	AT5G25610.1	RD22
common	CDF3	direct	Aco006050.1	AT5G25610.1	RD22
common	CDF2	direct	Aco006050.1	AT5G25610.1	RD22
common	LHY1	direct	Aco006084.1	AT4G01070.1	GT72B1,UGT72B1
common	PIF3	direct	Aco006084.1	AT4G01070.1	GT72B1,UGT72B1
common	CCA1	direct	Aco006084.1	AT4G01070.1	GT72B1,UGT72B1
common	CDF3	direct	Aco006084.1	AT4G01070.1	GT72B1,UGT72B1
common	RVE1	direct	Aco006084.1	AT4G01070.1	GT72B1,UGT72B1
common	CDF2	direct	Aco006084.1	AT4G01070.1	GT72B1,UGT72B1
common	LHY1	direct	Aco006086.1	AT5G24120.1	SIG5,SIGE
common	PIF3	direct	Aco006086.1	AT5G24120.1	SIG5,SIGE
common	PIF1	direct	Aco006086.1	AT5G24120.1	SIG5,SIGE
common	CDF3	direct	Aco006086.1	AT5G24120.1	SIG5,SIGE
common	RVE1	direct	Aco006086.1	AT5G24120.1	SIG5,SIGE
common	LHY1	direct	Aco006145.1	AT4G32551.1	LUG,RON2
common	CCA1	direct	Aco006145.1	AT4G32551.1	LUG,RON2
common	RVE1	direct	Aco006145.1	AT4G32551.1	LUG,RON2
common	CDF3	direct	Aco006152.1	AT1G67250.1
common	CCA1	direct	Aco006172.1	AT3G55250.1
common	CDF3	direct	Aco006172.1	AT3G55250.1
common	LHY1	direct	Aco006181.1	AT5G14740.1	beta-CA	photo
common	PIF3	direct	Aco006181.1	AT5G14740.1	beta-CA	photo
common	PIF1	direct	Aco006181.1	AT5G14740.1	beta-CA	photo
common	CCA1	direct	Aco006181.1	AT5G14740.1	beta-CA	photo
common	CDF3	direct	Aco006181.1	AT5G14740.1	beta-CA	photo
common	RVE1	direct	Aco006181.1	AT5G14740.1	beta-CA	photo
common	CDF2	direct	Aco006181.1	AT5G14740.1	beta-CA	photo
common	LHY1	direct	Aco006185.1	AT3G27850.1	RPL12-C
common	CDF3	direct	Aco006185.1	AT3G27850.1	RPL12-C
common	RVE1	direct	Aco006185.1	AT3G27850.1	RPL12-C
common	LHY1	direct	Aco006216.1	AT5G46410.2	SSP4
common	CCA1	direct	Aco006216.1	AT5G46410.2	SSP4
common	CDF3	direct	Aco006216.1	AT5G46410.2	SSP4
common	RVE1	direct	Aco006216.1	AT5G46410.2	SSP4
common	CDF3	direct	Aco006221.1	AT4G18170.1	WRKY53	TF
common	CDF2	direct	Aco006221.1	AT4G18170.1	WRKY53	TF
common	LHY1	direct	Aco006223.1
common	PIF1	direct	Aco006223.1
common	CCA1	direct	Aco006223.1
common	CDF3	direct	Aco006223.1
common	RVE1	direct	Aco006223.1
common	CDF2	direct	Aco006223.1
common	PIF1	direct	Aco006285.1	AT3G63060.1	EDL3
common	CDF3	direct	Aco006285.1	AT3G63060.1	EDL3
common	CDF2	direct	Aco006285.1	AT3G63060.1	EDL3
common	CDF3	direct	Aco006339.1	AT3G05340.1
common	PIF1	direct	Aco006340.1	AT4G27830.1	BGLU10
common	CDF3	direct	Aco006340.1	AT4G27830.1	BGLU10
common	RVE1	direct	Aco006340.1	AT4G27830.1	BGLU10
AcG10	CDF3	direct	Aco006349.1	AT4G02280.1	SUS3
common	PIF1	direct	Aco006381.1	AT5G48960.1
common	CCA1	direct	Aco006385.1	AT2G46950.1	CYP709B2
common	CDF3	direct	Aco006385.1	AT2G46950.1	CYP709B2
common	CDF2	direct	Aco006385.1	AT2G46950.1	CYP709B2
AcG10	CDF3	direct	Aco006400.1	AT3G56360.1
common	LHY1	direct	Aco006448.1	AT5G25220.2	KNAT3	TF
common	PIF3	direct	Aco006448.1	AT5G25220.2	KNAT3	TF
common	PIF1	direct	Aco006448.1	AT5G25220.2	KNAT3	TF
common	CCA1	direct	Aco006448.1	AT5G25220.2	KNAT3	TF
common	CDF3	direct	Aco006448.1	AT5G25220.2	KNAT3	TF
common	RVE1	direct	Aco006448.1	AT5G25220.2	KNAT3	TF
common	CDF2	direct	Aco006453.1	AT5G35170.1
common	PIF1	direct	Aco006478.1	AT4G31860.1
common	CDF3	direct	Aco006478.1	AT4G31860.1
common	CDF2	direct	Aco006478.1	AT4G31860.1
common	CDF3	direct	Aco006513.1	AT5G24930.1	COL4	TF
common	CDF2	direct	Aco006513.1	AT5G24930.1	COL4	TF
common	CDF3	direct	Aco006550.1	AT1G16840.1
common	CDF3	direct	Aco006551.1	AT5G19940.1
common	CDF3	direct	Aco006552.1	AT2G19160.1
common	LHY1	direct	Aco006594.1	AT1G16320.1
common	RVE1	direct	Aco006594.1	AT1G16320.1
common	PIF3	direct	Aco006633.1	AT3G02830.1	ZFN1	TF	cycling in green
common	CDF3	direct	Aco006633.1	AT3G02830.1	ZFN1	TF	cycling in green
common	CDF2	direct	Aco006633.1	AT3G02830.1	ZFN1	TF	cycling in green
common	LHY1	direct	Aco006679.1	AT1G28140.1
common	PIF3	direct	Aco006679.1	AT1G28140.1
common	CCA1	direct	Aco006679.1	AT1G28140.1
common	CDF3	direct	Aco006679.1	AT1G28140.1
common	RVE1	direct	Aco006679.1	AT1G28140.1
common	CDF2	direct	Aco006679.1	AT1G28140.1
common	CDF3	direct	Aco006691.1	AT4G35450.2	AFT,AKR2,AKR2A
common	RVE1	direct	Aco006696.1	AT3G04880.1	DRT102
common	CDF3	direct	Aco006702.1	AT5G38660.1	APE1
common	LHY1	direct	Aco006711.1	AT1G66840.1
common	CDF3	direct	Aco006711.1	AT1G66840.1
common	RVE1	direct	Aco006711.1	AT1G66840.1
common	LHY1	direct	Aco006719.1	AT3G50820.1	OEC33,PSBO-2,PSBO2
common	PIF3	direct	Aco006719.1	AT3G50820.1	OEC33,PSBO-2,PSBO2
common	PIF1	direct	Aco006719.1	AT3G50820.1	OEC33,PSBO-2,PSBO2
common	CCA1	direct	Aco006719.1	AT3G50820.1	OEC33,PSBO-2,PSBO2
common	CDF3	direct	Aco006719.1	AT3G50820.1	OEC33,PSBO-2,PSBO2
common	RVE1	direct	Aco006719.1	AT3G50820.1	OEC33,PSBO-2,PSBO2
common	CDF2	direct	Aco006719.1	AT3G50820.1	OEC33,PSBO-2,PSBO2
common	PIF3	direct	Aco006765.1	AT2G37410.1	TIM17,TIM17-2
common	CDF3	direct	Aco006775.1	AT3G01480.1	CYP38
common	CDF3	direct	Aco006851.1	AT3G44890.1	RPL9
common	CDF3	direct	Aco006860.1	AT1G02260.1
common	CDF2	direct	Aco006860.1	AT1G02260.1
common	LHY1	direct	Aco006903.1	AT4G13220.1
common	RVE1	direct	Aco006903.1	AT4G13220.1
common	CDF3	direct	Aco006940.1	AT5G37360.1
common	CDF2	direct	Aco006940.1	AT5G37360.1
common	PIF3	direct	Aco006941.1	AT1G60000.1
common	PIF1	direct	Aco006941.1	AT1G60000.1
common	PIF3	direct	Aco006946.1	AT5G44000.1
AcG10	LHY1	direct	Aco006950.1	AT2G33420.1
AcG10	CCA1	direct	Aco006950.1	AT2G33420.1
AcG10	CDF3	direct	Aco006950.1	AT2G33420.1
AcG10	RVE1	direct	Aco006950.1	AT2G33420.1
common	CDF3	direct	Aco006995.1	AT5G60600.1	CLB4,CSB3,GCPE,HDS,ISPG
common	LHY1	direct	Aco006997.1	AT2G39190.2	ATATH8
common	CCA1	direct	Aco006997.1	AT2G39190.2	ATATH8
common	PIF3	direct	Aco007128.1	AT5G01920.1	STN8
common	PIF1	direct	Aco007128.1	AT5G01920.1	STN8
common	CDF3	direct	Aco007128.1	AT5G01920.1	STN8
common	CDF2	direct	Aco007128.1	AT5G01920.1	STN8
common	LHY1	direct	Aco007253.1	AT4G24890.1	PAP24
common	CDF3	direct	Aco007253.1	AT4G24890.1	PAP24
common	RVE1	direct	Aco007253.1	AT4G24890.1	PAP24
common	PIF1	direct	Aco007260.1	AT2G41640.1
common	LHY1	direct	Aco007274.1	AT5G19140.1	AILP1
common	CCA1	direct	Aco007274.1	AT5G19140.1	AILP1
common	RVE1	direct	Aco007274.1	AT5G19140.1	AILP1
common	PIF3	direct	Aco007294.1	AT5G44710.1
common	PIF1	direct	Aco007294.1	AT5G44710.1
common	PIF3	direct	Aco007295.1	AT2G47940.1	DEGP2
common	PIF1	direct	Aco007295.1	AT2G47940.1	DEGP2
common	CDF3	direct	Aco007295.1	AT2G47940.1	DEGP2
common	CDF2	direct	Aco007295.1	AT2G47940.1	DEGP2
common	CCA1	direct	Aco007327.1	AT4G01800.1	AGY1,AtcpSecA
common	RVE1	direct	Aco007327.1	AT4G01800.1	AGY1,AtcpSecA
common	CDF3	direct	Aco007348.1
common	CDF3	direct	Aco007380.1	AT3G10670.1	NAP7
AcG10	LHY1	direct	Aco007408.1
common	LHY1	direct	Aco007408.1
common	CCA1	direct	Aco007408.1
common	CDF3	direct	Aco007408.1
AcG10	RVE1	direct	Aco007408.1
common	RVE1	direct	Aco007408.1
common	CDF3	direct	Aco007442.1	AT1G30520.1	AAE14
common	CDF2	direct	Aco007442.1	AT1G30520.1	AAE14
common	PIF3	direct	Aco007494.1	AT1G51550.1
common	PIF1	direct	Aco007494.1	AT1G51550.1
common	CDF3	direct	Aco007494.1	AT1G51550.1
common	CDF2	direct	Aco007494.1	AT1G51550.1
common	CDF3	direct	Aco007548.1	AT2G46620.1
common	LHY1	direct	Aco007584.1	AT4G36195.3
common	CCA1	direct	Aco007584.1	AT4G36195.3
common	CDF3	direct	Aco007584.1	AT4G36195.3
common	RVE1	direct	Aco007584.1	AT4G36195.3
common	CDF3	direct	Aco007702.1	AT1G09820.1
common	CDF3	direct	Aco007766.1	AT3G52960.1
common	CDF2	direct	Aco007766.1	AT3G52960.1
common	LHY1	direct	Aco007799.1	AT5G03900.2
common	PIF3	direct	Aco007799.1	AT5G03900.2
common	CDF3	direct	Aco007799.1	AT5G03900.2
common	RVE1	direct	Aco007799.1	AT5G03900.2
common	PIF3	direct	Aco007819.1	AT1G08380.1	PSAO
common	CDF3	direct	Aco007819.1	AT1G08380.1	PSAO
common	CDF2	direct	Aco007819.1	AT1G08380.1	PSAO
common	CDF3	direct	Aco007825.1	AT3G11670.1	DGD1
common	CDF3	direct	Aco007911.1	AT2G28605.1
common	CDF3	direct	Aco007941.1	AT1G77090.1
common	CDF2	direct	Aco007941.1	AT1G77090.1
common	CDF3	direct	Aco007954.1	AT4G09350.1
common	CDF2	direct	Aco007954.1	AT4G09350.1
common	PIF3	direct	Aco007979.1	AT2G23390.1
common	CDF3	direct	Aco007979.1	AT2G23390.1
common	PIF1	direct	Aco007990.1	AT4G13530.2
common	CDF3	direct	Aco007990.1	AT4G13530.2
common	CDF3	direct	Aco008011.1	AT3G02850.1	SKOR
common	CDF2	direct	Aco008011.1	AT3G02850.1	SKOR
common	CDF3	direct	Aco008012.1	AT5G49740.1	FRO7
common	CDF2	direct	Aco008012.1	AT5G49740.1	FRO7
common	LHY1	direct	Aco008018.1	AT3G59910.1
common	CCA1	direct	Aco008018.1	AT3G59910.1
common	CDF3	direct	Aco008018.1	AT3G59910.1
common	RVE1	direct	Aco008018.1	AT3G59910.1
common	CDF3	direct	Aco008063.1	AT5G36700.4	PGLP1
common	CDF3	direct	Aco008077.1	AT4G13430.1	ATLEUC1,IIL1
common	CDF2	direct	Aco008077.1	AT4G13430.1	ATLEUC1,IIL1
common	LHY1	direct	Aco008134.1	AT3G26300.1	CYP71B34
common	CCA1	direct	Aco008134.1	AT3G26300.1	CYP71B34
common	CDF3	direct	Aco008134.1	AT3G26300.1	CYP71B34
common	RVE1	direct	Aco008134.1	AT3G26300.1	CYP71B34
common	LHY1	direct	Aco008163.1	AT5G20280.1	sucrose-phosphate synthase	photo
common	CCA1	direct	Aco008163.1	AT5G20280.1	sucrose-phosphate synthase	photo
common	RVE1	direct	Aco008163.1	AT5G20280.1	sucrose-phosphate synthase	photo
AcG10	LHY1	direct	Aco008167.1	AT1G15690.1	AVP1	photo
AcG10	CDF3	direct	Aco008167.1	AT1G15690.1	AVP1	photo
AcG10	RVE1	direct	Aco008167.1	AT1G15690.1	AVP1	photo
AcG10	CDF2	direct	Aco008167.1	AT1G15690.1	AVP1	photo
AcG10	LHY1	direct	Aco008168.1
AcG10	CDF3	direct	Aco008168.1
common	CDF3	direct	Aco008168.1
AcG10	RVE1	direct	Aco008168.1
common	LHY1	direct	Aco008210.1	AT1G15980.1	NDF1,NDH48
common	PIF3	direct	Aco008210.1	AT1G15980.1	NDF1,NDH48
common	CCA1	direct	Aco008210.1	AT1G15980.1	NDF1,NDH48
common	CDF3	direct	Aco008210.1	AT1G15980.1	NDF1,NDH48
common	RVE1	direct	Aco008210.1	AT1G15980.1	NDF1,NDH48
common	CDF2	direct	Aco008210.1	AT1G15980.1	NDF1,NDH48
common	CDF3	direct	Aco008215.1	AT4G30620.1
common	PIF1	direct	Aco008262.1	AT1G16880.1
common	CCA1	direct	Aco008262.1	AT1G16880.1
common	CDF3	direct	Aco008262.1	AT1G16880.1
common	RVE1	direct	Aco008262.1	AT1G16880.1
common	CDF2	direct	Aco008262.1	AT1G16880.1
common	PIF3	direct	Aco008288.1
common	PIF1	direct	Aco008288.1
common	CDF3	direct	Aco008288.1
common	LHY1	direct	Aco008300.1	AT1G78900.2	VHA-A	photo
common	PIF3	direct	Aco008300.1	AT1G78900.2	VHA-A	photo
common	CCA1	direct	Aco008300.1	AT1G78900.2	VHA-A	photo
common	RVE1	direct	Aco008300.1	AT1G78900.2	VHA-A	photo
common	LHY1	direct	Aco008330.1	AT5G64380.1
common	PIF1	direct	Aco008330.1	AT5G64380.1
common	CCA1	direct	Aco008330.1	AT5G64380.1
common	CDF3	direct	Aco008330.1	AT5G64380.1
common	CDF2	direct	Aco008330.1	AT5G64380.1
common	CDF2	direct	Aco008445.1	AT2G34630.2	GPPS,GPS1
common	PIF3	direct	Aco008545.1	AT5G43150.1
common	PIF1	direct	Aco008545.1	AT5G43150.1
common	LHY1	direct	Aco008551.1	AT2G23060.1
common	PIF3	direct	Aco008610.1	AT2G37710.1	RLK
common	LHY1	direct	Aco008611.1	AT2G37710.1	RLK
common	PIF3	direct	Aco008611.1	AT2G37710.1	RLK
common	PIF1	direct	Aco008611.1	AT2G37710.1	RLK
common	CCA1	direct	Aco008611.1	AT2G37710.1	RLK
common	CDF3	direct	Aco008611.1	AT2G37710.1	RLK
common	RVE1	direct	Aco008611.1	AT2G37710.1	RLK
common	CDF2	direct	Aco008611.1	AT2G37710.1	RLK
common	CDF2	direct	Aco008631.1	AT5G09650.1	AtPPa6,PPa6
common	LHY1	direct	Aco008637.1	AT1G75210.1
common	PIF3	direct	Aco008637.1	AT1G75210.1
common	PIF1	direct	Aco008637.1	AT1G75210.1
common	CDF3	direct	Aco008637.1	AT1G75210.1
common	RVE1	direct	Aco008637.1	AT1G75210.1
common	CDF2	direct	Aco008637.1	AT1G75210.1
common	CDF3	direct	Aco008640.1	AT1G75180.1
common	CDF3	direct	Aco008658.1	AT1G31330.1	PSAF
common	PIF3	direct	Aco008718.1	AT2G34620.1		TF
common	PIF1	direct	Aco008718.1	AT2G34620.1		TF
common	CDF3	direct	Aco008718.1	AT2G34620.1		TF
common	LHY1	direct	Aco008786.1	AT1G55480.1	ZKT
common	CCA1	direct	Aco008786.1	AT1G55480.1	ZKT
common	CDF3	direct	Aco008786.1	AT1G55480.1	ZKT
common	RVE1	direct	Aco008786.1	AT1G55480.1	ZKT
common	CDF2	direct	Aco008786.1	AT1G55480.1	ZKT
common	CDF3	direct	Aco008824.1	AT3G63410.1	APG1,E37,IEP37,VTE3
common	CDF2	direct	Aco008824.1	AT3G63410.1	APG1,E37,IEP37,VTE3
common	CDF3	direct	Aco008885.1	AT1G06620.1
common	LHY1	direct	Aco008906.1	AT4G28740.1
common	CCA1	direct	Aco008906.1	AT4G28740.1
common	CDF3	direct	Aco008906.1	AT4G28740.1
common	RVE1	direct	Aco008906.1	AT4G28740.1
common	LHY1	direct	Aco008908.1	AT2G20260.1	PSAE-2
common	PIF3	direct	Aco008908.1	AT2G20260.1	PSAE-2
common	PIF1	direct	Aco008908.1	AT2G20260.1	PSAE-2
common	RVE1	direct	Aco008908.1	AT2G20260.1	PSAE-2
common	LHY1	direct	Aco008911.1	AT5G18520.1
common	CCA1	direct	Aco008911.1	AT5G18520.1
common	LHY1	direct	Aco008915.1	AT3G14460.1
common	RVE1	direct	Aco008915.1	AT3G14460.1
common	PIF3	direct	Aco008972.1	AT5G62020.1	HSFB2A	TF
common	PIF1	direct	Aco008972.1	AT5G62020.1	HSFB2A	TF
common	PIF1	direct	Aco009024.1	AT4G21990.1	APR3,ATAPR3,PRH-26,PRH26
common	PIF3	direct	Aco009033.1	AT4G04640.1	ATPC1
common	PIF1	direct	Aco009033.1	AT4G04640.1	ATPC1
common	CDF3	direct	Aco009033.1	AT4G04640.1	ATPC1
common	CDF2	direct	Aco009033.1	AT4G04640.1	ATPC1
common	LHY1	direct	Aco009085.1	AT2G03200.1
common	CCA1	direct	Aco009085.1	AT2G03200.1
common	CDF3	direct	Aco009085.1	AT2G03200.1
common	RVE1	direct	Aco009085.1	AT2G03200.1
common	CDF2	direct	Aco009085.1	AT2G03200.1
common	LHY1	direct	Aco009094.1	AT4G31460.1
common	CDF3	direct	Aco009094.1	AT4G31460.1
common	RVE1	direct	Aco009094.1	AT4G31460.1
common	CDF2	direct	Aco009094.1	AT4G31460.1
common	PIF1	direct	Aco009107.1	AT4G27310.1		TF	cycling in both
AcG10	CDF3	direct	Aco009108.1	AT4G03240.1	FH
common	CDF3	direct	Aco009125.1	AT4G03280.1	PETC,PGR1
common	CDF2	direct	Aco009125.1	AT4G03280.1	PETC,PGR1
common	LHY1	direct	Aco009131.1	AT3G08940.2	LHCB4.2
common	CCA1	direct	Aco009131.1	AT3G08940.2	LHCB4.2
common	CDF3	direct	Aco009131.1	AT3G08940.2	LHCB4.2
common	RVE1	direct	Aco009131.1	AT3G08940.2	LHCB4.2
AcG10	LHY1	direct	Aco009134.1	AT5G54270.1	LHCB3,LHCB3*1
AcG10	CCA1	direct	Aco009134.1	AT5G54270.1	LHCB3,LHCB3*1
AcG10	CDF3	direct	Aco009134.1	AT5G54270.1	LHCB3,LHCB3*1
common	PIF3	direct	Aco009137.1	AT1G61260.1
common	PIF1	direct	Aco009137.1	AT1G61260.1
common	PIF1	direct	Aco009152.1	AT4G27410.2	ANAC072,RD26	TF	cycling in both
AcG10	CDF3	direct	Aco009183.1	AT5G52420.1
AcG10	CDF2	direct	Aco009183.1	AT5G52420.1
common	CDF3	direct	Aco009184.1	AT3G12400.1	ELC
common	CDF2	direct	Aco009184.1	AT3G12400.1	ELC
common	LHY1	direct	Aco009215.1	AT1G73060.1	LPA3
common	CCA1	direct	Aco009215.1	AT1G73060.1	LPA3
common	CDF3	direct	Aco009215.1	AT1G73060.1	LPA3
common	RVE1	direct	Aco009215.1	AT1G73060.1	LPA3
common	CDF2	direct	Aco009215.1	AT1G73060.1	LPA3
common	CDF2	direct	Aco009270.1	AT3G19990.1
AcG10	CDF3	direct	Aco009339.1	AT2G31880.1	EVR,SOBIR1
common	PIF3	direct	Aco009354.1	AT1G64230.2	UBC28
common	CDF3	direct	Aco009354.1	AT1G64230.2	UBC28
common	CDF2	direct	Aco009354.1	AT1G64230.2	UBC28
common	CDF3	direct	Aco009384.1	AT4G17085.1
common	CDF2	direct	Aco009384.1	AT4G17085.1
common	PIF3	direct	Aco009385.1	AT4G17670.1
common	PIF1	direct	Aco009385.1	AT4G17670.1
AcG2	CCA1	direct	Aco009385.1	AT4G17670.1
common	CDF3	direct	Aco009385.1	AT4G17670.1
common	CDF2	direct	Aco009385.1	AT4G17670.1
common	CCA1	direct	Aco009409.1	AT2G21280.1	GC1,SULA
common	CDF3	direct	Aco009409.1	AT2G21280.1	GC1,SULA
common	CDF2	direct	Aco009409.1	AT2G21280.1	GC1,SULA
common	CDF3	direct	Aco009474.1	AT1G72640.1
common	RVE1	direct	Aco009474.1	AT1G72640.1
common	PIF3	direct	Aco009505.1	AT1G74960.2	FAB1,KAS2
common	PIF1	direct	Aco009505.1	AT1G74960.2	FAB1,KAS2
common	CDF3	direct	Aco009505.1	AT1G74960.2	FAB1,KAS2
common	CDF3	direct	Aco009592.1	AT1G14290.1	SBH2
common	CDF2	direct	Aco009592.1	AT1G14290.1	SBH2
common	CDF3	direct	Aco009612.1	AT3G47500.1	CDF3	TF	cycling in both
common	CDF2	direct	Aco009612.1	AT3G47500.1	CDF3	TF	cycling in both
common	CDF3	direct	Aco009645.1	AT1G58250.1	SAB
common	CDF2	direct	Aco009645.1	AT1G58250.1	SAB
common	PIF3	direct	Aco009669.1	AT5G43670.1
common	LHY1	direct	Aco009681.1	AT1G62250.1
common	CDF3	direct	Aco009681.1	AT1G62250.1
common	RVE1	direct	Aco009681.1	AT1G62250.1
common	CDF2	direct	Aco009681.1	AT1G62250.1
common	PIF3	direct	Aco009745.1	AT5G39910.1
common	PIF1	direct	Aco009745.1	AT5G39910.1
common	RVE1	direct	Aco009745.1	AT5G39910.1
common	CDF3	direct	Aco009796.1	AT5G25510.1
common	PIF1	direct	Aco009807.1	AT4G15550.1	IAGLU
common	LHY1	direct	Aco009869.1	AT5G10770.1
common	PIF1	direct	Aco009869.1	AT5G10770.1
common	RVE1	direct	Aco009869.1	AT5G10770.1
common	CDF2	direct	Aco009869.1	AT5G10770.1
common	CDF3	direct	Aco009880.1
common	CDF2	direct	Aco009935.1	AT4G29420.1
common	CDF2	direct	Aco009950.1	AT1G51980.1
common	PIF3	direct	Aco009955.1	AT5G56550.1	OXS3
common	PIF1	direct	Aco009955.1	AT5G56550.1	OXS3
common	CDF3	direct	Aco009955.1	AT5G56550.1	OXS3
common	CDF2	direct	Aco009955.1	AT5G56550.1	OXS3
common	CDF3	direct	Aco009974.1	AT4G32870.1
common	CDF3	direct	Aco009983.1	AT3G15353.1	MT3
common	CDF2	direct	Aco009983.1	AT3G15353.1	MT4
common	CDF3	direct	Aco009990.1	AT4G17750.1	HSF1,HSFA1A
common	PIF3	direct	Aco010015.1	AT4G18700.1	CIPK12,SnRK3.9,WL4
common	PIF1	direct	Aco010015.1	AT4G18700.1	CIPK12,SnRK3.9,WL4
common	CDF3	direct	Aco010015.1	AT4G18700.1	CIPK12,SnRK3.9,WL4
common	CDF2	direct	Aco010015.1	AT4G18700.1	CIPK12,SnRK3.9,WL4
common	LHY1	direct	Aco010016.1	AT1G16916.1
common	CCA1	direct	Aco010016.1	AT1G16916.1
common	CDF3	direct	Aco010016.1	AT1G16916.1
common	RVE1	direct	Aco010016.1	AT1G16916.1
common	CDF2	direct	Aco010016.1	AT1G16916.1
common	CCA1	direct	Aco010025.1	AT1G53310.3	PEPC	photo
common	CDF3	direct	Aco010025.1	AT1G53310.3	PEPC	photo
common	RVE1	direct	Aco010025.1	AT1G53310.3	PEPC	photo
common	CDF3	direct	Aco010071.1	AT2G34860.2	EDA3
common	LHY1	direct	Aco010088.1	AT2G37230.1
common	CCA1	direct	Aco010088.1	AT2G37230.1
common	RVE1	direct	Aco010088.1	AT2G37230.1
common	CDF3	direct	Aco010127.1	AT2G33220.1
common	PIF3	direct	Aco010143.1	AT2G05620.1	PGR5
common	CDF3	direct	Aco010143.1	AT2G05620.1	PGR5
common	LHY1	direct	Aco010184.1	AT2G33310.2	IAA13	TF	cycling in both
common	CDF3	direct	Aco010184.1	AT2G33310.2	IAA13	TF	cycling in both
common	RVE1	direct	Aco010184.1	AT2G33310.2	IAA13	TF	cycling in both
common	LHY1	direct	Aco010227.1	AT1G63770.5
common	CCA1	direct	Aco010227.1	AT1G63770.5
common	CDF3	direct	Aco010227.1	AT1G63770.5
common	RVE1	direct	Aco010227.1	AT1G63770.5
common	CDF2	direct	Aco010227.1	AT1G63770.5
common	CDF3	direct	Aco010232.1	AT5G58330.2	MDH	photo
common	PIF3	direct	Aco010266.1
common	PIF1	direct	Aco010266.1
common	CDF3	direct	Aco010266.1
common	CDF3	direct	Aco010269.1	AT5G23850.1
common	PIF3	direct	Aco010275.1
common	PIF1	direct	Aco010275.1
common	CDF3	direct	Aco010275.1
common	CDF2	direct	Aco010275.1
common	CDF3	direct	Aco010345.1	AT5G54680.1	bHLH105,ILR3	TF	cycling in both
common	CDF3	direct	Aco010381.1	AT1G68010.2	HPR
common	CDF2	direct	Aco010381.1	AT1G68010.2	HPR
common	LHY1	direct	Aco010504.1	AT3G14460.1
common	CDF3	direct	Aco010504.1	AT3G14460.1
common	RVE1	direct	Aco010504.1	AT3G14460.1
common	LHY1	direct	Aco010507.1	AT4G16740.1	TPS03
common	CCA1	direct	Aco010507.1	AT4G16740.1	TPS03
common	CDF3	direct	Aco010507.1	AT4G16740.1	TPS03
common	RVE1	direct	Aco010507.1	AT4G16740.1	TPS03
common	CDF3	direct	Aco010524.1
common	CDF2	direct	Aco010524.1
common	CDF3	direct	Aco010546.1	AT1G70580.3	AOAT2,GGT2
common	LHY1	direct	Aco010641.1	AT1G50320.1	ATX,THX
common	CDF3	direct	Aco010641.1	AT1G50320.1	ATX,THX
common	RVE1	direct	Aco010641.1	AT1G50320.1	ATX,THX
common	CDF2	direct	Aco010641.1	AT1G50320.1	ATX,THX
common	LHY1	direct	Aco010659.1
common	CCA1	direct	Aco010659.1
common	RVE1	direct	Aco010659.1
common	LHY1	direct	Aco010685.1	AT1G54350.1
common	CDF3	direct	Aco010685.1	AT1G54350.1
common	RVE1	direct	Aco010685.1	AT1G54350.1
common	CDF2	direct	Aco010685.1	AT1G54350.1
common	LHY1	direct	Aco010702.1	AT3G18760.1
common	PIF1	direct	Aco010702.1	AT3G18760.1
common	CCA1	direct	Aco010702.1	AT3G18760.1
common	CDF3	direct	Aco010702.1	AT3G18760.1
common	RVE1	direct	Aco010702.1	AT3G18760.1
common	CDF2	direct	Aco010702.1	AT3G18760.1
common	CDF2	direct	Aco010707.1	AT4G01050.1	TROL
common	PIF3	direct	Aco010726.1
common	PIF1	direct	Aco010726.1
common	CDF3	direct	Aco010726.1
common	CDF2	direct	Aco010726.1
common	LHY1	direct	Aco010727.1
common	CCA1	direct	Aco010727.1
common	CDF3	direct	Aco010727.1
common	RVE1	direct	Aco010727.1
common	CDF2	direct	Aco010727.1
common	LHY1	direct	Aco010732.1
common	PIF3	direct	Aco010732.1
common	PIF1	direct	Aco010732.1
common	CCA1	direct	Aco010732.1
common	CDF3	direct	Aco010732.1
common	RVE1	direct	Aco010732.1
common	CDF2	direct	Aco010732.1
common	CDF3	direct	Aco010738.1	AT4G27950.1	CRF4	TF
AcG10	CDF3	direct	Aco010743.1	AT5G25610.1	RD22
common	CDF3	direct	Aco010773.1	AT3G48270.1	CYP71A26
common	LHY1	direct	Aco010789.1	AT3G06880.2
common	PIF3	direct	Aco010789.1	AT3G06880.2
common	CCA1	direct	Aco010789.1	AT3G06880.2
common	CDF3	direct	Aco010789.1	AT3G06880.2
common	RVE1	direct	Aco010789.1	AT3G06880.2
common	LHY1	direct	Aco010802.1
common	PIF1	direct	Aco010802.1
common	CCA1	direct	Aco010802.1
common	CDF3	direct	Aco010802.1
common	CDF2	direct	Aco010802.1
common	CDF3	direct	Aco010842.1	AT5G42070.1
common	CDF2	direct	Aco010842.1	AT5G42070.1
common	LHY1	direct	Aco010847.1	AT1G64500.1
common	CCA1	direct	Aco010847.1	AT1G64500.1
common	CDF3	direct	Aco010847.1	AT1G64500.1
common	RVE1	direct	Aco010847.1	AT1G64500.1
common	CDF2	direct	Aco010847.1	AT1G64500.1
common	PIF3	direct	Aco010848.1	AT5G24300.2	SSI,SSI1
common	CDF3	direct	Aco010848.1	AT5G24300.2	SSI,SSI1
common	CDF2	direct	Aco010848.1	AT5G24300.2	SSI,SSI1
common	PIF1	direct	Aco010902.1	AT1G18060.1
common	CDF3	direct	Aco010928.1
common	CDF2	direct	Aco010928.1
common	PIF3	direct	Aco010954.1	AT2G39570.1
common	PIF1	direct	Aco010954.1	AT2G39570.1
common	CCA1	direct	Aco010954.1	AT2G39570.1
common	CDF3	direct	Aco010954.1	AT2G39570.1
common	CDF2	direct	Aco010954.1	AT2G39570.1
common	LHY1	direct	Aco011013.1	AT5G02830.1
common	CCA1	direct	Aco011013.1	AT5G02830.1
common	RVE1	direct	Aco011013.1	AT5G02830.1
common	LHY1	direct	Aco011019.1	AT5G13610.1
common	CCA1	direct	Aco011019.1	AT5G13610.1
common	CDF3	direct	Aco011019.1	AT5G13610.1
common	RVE1	direct	Aco011019.1	AT5G13610.1
common	PIF3	direct	Aco011101.1	AT2G40390.1
common	PIF1	direct	Aco011101.1	AT2G40390.1
common	CDF3	direct	Aco011101.1	AT2G40390.1
common	CDF2	direct	Aco011101.1	AT2G40390.1
common	LHY1	direct	Aco011131.1	AT3G51730.1
common	CCA1	direct	Aco011131.1	AT3G51730.1
common	PIF3	direct	Aco011210.1	AT2G38290.1	AMT2,AMT2;1
common	PIF1	direct	Aco011210.1	AT2G38290.1	AMT2,AMT2;1
common	CDF3	direct	Aco011210.1	AT2G38290.1	AMT2,AMT2;1
common	CDF2	direct	Aco011210.1	AT2G38290.1	AMT2,AMT2;1
common	LHY1	direct	Aco011231.1	AT1G22540.1
common	PIF3	direct	Aco011231.1	AT1G22540.1
common	CCA1	direct	Aco011231.1	AT1G22540.1
common	CDF3	direct	Aco011231.1	AT1G22540.1
common	RVE1	direct	Aco011231.1	AT1G22540.1
common	CDF2	direct	Aco011231.1	AT1G22540.1
common	LHY1	direct	Aco011246.1	AT1G35420.1
common	CDF3	direct	Aco011246.1	AT1G35420.1
common	RVE1	direct	Aco011246.1	AT1G35420.1
common	PIF3	direct	Aco011258.1	AT4G33480.1
common	CDF3	direct	Aco011258.1	AT4G33480.1
common	CDF2	direct	Aco011258.1	AT4G33480.1
common	LHY1	direct	Aco011306.1	AT1G21410.1	SKP2A
common	CDF3	direct	Aco011306.1	AT1G21410.1	SKP2A
common	RVE1	direct	Aco011306.1	AT1G21410.1	SKP2A
common	CDF2	direct	Aco011306.1	AT1G21410.1	SKP2A
AcG10	PIF3	direct	Aco011315.1	AT3G48280.1	CYP71A25
common	PIF3	direct	Aco011315.1	AT3G48280.1	CYP71A25
AcG10	PIF1	direct	Aco011315.1	AT3G48280.1	CYP71A25
common	PIF1	direct	Aco011315.1	AT3G48280.1	CYP71A25
common	CDF3	direct	Aco011315.1	AT3G48280.1	CYP71A25
common	CDF2	direct	Aco011315.1	AT3G48280.1	CYP71A25
common	LHY1	direct	Aco011316.1	AT3G26330.1	CYP71B37
common	CCA1	direct	Aco011316.1	AT3G26330.1	CYP71B37
common	CDF3	direct	Aco011316.1	AT3G26330.1	CYP71B37
common	RVE1	direct	Aco011316.1	AT3G26330.1	CYP71B37
common	CDF2	direct	Aco011316.1	AT3G26330.1	CYP71B37
common	PIF3	direct	Aco011334.1	AT1G22850.1
common	LHY1	direct	Aco011408.1	AT1G05870.2
common	CDF3	direct	Aco011408.1	AT1G05870.2
common	RVE1	direct	Aco011408.1	AT1G05870.2
common	CDF3	direct	Aco011468.1	AT5G08650.1
common	LHY1	direct	Aco011473.1	AT4G32260.1
common	CCA1	direct	Aco011473.1	AT4G32260.1
common	CDF3	direct	Aco011473.1	AT4G32260.1
common	RVE1	direct	Aco011473.1	AT4G32260.1
common	CDF2	direct	Aco011473.1	AT4G32260.1
common	CCA1	direct	Aco011474.1	AT4G37270.1	HMA1
common	LHY1	direct	Aco011496.1	AT4G32530.1
common	CCA1	direct	Aco011496.1	AT4G32530.1
common	CDF3	direct	Aco011496.1	AT4G32530.1
common	RVE1	direct	Aco011496.1	AT4G32530.1
common	CDF2	direct	Aco011496.1	AT4G32530.1
common	LHY1	direct	Aco011512.1	AT1G80030.1
common	CDF3	direct	Aco011512.1	AT1G80030.1
common	CDF2	direct	Aco011512.1	AT1G80030.1
common	CDF2	direct	Aco011531.1	AT5G54000.1
common	LHY1	direct	Aco011541.1	AT2G25620.1	DBP1
common	CCA1	direct	Aco011541.1	AT2G25620.1	DBP1
AcG10	CDF3	direct	Aco011541.1	AT2G25620.1	DBP1
common	CDF3	direct	Aco011541.1	AT2G25620.1	DBP1
common	RVE1	direct	Aco011541.1	AT2G25620.1	DBP1
common	CDF2	direct	Aco011541.1	AT2G25620.1	DBP1
common	CDF3	direct	Aco011551.1	AT4G31990.2	AAT3,ASP5,ATAAT1
common	CDF3	direct	Aco011571.1	AT4G28088.1
common	CDF2	direct	Aco011571.1	AT4G28088.1
common	PIF3	direct	Aco011579.1	AT2G25080.1	GPX1
common	PIF1	direct	Aco011579.1	AT2G25080.1	GPX1
common	CDF3	direct	Aco011582.1	AT4G28080.1
common	CDF2	direct	Aco011582.1	AT4G28080.1
common	CDF3	direct	Aco011588.1	AT2G24820.1	TIC55-II
common	CDF3	direct	Aco011591.1	AT1G49400.1	emb1129
common	CDF2	direct	Aco011591.1	AT1G49400.1	emb1129
common	RVE1	direct	Aco011607.1	AT3G09250.1
common	PIF3	direct	Aco011618.1	AT1G78995.1
common	PIF1	direct	Aco011618.1	AT1G78995.1
common	CDF3	direct	Aco011618.1	AT1G78995.1
common	RVE1	direct	Aco011618.1	AT1G78995.1
common	CDF2	direct	Aco011618.1	AT1G78995.1
common	CDF3	direct	Aco011636.1	AT4G17670.1
common	CDF3	direct	Aco011644.1	AT5G47080.2	CKB1
common	CDF2	direct	Aco011644.1	AT5G47080.2	CKB1
common	CDF3	direct	Aco011659.1	AT4G17570.3	GATA26	TF	cycling in both
common	CDF3	direct	Aco011698.1	AT5G24930.1	COL4
common	CDF2	direct	Aco011698.1	AT5G24930.1	COL4
common	PIF3	direct	Aco011711.1	AT4G00030.1
common	CCA1	direct	Aco011711.1	AT4G00030.1
common	CDF3	direct	Aco011711.1	AT4G00030.1
common	RVE1	direct	Aco011711.1	AT4G00030.1
common	CDF3	direct	Aco011712.1	AT3G20050.1	TCP-1
common	LHY1	direct	Aco011801.1	AT2G47730.1	ATGSTF5,ATGSTF8,GST6,GSTF8
common	CCA1	direct	Aco011801.1	AT2G47730.1	ATGSTF5,ATGSTF8,GST6,GSTF8
common	CDF3	direct	Aco011801.1	AT2G47730.1	ATGSTF5,ATGSTF8,GST6,GSTF8
common	RVE1	direct	Aco011801.1	AT2G47730.1	ATGSTF5,ATGSTF8,GST6,GSTF8
common	LHY1	direct	Aco011872.1	AT2G46820.2	PSAP,PSI-P,PTAC8,TMP14
common	CDF3	direct	Aco011872.1	AT2G46820.2	PSAP,PSI-P,PTAC8,TMP14
common	RVE1	direct	Aco011872.1	AT2G46820.2	PSAP,PSI-P,PTAC8,TMP14
common	CDF2	direct	Aco011872.1	AT2G46820.2	PSAP,PSI-P,PTAC8,TMP14
AcG2	CDF3	direct	Aco011903.1	AT5G17300.1	RVE1	TF	cycling in both
AcG2	CDF2	direct	Aco011903.1	AT5G17300.1	RVE1	TF	cycling in both
common	LHY1	direct	Aco011906.1	AT5G66190.1	FNR1
common	PIF3	direct	Aco011906.1	AT5G66190.1	FNR1
common	CCA1	direct	Aco011906.1	AT5G66190.1	FNR1
common	RVE1	direct	Aco011906.1	AT5G66190.1	FNR1
common	CDF2	direct	Aco011906.1	AT5G66190.1	FNR1
common	CDF3	direct	Aco011924.1	AT1G42970.1	GAPB
common	CDF2	direct	Aco011924.1	AT1G42970.1	GAPB
common	LHY1	direct	Aco011952.1	AT4G35090.1	CAT2
common	CDF3	direct	Aco011952.1	AT4G35090.1	CAT2
common	RVE1	direct	Aco011952.1	AT4G35090.1	CAT2
common	CDF2	direct	Aco011952.1	AT4G35090.1	CAT2
common	LHY1	direct	Aco011966.1	AT1G47670.1
common	PIF3	direct	Aco011966.1	AT1G47670.1
common	PIF1	direct	Aco011966.1	AT1G47670.1
common	CCA1	direct	Aco011966.1	AT1G47670.1
common	CDF3	direct	Aco011966.1	AT1G47670.1
common	RVE1	direct	Aco011966.1	AT1G47670.1
common	CDF2	direct	Aco011966.1	AT1G47670.1
common	PIF3	direct	Aco011969.1	AT2G47450.1	CAO,CPSRP43
common	PIF3	direct	Aco011983.1	AT4G35780.1
common	CDF3	direct	Aco011983.1	AT4G35780.1
common	LHY1	direct	Aco012008.1	AT3G05200.1	ATL6
common	PIF3	direct	Aco012008.1	AT3G05200.1	ATL6
common	PIF1	direct	Aco012008.1	AT3G05200.1	ATL6
common	CCA1	direct	Aco012008.1	AT3G05200.1	ATL6
common	RVE1	direct	Aco012008.1	AT3G05200.1	ATL6
common	LHY1	direct	Aco012075.1	AT2G24060.1
common	CDF3	direct	Aco012075.1	AT2G24060.1
common	RVE1	direct	Aco012075.1	AT2G24060.1
common	CDF2	direct	Aco012075.1	AT2G24060.1
common	LHY1	direct	Aco012132.1	AT5G10690.1
common	CCA1	direct	Aco012132.1	AT5G10690.1
common	RVE1	direct	Aco012132.1	AT5G10690.1
common	LHY1	direct	Aco012153.1	AT1G53903.1
common	CCA1	direct	Aco012153.1	AT1G53903.1
common	CDF3	direct	Aco012153.1	AT1G53903.1
common	RVE1	direct	Aco012153.1	AT1G53903.1
common	CDF2	direct	Aco012153.1	AT1G53903.1
AcG10	LHY1	direct	Aco012175.1	AT3G14200.1
AcG10	CCA1	direct	Aco012175.1	AT3G14200.1
AcG10	CDF3	direct	Aco012175.1	AT3G14200.1
AcG10	RVE1	direct	Aco012175.1	AT3G14200.1
AcG10	CDF2	direct	Aco012175.1	AT3G14200.1
common	CDF3	direct	Aco012258.1	AT2G41900.1
common	LHY1	direct	Aco012259.1	AT2G41900.1		TF
common	CCA1	direct	Aco012259.1	AT2G41900.1		TF
common	RVE1	direct	Aco012259.1	AT2G41900.1		TF
common	CDF3	direct	Aco012297.1
common	PIF3	direct	Aco012301.1	AT3G18830.1	PLT5,PMT5
common	PIF1	direct	Aco012301.1	AT3G18830.1	PLT5,PMT5
common	CDF3	direct	Aco012301.1	AT3G18830.1	PLT5,PMT5
common	CDF2	direct	Aco012301.1	AT3G18830.1	PLT5,PMT5
common	CDF3	direct	Aco012309.1	AT4G36710.1		TF
common	CDF2	direct	Aco012343.1
common	LHY1	direct	Aco012361.1	AT5G67370.1
common	PIF3	direct	Aco012361.1	AT5G67370.1
common	PIF1	direct	Aco012361.1	AT5G67370.1
common	CDF3	direct	Aco012361.1	AT5G67370.1
common	PIF3	direct	Aco012362.1	AT4G37470.1
common	PIF1	direct	Aco012362.1	AT4G37470.1
common	CDF3	direct	Aco012362.1	AT4G37470.1
common	CDF2	direct	Aco012362.1	AT4G37470.1
common	PIF1	direct	Aco012365.1	AT4G24220.1	AWI31,VEP1
common	CDF3	direct	Aco012365.1	AT4G24220.1	AWI31,VEP1
common	LHY1	direct	Aco012389.1	AT2G03420.1
common	RVE1	direct	Aco012389.1	AT2G03420.1
common	LHY1	direct	Aco012435.1	AT5G35790.1	G6PD1
common	CCA1	direct	Aco012435.1	AT5G35790.1	G6PD1
common	RVE1	direct	Aco012435.1	AT5G35790.1	G6PD1
common	RVE1	direct	Aco012442.1	AT3G50685.1
common	CDF3	direct	Aco012469.1	AT2G29970.1
common	CDF2	direct	Aco012469.1	AT2G29970.1
common	CDF3	direct	Aco012497.1	AT1G07010.1
common	CDF2	direct	Aco012497.1	AT1G07010.1
common	CCA1	direct	Aco012533.1	AT5G58380.1	CIPK10,PKS2,SIP1,SNRK3.8
common	CDF3	direct	Aco012533.1	AT5G58380.1	CIPK10,PKS2,SIP1,SNRK3.8
common	CDF2	direct	Aco012533.1	AT5G58380.1	CIPK10,PKS2,SIP1,SNRK3.8
common	CDF3	direct	Aco012539.1	AT3G51630.1	WNK5,ZIK1
common	PIF3	direct	Aco012566.1	AT3G08570.1
common	PIF1	direct	Aco012566.1	AT3G08570.1
common	CDF3	direct	Aco012566.1	AT3G08570.1
common	CDF2	direct	Aco012566.1	AT3G08570.1
common	LHY1	direct	Aco012573.1	AT4G19985.1
common	PIF1	direct	Aco012573.1	AT4G19985.1
common	CCA1	direct	Aco012573.1	AT4G19985.1
common	RVE1	direct	Aco012573.1	AT4G19985.1
common	PIF3	direct	Aco012574.1	AT5G58260.1
common	PIF1	direct	Aco012574.1	AT5G58260.1
common	CDF3	direct	Aco012574.1	AT5G58260.1
common	CDF3	direct	Aco012608.1	AT2G21530.1
common	CDF2	direct	Aco012608.1	AT2G21530.1
common	CDF3	direct	Aco012611.1	AT3G01170.1
common	CDF2	direct	Aco012611.1	AT3G01170.1
AcG10	LHY1	direct	Aco012662.1	AT1G71090.1
AcG10	CCA1	direct	Aco012662.1	AT1G71090.1
AcG10	CDF3	direct	Aco012662.1	AT1G71090.1
AcG10	RVE1	direct	Aco012662.1	AT1G71090.1
AcG10	CDF2	direct	Aco012662.1	AT1G71090.1
AcG10	LHY1	direct	Aco012669.1	AT5G52450.1
AcG10	CCA1	direct	Aco012669.1	AT5G52450.1
AcG10	CDF3	direct	Aco012669.1	AT5G52450.1
AcG10	RVE1	direct	Aco012669.1	AT5G52450.1
AcG10	CDF2	direct	Aco012669.1	AT5G52450.1
common	CDF3	direct	Aco012731.1	AT5G40270.1
common	CDF2	direct	Aco012731.1	AT5G40270.1
common	PIF3	direct	Aco012745.1	AT2G15480.2	UGT73B5
common	PIF1	direct	Aco012745.1	AT2G15480.2	UGT73B5
common	CDF3	direct	Aco012745.1	AT2G15480.2	UGT73B5
common	CDF2	direct	Aco012745.1	AT2G15480.2	UGT73B5
common	PIF3	direct	Aco012746.1	AT4G34135.1	UGT73B2
common	PIF1	direct	Aco012746.1	AT4G34135.1	UGT73B2
common	CDF3	direct	Aco012746.1	AT4G34135.1	UGT73B2
common	CDF3	direct	Aco012752.1	AT2G15490.1	UGT73B4
common	CDF3	direct	Aco012757.1	AT1G23530.1
common	CDF3	direct	Aco012788.1	AT3G18240.1
AcG10	LHY1	direct	Aco012798.1	AT5G23240.1
AcG10	PIF3	direct	Aco012798.1	AT5G23240.1
AcG10	CCA1	direct	Aco012798.1	AT5G23240.1
AcG10	CDF3	direct	Aco012798.1	AT5G23240.1
AcG10	RVE1	direct	Aco012798.1	AT5G23240.1
AcG10	CDF2	direct	Aco012798.1	AT5G23240.1
common	CDF3	direct	Aco012799.1	AT1G10760.1	GWD,GWD1,SEX1,SOP,SOP1
common	CDF3	direct	Aco012801.1	AT1G51690.1	ATB ALPHA,B ALPHA
common	LHY1	direct	Aco012816.1	AT4G00050.1	UNE10	TF	cycling in green
common	PIF3	direct	Aco012816.1	AT4G00050.1	UNE10	TF	cycling in green
common	CCA1	direct	Aco012816.1	AT4G00050.1	UNE10	TF	cycling in green
common	CDF3	direct	Aco012816.1	AT4G00050.1	UNE10	TF	cycling in green
common	RVE1	direct	Aco012816.1	AT4G00050.1	UNE10	TF	cycling in green
common	CDF2	direct	Aco012816.1	AT4G00050.1	UNE10	TF	cycling in green
common	CDF2	direct	Aco012817.1	AT5G07670.1
common	CDF3	direct	Aco012827.1	AT4G17360.1
common	LHY1	direct	Aco012909.1	AT4G18020.1	PRR2	TF	cycling in both
common	PIF3	direct	Aco012912.1	AT3G17668.1	ENA
common	PIF1	direct	Aco012912.1	AT3G17668.1	ENA
common	LHY1	direct	Aco012931.1	AT5G47060.1
common	CDF3	direct	Aco012931.1	AT5G47060.1
common	RVE1	direct	Aco012931.1	AT5G47060.1
common	CDF3	direct	Aco013002.1	AT5G17230.2	PSY
common	CDF2	direct	Aco013002.1	AT5G17230.2	PSY
common	PIF3	direct	Aco013012.1	AT1G42550.1	PMI1
common	PIF1	direct	Aco013012.1	AT1G42550.1	PMI1
common	CDF3	direct	Aco013030.1	AT4G37420.1
common	LHY1	direct	Aco013074.1	AT3G26782.1
common	CCA1	direct	Aco013074.1	AT3G26782.1
common	RVE1	direct	Aco013074.1	AT3G26782.1
common	CDF2	direct	Aco013074.1	AT3G26782.1
common	CDF3	direct	Aco013075.1	AT1G76100.1	PETE1
common	RVE1	direct	Aco013075.1	AT1G76100.1	PETE1
common	CDF2	direct	Aco013075.1	AT1G76100.1	PETE1
common	CDF3	direct	Aco013094.1	AT1G20110.1
common	LHY1	direct	Aco013111.1	AT4G34950.1
common	PIF1	direct	Aco013111.1	AT4G34950.1
common	CCA1	direct	Aco013111.1	AT4G34950.1
common	CDF3	direct	Aco013111.1	AT4G34950.1
common	RVE1	direct	Aco013111.1	AT4G34950.1
common	LHY1	direct	Aco013116.1	AT5G47040.1	LON2
common	PIF1	direct	Aco013116.1	AT5G47040.1	LON2
common	CDF3	direct	Aco013116.1	AT5G47040.1	LON2
common	RVE1	direct	Aco013116.1	AT5G47040.1	LON2
AcG10	LHY1	direct	Aco013134.1	AT4G12300.1	CYP706A4
AcG10	CCA1	direct	Aco013134.1	AT4G12300.1	CYP706A4
AcG10	RVE1	direct	Aco013134.1	AT4G12300.1	CYP706A4
common	CDF2	direct	Aco013134.1	AT4G12300.1	CYP706A4
AcG10	LHY1	direct	Aco013137.1	AT5G24470.1	PRR5	TF	cycling in both
AcG10	PIF1	direct	Aco013137.1	AT5G24470.1	PRR5	TF	cycling in both
AcG10	CCA1	direct	Aco013137.1	AT5G24470.1	PRR5	TF	cycling in both
AcG10	CDF3	direct	Aco013137.1	AT5G24470.1	PRR5	TF	cycling in both
AcG10	RVE1	direct	Aco013137.1	AT5G24470.1	PRR5	TF	cycling in both
common	LHY1	direct	Aco013152.1
common	CDF3	direct	Aco013152.1
common	RVE1	direct	Aco013152.1
common	LHY1	direct	Aco013169.1	AT1G64860.1	RPOD1,SIG1,SIG2,SIGA,SIGB
common	PIF3	direct	Aco013169.1	AT1G64860.1	RPOD1,SIG1,SIG2,SIGA,SIGB
common	CCA1	direct	Aco013169.1	AT1G64860.1	RPOD1,SIG1,SIG2,SIGA,SIGB
common	CDF3	direct	Aco013169.1	AT1G64860.1	RPOD1,SIG1,SIG2,SIGA,SIGB
common	RVE1	direct	Aco013169.1	AT1G64860.1	RPOD1,SIG1,SIG2,SIGA,SIGB
common	CDF2	direct	Aco013169.1	AT1G64860.1	RPOD1,SIG1,SIG2,SIGA,SIGB
common	CDF3	direct	Aco013210.1	AT5G40405.1
AcG2	LHY1	direct	Aco013228.1	AT2G46830.1	CCA1	TF	cycling in both
common	LHY1	direct	Aco013228.1	AT2G46830.1	CCA1	TF	cycling in both
AcG2	CCA1	direct	Aco013228.1	AT2G46830.1	CCA1	TF	cycling in both
common	CCA1	direct	Aco013228.1	AT2G46830.1	CCA1	TF	cycling in both
AcG2	CDF3	direct	Aco013228.1	AT2G46830.1	CCA1	TF	cycling in both
common	CDF3	direct	Aco013228.1	AT2G46830.1	CCA1	TF	cycling in both
AcG2	RVE1	direct	Aco013228.1	AT2G46830.1	CCA1	TF	cycling in both
common	RVE1	direct	Aco013228.1	AT2G46830.1	CCA1	TF	cycling in both
common	CDF2	direct	Aco013228.1	AT2G46830.1	CCA1	TF	cycling in both
common	LHY1	direct	Aco013238.1	AT4G01280.2	RVE6-5	TF
common	CCA1	direct	Aco013238.1	AT4G01280.2	RVE6-5	TF
common	CDF3	direct	Aco013238.1	AT4G01280.2	RVE6-5	TF
common	RVE1	direct	Aco013238.1	AT4G01280.2	RVE6-5	TF
common	CDF2	direct	Aco013238.1	AT4G01280.2	RVE6-5	TF
common	CDF3	direct	Aco013288.1	AT1G64940.1	CYP89A6
common	LHY1	direct	Aco013317.1	AT4G37930.1	SHM1,SHMT1,STM
common	CCA1	direct	Aco013317.1	AT4G37930.1	SHM1,SHMT1,STM
common	CDF3	direct	Aco013317.1	AT4G37930.1	SHM1,SHMT1,STM
common	CDF2	direct	Aco013317.1	AT4G37930.1	SHM1,SHMT1,STM
common	LHY1	direct	Aco013318.1	AT2G23450.1
common	CDF3	direct	Aco013318.1	AT2G23450.1
common	CDF2	direct	Aco013318.1	AT2G23450.1
common	LHY1	direct	Aco013330.1	AT4G34350.1	CLB6,HDR,ISPH
common	CDF3	direct	Aco013330.1	AT4G34350.1	CLB6,HDR,ISPH
common	RVE1	direct	Aco013330.1	AT4G34350.1	CLB6,HDR,ISPH
common	CDF2	direct	Aco013330.1	AT4G34350.1	CLB6,HDR,ISPH
common	PIF1	direct	Aco013334.1	AT1G49975.1
common	CDF3	direct	Aco013336.1	AT1G73280.1	scpl3
common	CDF3	direct	Aco013353.1	AT5G65820.1
common	CDF2	direct	Aco013469.1	AT4G30480.2
common	LHY1	direct	Aco013489.1	AT3G07310.1
common	PIF3	direct	Aco013489.1	AT3G07310.1
common	PIF1	direct	Aco013489.1	AT3G07310.1
common	CCA1	direct	Aco013489.1	AT3G07310.1
common	CDF3	direct	Aco013489.1	AT3G07310.1
common	RVE1	direct	Aco013489.1	AT3G07310.1
common	CDF2	direct	Aco013489.1	AT3G07310.1
common	CDF3	direct	Aco013505.1	AT5G36250.1
common	CDF2	direct	Aco013505.1	AT5G36250.1
common	LHY1	direct	Aco013529.1	AT3G27540.1
common	PIF3	direct	Aco013529.1	AT3G27540.1
common	PIF1	direct	Aco013529.1	AT3G27540.1
common	CCA1	direct	Aco013529.1	AT3G27540.1
common	CDF3	direct	Aco013529.1	AT3G27540.1
common	RVE1	direct	Aco013529.1	AT3G27540.1
common	LHY1	direct	Aco013534.1	AT3G26085.3
common	CCA1	direct	Aco013534.1	AT3G26085.3
common	CDF3	direct	Aco013534.1	AT3G26085.3
common	RVE1	direct	Aco013534.1	AT3G26085.3
common	CDF2	direct	Aco013534.1	AT3G26085.3
common	CCA1	direct	Aco013566.1	AT2G37920.1	emb1513
common	LHY1	direct	Aco013604.1	AT3G11620.1
common	RVE1	direct	Aco013604.1	AT3G11620.1
common	CDF3	direct	Aco013642.1	AT3G05900.1
common	CDF3	direct	Aco013643.1	AT1G09530.2	PIF3	TF	cycling in green
common	CDF3	direct	Aco013653.1	AT1G75250.1	RL6,RSM3
common	CDF2	direct	Aco013653.1	AT1G75250.1	RL6,RSM3
common	CDF3	direct	Aco013704.1	AT5G49470.3
common	CDF2	direct	Aco013704.1	AT5G49470.3
common	CDF3	direct	Aco013707.1	AT3G17020.1
common	CDF2	direct	Aco013707.1	AT3G17020.1
common	LHY1	direct	Aco013788.1	AT5G52030.2
common	CCA1	direct	Aco013788.1	AT5G52030.2
common	RVE1	direct	Aco013788.1	AT5G52030.2
common	CDF3	direct	Aco013886.1	AT3G61060.1	PP2-A13
common	LHY1	direct	Aco013892.1	AT1G01820.1	PEX11C
common	CDF3	direct	Aco013892.1	AT1G01820.1	PEX11C
common	RVE1	direct	Aco013892.1	AT1G01820.1	PEX11C
common	LHY1	direct	Aco013935.1	AT5G43330.1	MDH	photo
common	CDF3	direct	Aco013935.1	AT5G43330.1	MDH	photo
common	RVE1	direct	Aco013935.1	AT5G43330.1	MDH	photo
common	CDF3	direct	Aco013984.1	AT4G03210.1	XTH9
common	LHY1	direct	Aco014000.1
common	CCA1	direct	Aco014000.1
common	CDF3	direct	Aco014000.1
common	RVE1	direct	Aco014000.1
common	LHY1	direct	Aco014001.1	AT5G22300.1	NIT4
common	CCA1	direct	Aco014001.1	AT5G22300.1	NIT4
common	RVE1	direct	Aco014001.1	AT5G22300.1	NIT4
common	CDF3	direct	Aco014004.1	AT1G55805.1
common	RVE1	direct	Aco014004.1	AT1G55805.1
common	CDF2	direct	Aco014004.1	AT1G55805.1
common	CDF3	direct	Aco014006.1	AT1G05460.1	SDE3
common	CDF2	direct	Aco014006.1	AT1G05460.1	SDE3
common	PIF3	direct	Aco014012.1	AT3G60780.1
common	PIF1	direct	Aco014012.1	AT3G60780.1
common	CDF3	direct	Aco014012.1	AT3G60780.1
common	LHY1	direct	Aco014017.1	AT4G12290.1
common	PIF3	direct	Aco014017.1	AT4G12290.1
common	CCA1	direct	Aco014017.1	AT4G12290.1
common	CDF3	direct	Aco014017.1	AT4G12290.1
common	RVE1	direct	Aco014017.1	AT4G12290.1
common	LHY1	direct	Aco014022.1	AT1G64720.1	CP5
common	CCA1	direct	Aco014022.1	AT1G64720.1	CP5
common	CDF3	direct	Aco014022.1	AT1G64720.1	CP5
common	RVE1	direct	Aco014022.1	AT1G64720.1	CP5
common	CDF2	direct	Aco014022.1	AT1G64720.1	CP5
common	PIF3	direct	Aco014023.1	AT1G01090.1	PDH-E1 ALPHA
common	PIF1	direct	Aco014023.1	AT1G01090.1	PDH-E1 ALPHA
common	PIF3	direct	Aco014055.1	AT4G39080.1	VHA-A3
common	PIF1	direct	Aco014055.1	AT4G39080.1	VHA-A3
common	CDF2	direct	Aco014055.1	AT4G39080.1	VHA-A3
common	PIF3	direct	Aco014094.1	AT1G07230.1	NPC1
common	CDF3	direct	Aco014094.1	AT1G07230.1	NPC1
common	CDF2	direct	Aco014094.1	AT1G07230.1	NPC1
common	LHY1	direct	Aco014095.1	AT4G13510.1	AMT1;1
common	CCA1	direct	Aco014095.1	AT4G13510.1	AMT1;1
common	CDF3	direct	Aco014095.1	AT4G13510.1	AMT1;1
common	RVE1	direct	Aco014095.1	AT4G13510.1	AMT1;1
common	CDF3	direct	Aco014116.1	AT3G09050.1
common	PIF3	direct	Aco014119.1	AT3G55800.1	SBPASE
common	PIF1	direct	Aco014119.1	AT3G55800.1	SBPASE
common	CDF3	direct	Aco014119.1	AT3G55800.1	SBPASE
common	CDF2	direct	Aco014119.1	AT3G55800.1	SBPASE
common	PIF3	direct	Aco014135.1	AT5G05840.1
common	PIF1	direct	Aco014135.1	AT5G05840.1
common	PIF3	direct	Aco014174.1
common	PIF1	direct	Aco014174.1
common	CDF3	direct	Aco014174.1
common	CDF2	direct	Aco014174.1
common	PIF3	direct	Aco014264.1	AT3G15760.1
common	PIF1	direct	Aco014264.1	AT3G15760.1
common	CDF3	direct	Aco014264.1	AT3G15760.1
common	CDF2	direct	Aco014264.1	AT3G15760.1
common	LHY1	direct	Aco014271.1	AT2G26670.1	GUN2,HO1,HY1,HY6,TED4
common	CDF3	direct	Aco014271.1	AT2G26670.1	GUN2,HO1,HY1,HY6,TED4
common	RVE1	direct	Aco014271.1	AT2G26670.1	GUN2,HO1,HY1,HY6,TED4
common	CDF3	direct	Aco014292.1	AT2G28830.1	PUB12
common	CDF2	direct	Aco014314.1	AT5G11330.1
common	PIF3	direct	Aco014330.1	AT3G62160.1
common	PIF1	direct	Aco014330.1	AT3G62160.1
common	CDF3	direct	Aco014364.1	AT3G01470.1	HB1,HAT5,HB-1,HD-ZIP-1	TF	cycling in green
common	CDF2	direct	Aco014364.1	AT3G01470.1	HB1,HAT5,HB-1,HD-ZIP-1	TF	cycling in green
common	PIF3	direct	Aco014374.1	AT1G10500.1	CPISCA
common	PIF1	direct	Aco014374.1	AT1G10500.1	CPISCA
common	CDF3	direct	Aco014374.1	AT1G10500.1	CPISCA
common	RVE1	direct	Aco014374.1	AT1G10500.1	CPISCA
common	CDF2	direct	Aco014374.1	AT1G10500.1	CPISCA
common	CDF3	direct	Aco014405.1	AT1G03510.1
common	CDF3	direct	Aco014433.1	AT4G03260.1
common	CDF2	direct	Aco014433.1	AT4G03260.1
common	LHY1	direct	Aco014452.1	AT3G01440.1	PQL1,PQL2
common	CDF3	direct	Aco014452.1	AT3G01440.1	PQL1,PQL2
common	RVE1	direct	Aco014452.1	AT3G01440.1	PQL1,PQL2
common	CDF2	direct	Aco014455.1	AT3G20680.1
common	CDF3	direct	Aco014469.1
common	CDF2	direct	Aco014469.1
common	PIF3	direct	Aco014549.1	AT2G23420.1	NAPRT2
common	PIF1	direct	Aco014549.1	AT2G23420.1	NAPRT2
common	CDF3	direct	Aco014549.1	AT2G23420.1	NAPRT2
common	CDF2	direct	Aco014549.1	AT2G23420.1	NAPRT2
common	LHY1	direct	Aco014553.1	AT1G77590.1	LACS9
common	PIF1	direct	Aco014553.1	AT1G77590.1	LACS9
common	CCA1	direct	Aco014553.1	AT1G77590.1	LACS9
common	CDF3	direct	Aco014553.1	AT1G77590.1	LACS9
common	RVE1	direct	Aco014553.1	AT1G77590.1	LACS9
common	CDF2	direct	Aco014553.1	AT1G77590.1	LACS9
common	LHY1	direct	Aco014555.1	AT2G16510.1
common	CCA1	direct	Aco014555.1	AT2G16510.1
common	CDF3	direct	Aco014555.1	AT2G16510.1
common	RVE1	direct	Aco014555.1	AT2G16510.1
common	CDF2	direct	Aco014555.1	AT2G16510.1
common	CDF3	direct	Aco014599.1	AT4G02750.1
common	LHY1	direct	Aco014602.1	AT5G20190.1
common	PIF3	direct	Aco014602.1	AT5G20190.1
common	PIF1	direct	Aco014602.1	AT5G20190.1
common	CCA1	direct	Aco014602.1	AT5G20190.1
common	CDF3	direct	Aco014602.1	AT5G20190.1
common	RVE1	direct	Aco014602.1	AT5G20190.1
common	CDF2	direct	Aco014602.1	AT5G20190.1
common	LHY1	direct	Aco014686.1	AT5G39660.1	CDF2	TF	cycling in green
common	CCA1	direct	Aco014686.1	AT5G39660.1	CDF2	TF	cycling in green
common	CDF3	direct	Aco014686.1	AT5G39660.1	CDF2	TF	cycling in green
common	RVE1	direct	Aco014686.1	AT5G39660.1	CDF2	TF	cycling in green
common	CDF2	direct	Aco014686.1	AT5G39660.1	CDF2	TF	cycling in green
common	PIF3	direct	Aco014713.1	AT5G64940.1	ATH13,ATOSA1,OSA1
common	PIF1	direct	Aco014713.1	AT5G64940.1	ATH13,ATOSA1,OSA1
common	CDF3	direct	Aco014713.1	AT5G64940.1	ATH13,ATOSA1,OSA1
common	LHY1	direct	Aco014763.1	AT1G07700.1
common	CCA1	direct	Aco014763.1	AT1G07700.1
common	CDF3	direct	Aco014763.1	AT1G07700.1
common	RVE1	direct	Aco014763.1	AT1G07700.1
common	CDF2	direct	Aco014763.1	AT1G07700.1
common	CDF3	direct	Aco014801.1	AT4G14910.1	HISN5B
common	CDF3	direct	Aco014837.1	AT1G30260.1
common	PIF3	direct	Aco014841.1	AT5G39350.1
common	PIF1	direct	Aco014841.1	AT5G39350.1
common	CDF3	direct	Aco014841.1	AT5G39350.1
common	CDF2	direct	Aco014841.1	AT5G39350.1
common	PIF3	direct	Aco014842.1	AT1G11860.1
common	CDF3	direct	Aco014842.1	AT1G11860.1
common	CDF3	direct	Aco014843.1	AT1G11840.6	GLX1
common	CDF3	direct	Aco014859.1	AT4G27030.1	FAD4,FADA
common	CDF2	direct	Aco014859.1	AT4G27030.1	FAD4,FADA
common	CCA1	direct	Aco014864.1	AT5G54800.1	GPT1
common	CDF3	direct	Aco014864.1	AT5G54800.1	GPT1
common	RVE1	direct	Aco014864.1	AT5G54800.1	GPT1
common	CDF2	direct	Aco014864.1	AT5G54800.1	GPT1
common	LHY1	direct	Aco014882.1	AT1G11530.1	CXXS1
common	CCA1	direct	Aco014882.1	AT1G11530.1	CXXS1
common	CDF3	direct	Aco014882.1	AT1G11530.1	CXXS1
common	RVE1	direct	Aco014882.1	AT1G11530.1	CXXS1
common	CDF2	direct	Aco014882.1	AT1G11530.1	CXXS1
common	CDF3	direct	Aco014924.1	AT4G15545.1
common	CDF2	direct	Aco014924.1	AT4G15545.1
common	LHY1	direct	Aco014987.1	AT3G12320.1
common	CDF3	direct	Aco014987.1	AT3G12320.1
common	RVE1	direct	Aco014987.1	AT3G12320.1
common	CDF2	direct	Aco014987.1	AT3G12320.1
common	PIF3	direct	Aco015023.1	AT2G41000.1
common	PIF3	direct	Aco015042.1	AT4G00650.1	FLA,FRI
common	PIF1	direct	Aco015042.1	AT4G00650.1	FLA,FRI
common	CDF3	direct	Aco015069.1	AT1G01630.1
common	LHY1	direct	Aco015073.1	AT5G62000.2	ARF1-BP,ARF2,HSS,ORE14	TF	cycling in green
common	PIF3	direct	Aco015073.1	AT5G62000.2	ARF1-BP,ARF2,HSS,ORE14	TF	cycling in green
common	PIF1	direct	Aco015073.1	AT5G62000.2	ARF1-BP,ARF2,HSS,ORE14	TF	cycling in green
common	CCA1	direct	Aco015073.1	AT5G62000.2	ARF1-BP,ARF2,HSS,ORE14	TF	cycling in green
common	CDF3	direct	Aco015073.1	AT5G62000.2	ARF1-BP,ARF2,HSS,ORE14	TF	cycling in green
common	RVE1	direct	Aco015073.1	AT5G62000.2	ARF1-BP,ARF2,HSS,ORE14	TF	cycling in green
common	LHY1	direct	Aco015076.1	AT5G50920.1	CLPC,CLPC1,DCA1,HSP93-V	TF	cycling in both
common	CCA1	direct	Aco015076.1	AT5G50920.1	CLPC,CLPC1,DCA1,HSP93-V	TF	cycling in both
common	RVE1	direct	Aco015076.1	AT5G50920.1	CLPC,CLPC1,DCA1,HSP93-V	TF	cycling in both
common	CDF2	direct	Aco015084.1	AT5G50850.1	MAB1
common	PIF3	direct	Aco015093.1	AT1G27950.1	LTPG1
common	CDF3	direct	Aco015093.1	AT1G27950.1	LTPG1
common	RVE1	direct	Aco015093.1	AT1G27950.1	LTPG1
common	CDF2	direct	Aco015093.1	AT1G27950.1	LTPG1
common	CDF3	direct	Aco015097.1	AT3G01930.2
common	CDF2	direct	Aco015097.1	AT3G01930.2
common	CDF3	direct	Aco015103.1	AT1G27290.1
common	LHY1	direct	Aco015104.1	AT1G26310.1	AGL10,CAL,CAL1	TF	cycling in both
common	PIF3	direct	Aco015104.1	AT1G26310.1	AGL10,CAL,CAL1	TF	cycling in both
common	PIF1	direct	Aco015104.1	AT1G26310.1	AGL10,CAL,CAL1	TF	cycling in both
common	CCA1	direct	Aco015104.1	AT1G26310.1	AGL10,CAL,CAL1	TF	cycling in both
common	CDF3	direct	Aco015104.1	AT1G26310.1	AGL10,CAL,CAL1	TF	cycling in both
common	RVE1	direct	Aco015104.1	AT1G26310.1	AGL10,CAL,CAL1	TF	cycling in both
common	CDF2	direct	Aco015104.1	AT1G26310.1	AGL10,CAL,CAL1	TF	cycling in both
common	LHY1	direct	Aco015119.1	AT1G12220.2	RPS5
common	CCA1	direct	Aco015119.1	AT1G12220.2	RPS5
common	CDF3	direct	Aco015119.1	AT1G12220.2	RPS5
common	RVE1	direct	Aco015119.1	AT1G12220.2	RPS5
common	CDF2	direct	Aco015160.1	AT5G58950.1
common	LHY1	direct	Aco015269.1	AT2G04700.1
common	CCA1	direct	Aco015269.1	AT2G04700.1
common	CDF3	direct	Aco015269.1	AT2G04700.1
common	RVE1	direct	Aco015269.1	AT2G04700.1
common	CDF2	direct	Aco015269.1	AT2G04700.1
common	PIF1	direct	Aco015317.1	AT1G31220.1
common	CDF3	direct	Aco015317.1	AT1G31220.1
common	LHY1	direct	Aco015352.1	AT1G76450.1
common	CCA1	direct	Aco015352.1	AT1G76450.1
common	CDF3	direct	Aco015352.1	AT1G76450.1
common	RVE1	direct	Aco015352.1	AT1G76450.1
common	CDF2	direct	Aco015359.1	AT2G17420.1	NTR2,NTRA
common	LHY1	direct	Aco015361.1	AT5G42370.1
common	PIF3	direct	Aco015361.1	AT5G42370.1
common	PIF1	direct	Aco015361.1	AT5G42370.1
common	CCA1	direct	Aco015361.1	AT5G42370.1
common	CDF3	direct	Aco015361.1	AT5G42370.1
common	RVE1	direct	Aco015361.1	AT5G42370.1
common	CDF2	direct	Aco015361.1	AT5G42370.1
common	PIF3	direct	Aco015367.1	AT2G38170.1	CAX1,RCI4
common	PIF1	direct	Aco015367.1	AT2G38170.1	CAX1,RCI4
common	CDF3	direct	Aco015367.1	AT2G38170.1	CAX1,RCI4
common	CDF2	direct	Aco015367.1	AT2G38170.1	CAX1,RCI4
common	PIF3	direct	Aco015368.1
common	CCA1	direct	Aco015368.1
common	CDF2	direct	Aco015368.1
common	CDF3	direct	Aco015374.1	AT2G29670.1
common	PIF3	direct	Aco015398.1	AT2G38050.1	DET2,DWF6
common	PIF1	direct	Aco015398.1	AT2G38050.1	DET2,DWF6
common	CDF2	direct	Aco015398.1	AT2G38050.1	DET2,DWF6
common	CDF3	direct	Aco015434.1	AT3G23160.1
common	LHY1	direct	Aco015436.1	AT2G39730.1	RCA
common	PIF3	direct	Aco015436.1	AT2G39730.1	RCA
common	PIF1	direct	Aco015436.1	AT2G39730.1	RCA
common	CCA1	direct	Aco015436.1	AT2G39730.1	RCA
common	CDF3	direct	Aco015436.1	AT2G39730.1	RCA
common	RVE1	direct	Aco015436.1	AT2G39730.1	RCA
common	CDF3	direct	Aco015460.1	AT4G31360.1
common	CDF2	direct	Aco015460.1	AT4G31360.1
AcG10	CDF3	direct	Aco015466.1	AT5G02500.1	HSC70,HSC70-1,HSP70-1
AcG10	CDF2	direct	Aco015466.1	AT5G02500.1	HSC70,HSC70-1,HSP70-1
common	LHY1	direct	Aco015474.1	AT2G28710.1
common	CDF3	direct	Aco015474.1	AT2G28710.1
common	RVE1	direct	Aco015474.1	AT2G28710.1
common	PIF3	direct	Aco015482.1	AT5G59750.1
common	CDF3	direct	Aco015511.1	AT2G46100.1
common	CDF2	direct	Aco015511.1	AT2G46100.1
common	LHY1	direct	Aco015532.1	AT1G75630.2	AVA-P4
common	CCA1	direct	Aco015532.1	AT1G75630.2	AVA-P4
common	RVE1	direct	Aco015532.1	AT1G75630.2	AVA-P4
common	LHY1	direct	Aco015535.1	AT2G16500.1	ADC1,ARGDC,ARGDC1,SPE1
common	CCA1	direct	Aco015535.1	AT2G16500.1	ADC1,ARGDC,ARGDC1,SPE1
common	CDF3	direct	Aco015535.1	AT2G16500.1	ADC1,ARGDC,ARGDC1,SPE1
common	RVE1	direct	Aco015535.1	AT2G16500.1	ADC1,ARGDC,ARGDC1,SPE1
common	CDF2	direct	Aco015560.1	AT5G62140.1
common	CDF3	direct	Aco015609.1	AT1G61520.3	LHCA3
common	RVE1	direct	Aco015609.1	AT1G61520.3	LHCA3
common	CDF2	direct	Aco015609.1	AT1G61520.3	LHCA3
common	LHY1	direct	Aco015624.1	AT5G35700.1	FIM2
common	CCA1	direct	Aco015624.1	AT5G35700.1	FIM2
common	CDF3	direct	Aco015624.1	AT5G35700.1	FIM2
common	RVE1	direct	Aco015624.1	AT5G35700.1	FIM2
common	CDF2	direct	Aco015624.1	AT5G35700.1	FIM2
common	LHY1	direct	Aco015718.1	AT4G11960.1	PGRL1B
common	PIF3	direct	Aco015718.1	AT4G11960.1	PGRL1B
common	PIF1	direct	Aco015718.1	AT4G11960.1	PGRL1B
common	CCA1	direct	Aco015718.1	AT4G11960.1	PGRL1B
common	CDF3	direct	Aco015718.1	AT4G11960.1	PGRL1B
common	RVE1	direct	Aco015718.1	AT4G11960.1	PGRL1B
common	CDF2	direct	Aco015718.1	AT4G11960.1	PGRL1B
common	LHY1	direct	Aco015723.1	AT2G21370.1	XK-1,XK1
common	CCA1	direct	Aco015723.1	AT2G21370.1	XK-1,XK1
common	CDF3	direct	Aco015723.1	AT2G21370.1	XK-1,XK1
common	RVE1	direct	Aco015723.1	AT2G21370.1	XK-1,XK1
common	CDF2	direct	Aco015723.1	AT2G21370.1	XK-1,XK1
common	PIF3	direct	Aco015777.1	AT1G51110.1
common	PIF1	direct	Aco015777.1	AT1G51110.1
common	CDF3	direct	Aco015777.1	AT1G51110.1
common	CDF2	direct	Aco015777.1	AT1G51110.1
common	LHY1	direct	Aco015799.1	AT1G76080.1	CDSP32
common	CCA1	direct	Aco015799.1	AT1G76080.1	CDSP32
common	RVE1	direct	Aco015799.1	AT1G76080.1	CDSP32
common	CDF3	direct	Aco015800.1	AT3G02710.1
common	CDF3	direct	Aco015842.1	AT3G18890.1
common	CDF2	direct	Aco015842.1	AT3G18890.1
common	CDF3	direct	Aco015854.1	AT5G11730.1
common	CDF2	direct	Aco015854.1	AT5G11730.1
common	PIF3	direct	Aco015858.1	AT1G27480.1
common	PIF1	direct	Aco015858.1	AT1G27480.1
common	CDF3	direct	Aco015858.1	AT1G27480.1
common	LHY1	direct	Aco015860.1	AT2G22870.1	EMB2001
common	PIF3	direct	Aco015860.1	AT2G22870.1	EMB2001
common	PIF1	direct	Aco015860.1	AT2G22870.1	EMB2001
common	CCA1	direct	Aco015860.1	AT2G22870.1	EMB2001
common	CDF3	direct	Aco015860.1	AT2G22870.1	EMB2001
common	RVE1	direct	Aco015860.1	AT2G22870.1	EMB2001
common	CDF2	direct	Aco015860.1	AT2G22870.1	EMB2001
common	PIF1	direct	Aco015863.1	AT1G76990.1	ACR3
common	CDF3	direct	Aco015863.1	AT1G76990.1	ACR3
common	CDF2	direct	Aco015863.1	AT1G76990.1	ACR3
common	CDF3	direct	Aco015866.1	AT5G65840.1
common	CDF3	direct	Aco015867.1	AT1G44920.1
common	CDF3	direct	Aco015880.1	AT5G17870.1	PSRP6
common	CDF2	direct	Aco015887.1
common	CDF3	direct	Aco016006.1	AT5G45560.1
common	CDF2	direct	Aco016006.1	AT5G45560.1
common	LHY1	direct	Aco016010.1	AT5G45540.1
common	CDF3	direct	Aco016010.1	AT5G45540.1
common	RVE1	direct	Aco016010.1	AT5G45540.1
common	LHY1	direct	Aco016023.1	AT5G42310.1
common	RVE1	direct	Aco016023.1	AT5G42310.1
common	PIF3	direct	Aco016028.1	AT4G19390.1
common	CDF3	direct	Aco016028.1	AT4G19390.1
common	CDF2	direct	Aco016061.1	AT3G27030.1
common	LHY1	direct	Aco016084.1	AT1G67480.1
common	CCA1	direct	Aco016084.1	AT1G67480.1
common	CDF3	direct	Aco016084.1	AT1G67480.1
common	RVE1	direct	Aco016084.1	AT1G67480.1
common	PIF3	direct	Aco016087.1	AT2G22070.1
common	CDF3	direct	Aco016087.1	AT2G22070.1
common	CDF2	direct	Aco016087.1	AT2G22070.1
common	LHY1	direct	Aco016098.1	AT4G12800.1	PSAL
common	CCA1	direct	Aco016098.1	AT4G12800.1	PSAL
common	CDF3	direct	Aco016098.1	AT4G12800.1	PSAL
common	RVE1	direct	Aco016098.1	AT4G12800.1	PSAL
common	LHY1	direct	Aco016099.1	AT1G10830.1	Z-ISO,Z-ISO1.1,Z-ISO1.2
common	CCA1	direct	Aco016099.1	AT1G10830.1	Z-ISO,Z-ISO1.1,Z-ISO1.2
common	CDF3	direct	Aco016099.1	AT1G10830.1	Z-ISO,Z-ISO1.1,Z-ISO1.2
common	RVE1	direct	Aco016099.1	AT1G10830.1	Z-ISO,Z-ISO1.1,Z-ISO1.2
common	CDF2	direct	Aco016099.1	AT1G10830.1	Z-ISO,Z-ISO1.1,Z-ISO1.2
common	LHY1	direct	Aco016150.1
common	CCA1	direct	Aco016150.1
common	CDF3	direct	Aco016150.1
common	RVE1	direct	Aco016150.1
common	CDF3	direct	Aco016173.1	AT1G12900.2	GAPA-2
common	CCA1	direct	Aco016175.1
common	CDF3	direct	Aco016175.1
common	CDF2	direct	Aco016175.1
common	LHY1	direct	Aco016176.1	AT3G16560.1
common	CCA1	direct	Aco016176.1	AT3G16560.1
common	CDF3	direct	Aco016176.1	AT3G16560.1
common	RVE1	direct	Aco016176.1	AT3G16560.1
common	CDF2	direct	Aco016176.1	AT3G16560.1
common	CDF3	direct	Aco016208.1	AT3G26710.1	CCB1
common	RVE1	direct	Aco016208.1	AT3G26710.1	CCB1
common	CDF2	direct	Aco016208.1	AT3G26710.1	CCB1
AcG10	CDF3	direct	Aco016277.1	AT2G45210.1
common	CDF3	direct	Aco016277.1	AT2G45210.1
AcG10	CDF2	direct	Aco016277.1	AT2G45210.1
common	PIF3	direct	Aco016349.1	AT1G10657.2
common	LHY1	direct	Aco016350.1	AT5G08410.1	FTRA2
common	PIF3	direct	Aco016350.1	AT5G08410.1	FTRA2
common	PIF1	direct	Aco016350.1	AT5G08410.1	FTRA2
common	CDF3	direct	Aco016350.1	AT5G08410.1	FTRA2
common	RVE1	direct	Aco016386.1	AT5G42810.1	IPK1
AcG10	PIF3	direct	Aco016442.1	AT3G03440.1
AcG10	PIF1	direct	Aco016442.1	AT3G03440.1
AcG10	CCA1	direct	Aco016442.1	AT3G03440.1
AcG10	CDF3	direct	Aco016442.1	AT3G03440.1
common	CDF3	direct	Aco016597.1	AT1G01490.2
common	LHY1	direct	Aco016647.1	AT1G32990.1	PRPL11
common	CCA1	direct	Aco016647.1	AT1G32990.1	PRPL11
common	CDF3	direct	Aco016647.1	AT1G32990.1	PRPL11
common	RVE1	direct	Aco016647.1	AT1G32990.1	PRPL11
common	CDF3	direct	Aco016649.1	AT1G01060.2	LHY1	TF	cycling in both
common	PIF1	direct	Aco016690.1	AT5G04610.1
common	CDF3	direct	Aco016693.1	AT2G27770.1
common	PIF1	direct	Aco016733.1	AT5G22390.1
common	CDF3	direct	Aco016733.1	AT5G22390.1
common	RVE1	direct	Aco016733.1	AT5G22390.1
common	PIF3	direct	Aco016862.1	AT3G54050.1	fructose 1,6-bisphosphatase	photo
common	PIF3	direct	Aco016863.1	AT1G53540.1
common	PIF1	direct	Aco016863.1	AT1G53540.1
common	PIF3	direct	Aco016911.1	AT5G58070.1	TIL
common	PIF1	direct	Aco016911.1	AT5G58070.1	TIL
common	CDF3	direct	Aco016911.1	AT5G58070.1	TIL
common	CDF3	direct	Aco016929.1	AT4G30950.1	FAD6,FADC,SFD4
common	CDF2	direct	Aco016929.1	AT4G30950.1	FAD6,FADC,SFD4
common	CDF2	direct	Aco017000.1	AT1G32080.1
common	PIF3	direct	Aco017010.1	AT2G32180.1	PTAC18
common	PIF1	direct	Aco017010.1	AT2G32180.1	PTAC18
common	LHY1	direct	Aco017025.1	AT5G45390.1	CLPP4,NCLPP4
common	CDF3	direct	Aco017025.1	AT5G45390.1	CLPP4,NCLPP4
common	RVE1	direct	Aco017025.1	AT5G45390.1	CLPP4,NCLPP4
common	CDF3	direct	Aco017050.1	AT1G77360.1
common	LHY1	direct	Aco017051.1	AT4G19170.1	CCD4,NCED4
common	RVE1	direct	Aco017051.1	AT4G19170.1	CCD4,NCED4
common	CDF2	direct	Aco017051.1	AT4G19170.1	CCD4,NCED4
common	CDF3	direct	Aco017052.1	AT1G75460.1
common	CDF3	direct	Aco017073.1	AT1G17680.2
common	LHY1	direct	Aco017084.1	AT4G26470.1
common	RVE1	direct	Aco017084.1	AT4G26470.1
common	PIF1	direct	Aco017135.1	AT1G76570.1
common	CDF3	direct	Aco017135.1	AT1G76570.1
common	CDF2	direct	Aco017135.1	AT1G76570.1
common	PIF3	direct	Aco017161.1	AT2G32560.1
common	CDF3	direct	Aco017181.1	AT1G09520.1
common	CDF3	direct	Aco017214.1	AT4G09650.1	ATPD
common	PIF3	direct	Aco017237.1	AT1G09815.1	POLD4
common	CDF3	direct	Aco017237.1	AT1G09815.1	POLD4
common	CDF2	direct	Aco017237.1	AT1G09815.1	POLD4
common	PIF3	direct	Aco017240.1	AT1G64890.1
common	CDF3	direct	Aco017241.1	AT5G17630.1
common	PIF3	direct	Aco017270.1	AT1G21240.1	WAK3
common	PIF1	direct	Aco017270.1	AT1G21240.1	WAK3
common	LHY1	direct	Aco017282.1	AT1G32060.1	PRK
common	PIF3	direct	Aco017282.1	AT1G32060.1	PRK
common	PIF1	direct	Aco017282.1	AT1G32060.1	PRK
common	CDF3	direct	Aco017282.1	AT1G32060.1	PRK
common	RVE1	direct	Aco017282.1	AT1G32060.1	PRK
common	LHY1	direct	Aco017325.1	AT3G26580.1
common	CCA1	direct	Aco017325.1	AT3G26580.1
common	RVE1	direct	Aco017325.1	AT3G26580.1
common	PIF1	direct	Aco017332.1	AT1G13570.1
common	LHY1	direct	Aco017335.1	AT1G65230.1
common	PIF1	direct	Aco017335.1	AT1G65230.1
common	CCA1	direct	Aco017335.1	AT1G65230.1
common	CDF3	direct	Aco017335.1	AT1G65230.1
common	RVE1	direct	Aco017335.1	AT1G65230.1
common	CDF2	direct	Aco017335.1	AT1G65230.1
common	LHY1	direct	Aco017337.1	AT5G16400.1	ATF2,TRXF2
common	CCA1	direct	Aco017337.1	AT5G16400.1	ATF2,TRXF2
common	CDF3	direct	Aco017337.1	AT5G16400.1	ATF2,TRXF2
common	RVE1	direct	Aco017337.1	AT5G16400.1	ATF2,TRXF2
common	CDF2	direct	Aco017337.1	AT5G16400.1	ATF2,TRXF2
common	LHY1	direct	Aco017369.1
common	RVE1	direct	Aco017369.1
common	CDF3	direct	Aco017378.1	AT1G04920.1	SPS3F
AcG10	CDF3	direct	Aco017389.1
common	PIF3	direct	Aco017429.1	AT2G39210.1
common	CDF3	direct	Aco017429.1	AT2G39210.1
common	CDF2	direct	Aco017429.1	AT2G39210.1
common	CDF3	direct	Aco017506.1	AT5G52960.1
common	CDF2	direct	Aco017506.1	AT5G52960.1
AcG10	CDF3	direct	Aco017533.1	AT1G62660.1	AI	photo
AcG10	CDF3	direct	Aco017534.1	AT4G12420.1	SKU5
common	LHY1	direct	Aco017542.1	AT2G46915.1
common	PIF3	direct	Aco017542.1	AT2G46915.1
common	PIF1	direct	Aco017542.1	AT2G46915.1
common	CCA1	direct	Aco017542.1	AT2G46915.1
common	CDF3	direct	Aco017542.1	AT2G46915.1
common	RVE1	direct	Aco017542.1	AT2G46915.1
common	CDF2	direct	Aco017542.1	AT2G46915.1
common	CDF3	direct	Aco017603.1	AT5G37475.1
common	CDF2	direct	Aco017603.1	AT5G37475.1
common	LHY1	direct	Aco017705.1	AT1G44575.1	NPQ4,PSBS
common	CCA1	direct	Aco017705.1	AT1G44575.1	NPQ4,PSBS
common	CDF3	direct	Aco017705.1	AT1G44575.1	NPQ4,PSBS
common	RVE1	direct	Aco017705.1	AT1G44575.1	NPQ4,PSBS
common	CDF2	direct	Aco017705.1	AT1G44575.1	NPQ4,PSBS
common	CDF3	direct	Aco017741.1	AT5G51820.1	PGM	photo
common	CDF2	direct	Aco017741.1	AT5G51820.1	PGM	photo
common	LHY1	direct	Aco017761.1	AT5G18960.1	FRS12	TF	cycling in green
common	PIF3	direct	Aco017761.1	AT5G18960.1	FRS12	TF	cycling in green
common	PIF1	direct	Aco017761.1	AT5G18960.1	FRS12	TF	cycling in green
common	CCA1	direct	Aco017761.1	AT5G18960.1	FRS12	TF	cycling in green
common	CDF3	direct	Aco017761.1	AT5G18960.1	FRS12	TF	cycling in green
common	RVE1	direct	Aco017761.1	AT5G18960.1	FRS12	TF	cycling in green
common	CDF2	direct	Aco017761.1	AT5G18960.1	FRS12	TF	cycling in green
common	CDF3	direct	Aco017814.1	AT4G25050.1	ACP4
common	CDF2	direct	Aco017814.1	AT4G25050.1	ACP4
common	LHY1	direct	Aco017818.1	AT5G55125.2
common	PIF1	direct	Aco017818.1	AT5G55125.2
common	CCA1	direct	Aco017818.1	AT5G55125.2
common	RVE1	direct	Aco017818.1	AT5G55125.2
common	CDF2	direct	Aco017933.1	AT2G35660.1	CTF2A
common	PIF1	direct	Aco017979.1	AT4G32190.1
common	CCA1	direct	Aco017979.1	AT4G32190.1
common	CDF3	direct	Aco017979.1	AT4G32190.1
common	RVE1	direct	Aco017979.1	AT4G32190.1
common	CDF2	direct	Aco017979.1	AT4G32190.1
common	PIF1	direct	Aco017986.1	AT4G00585.1
common	CDF3	direct	Aco017986.1	AT4G00585.1
AcG10	LHY1	direct	Aco018073.1	AT3G48270.1	CYP71A26
common	LHY1	direct	Aco018073.1	AT3G48270.1	CYP71A26
common	PIF3	direct	Aco018073.1	AT3G48270.1	CYP71A26
common	PIF1	direct	Aco018073.1	AT3G48270.1	CYP71A26
AcG10	CCA1	direct	Aco018073.1	AT3G48270.1	CYP71A26
common	CCA1	direct	Aco018073.1	AT3G48270.1	CYP71A26
AcG10	CDF3	direct	Aco018073.1	AT3G48270.1	CYP71A26
AcG10	RVE1	direct	Aco018073.1	AT3G48270.1	CYP71A26
common	RVE1	direct	Aco018073.1	AT3G48270.1	CYP71A26
AcG10	CDF2	direct	Aco018073.1	AT3G48270.1	CYP71A26
common	LHY1	direct	Aco018091.1	AT2G31040.1
common	CCA1	direct	Aco018091.1	AT2G31040.1
common	RVE1	direct	Aco018091.1	AT2G31040.1
common	PIF3	direct	Aco018107.1
common	PIF1	direct	Aco018107.1
AcG10	CDF3	direct	Aco018107.1
common	CDF3	direct	Aco018107.1
[truncated: 543 more rows]

## Sheet: AcG2_network
source	interaction	target
CDF3	direct	CIPK14
CDF2	direct	CIPK14
LHY1	direct	CDF2
CCA1	direct	CDF2
CDF3	direct	CDF2
RVE1	direct	CDF2
CDF2	direct	CDF2
CDF3	direct	BMY3
RVE1	direct	BMY3
PIF1	direct	BT2
CDF2	direct	BT2
CCA1	direct	Aco009385
CDF3	direct	RVE1
CDF2	direct	RVE1
LHY1	direct	CCA1
CCA1	direct	CCA1
CDF3	direct	CCA1
RVE1	direct	CCA1
CDF3	direct	Aco018442
LHY1	direct	Aco019256
PIF1	direct	Aco019256
CCA1	direct	Aco019256
CDF3	direct	Aco019256
RVE1	direct	Aco019256
CCA1	direct	Aco020915
LHY1	direct	PIP5K4
CCA1	direct	PIP5K4
RVE1	direct	PIP5K4
LHY1	direct	Aco025799
CDF3	direct	Aco025799
RVE1	direct	Aco025799
CDF2	direct	Aco025799

## Sheet: AcG10_network
source	interaction	target
LHY1	direct	Aco000252
CCA1	direct	Aco000252
RVE1	direct	Aco000252
LHY1	direct	LHCA4
CCA1	direct	LHCA4
CDF3	direct	LHCA4
RVE1	direct	LHCA4
CDF2	direct	LHCA4
PIF3	direct	Aco001611
CDF3	direct	Aco001611
CDF2	direct	Aco001611
LHY1	direct	DI21
PIF3	direct	DI21
PIF1	direct	DI21
CCA1	direct	DI21
CDF3	direct	DI21
RVE1	direct	DI21
CDF2	direct	DI21
CDF3	direct	LHCB5
CDF2	direct	LHCB5
LHY1	direct	Aco003602
CDF3	direct	Aco003602
RVE1	direct	Aco003602
CDF2	direct	Aco003602
LHY1	direct	LHCB1.3
CCA1	direct	LHCB1.3
CDF3	direct	LHCB1.3
RVE1	direct	LHCB1.3
LHY1	direct	LHCB2
PIF3	direct	LHCB2
PIF1	direct	LHCB2
CCA1	direct	LHCB2
CDF3	direct	LHCB2
RVE1	direct	LHCB2
CDF3	direct	LHCB1.3
CDF2	direct	LHCB1.3
CCA1	direct	Aco005831
CDF3	direct	SUS3
CDF3	direct	Aco006400
LHY1	direct	Aco006950
CCA1	direct	Aco006950
CDF3	direct	Aco006950
RVE1	direct	Aco006950
LHY1	direct	Aco007408
RVE1	direct	Aco007408
LHY1	direct	AVP1	photo
CDF3	direct	AVP1	photo
RVE1	direct	AVP1	photo
CDF2	direct	AVP1	photo
LHY1	direct	Aco008168
CDF3	direct	Aco008168
RVE1	direct	Aco008168
CDF3	direct	FH
LHY1	direct	LHCB3
CCA1	direct	LHCB3
CDF3	direct	LHCB3
CDF3	direct	Aco009183
CDF2	direct	Aco009183
CDF3	direct	EVR
CDF3	direct	RD22
PIF3	direct	CYP71A25
PIF1	direct	CYP71A25
CDF3	direct	DBP1
LHY1	direct	Aco012175
CCA1	direct	Aco012175
CDF3	direct	Aco012175
RVE1	direct	Aco012175
CDF2	direct	Aco012175
LHY1	direct	Aco012662
CCA1	direct	Aco012662
CDF3	direct	Aco012662
RVE1	direct	Aco012662
CDF2	direct	Aco012662
LHY1	direct	Aco012669
CCA1	direct	Aco012669
CDF3	direct	Aco012669
RVE1	direct	Aco012669
CDF2	direct	Aco012669
LHY1	direct	Aco012798
PIF3	direct	Aco012798
CCA1	direct	Aco012798
CDF3	direct	Aco012798
RVE1	direct	Aco012798
CDF2	direct	Aco012798
LHY1	direct	CYP706A4
CCA1	direct	CYP706A4
RVE1	direct	CYP706A4
LHY1	direct	PRR5	TF
PIF1	direct	PRR5	TF
CCA1	direct	PRR5	TF
CDF3	direct	PRR5	TF
RVE1	direct	PRR5	TF
CDF3	direct	HSC70
CDF2	direct	HSC70
CDF3	direct	Aco016277
CDF2	direct	Aco016277
PIF3	direct	Aco016442
PIF1	direct	Aco016442
CCA1	direct	Aco016442
CDF3	direct	Aco016442
CDF3	direct	Aco017389
CDF3	direct	AI	photo
CDF3	direct	SKU5
LHY1	direct	CYP71A26
CCA1	direct	CYP71A26
CDF3	direct	CYP71A26
RVE1	direct	CYP71A26
CDF2	direct	CYP71A26
CDF3	direct	Aco018107
CDF2	direct	Aco018107
RVE1	direct	Aco018448
LHY1	direct	LHCA1
PIF3	direct	LHCA1
PIF1	direct	LHCA1
CCA1	direct	LHCA1
CDF3	direct	LHCA1
RVE1	direct	LHCA1
LHY1	direct	Aco018597
CCA1	direct	Aco018597
CDF3	direct	Aco018597
RVE1	direct	Aco018597
CDF2	direct	Aco018597
LHY1	direct	Aco019014
CDF3	direct	Aco019014
RVE1	direct	Aco019014
CDF2	direct	Aco019014
CDF3	direct	Aco019331
CDF2	direct	Aco019331
LHY1	direct	Aco019531
PIF3	direct	Aco019531
CDF3	direct	Aco019531
RVE1	direct	Aco019531
CDF2	direct	Aco019531
PIF3	direct	Aco020795
PIF1	direct	Aco020795
CDF3	direct	PTAC16
CDF3	direct	Aco021892
CDF3	direct	Aco022311
LHY1	direct	Aco024209
PIF3	direct	Aco024209
PIF1	direct	Aco024209
CCA1	direct	Aco024209
CDF3	direct	Aco024209
RVE1	direct	Aco024209
CDF2	direct	Aco024209
LHY1	direct	Aco024210
CCA1	direct	Aco024210
RVE1	direct	Aco024210
CDF3	direct	Aco024698
CDF2	direct	Aco024698
CDF2	direct	Aco028330

## Sheet: common_TFs_network
source	interaction	target
CDF3	common	Aco000104
RVE1	common	Aco000104
LHY1	common	Aco000195
CDF3	common	HMGB1
LHY1	common	TGA1
CDF3	common	TGA1
CDF2	common	TGA1
LHY1	common	HB22
CCA1	common	HB22
CDF3	common	HB22
RVE1	common	HB22
PIF3	common	ABF3
PIF1	common	ABF3
CDF3	common	ABF3
CDF2	common	ABF3
LHY1	AcG2	CDF2
CCA1	AcG2	CDF2
CDF3	AcG2	CDF2
RVE1	AcG2	CDF2
CDF2	AcG2	CDF2
CDF2	common	BZIP12
CDF3	common	BZIP53
PIF3	common	LRP1
PIF1	common	LRP1
CDF3	common	AIL5
CDF2	common	AIL5
CDF3	common	RR1
CDF2	common	RR1
CDF3	common	Aco003149
LHY1	common	ARF1-BP
PIF3	common	ARF1-BP
CCA1	common	ARF1-BP
CDF3	common	ARF1-BP
RVE1	common	ARF1-BP
CDF2	common	ARF1-BP
CDF3	common	STO
PIF1	AcG2	BT2
CDF2	AcG2	BT2
LHY1	common	NAC083
PIF3	common	NAC083
CCA1	common	NAC083
RVE1	common	NAC083
CDF2	common	NAC083
LHY1	common	Aco003741
CDF3	common	Aco003741
RVE1	common	Aco003741
LHY1	common	WRKY53
CCA1	common	WRKY53
RVE1	common	WRKY53
CDF3	common	HSF
CDF2	common	HSF
CDF3	common	WRKY53
CDF2	common	WRKY53
LHY1	common	KNAT3
PIF3	common	KNAT3
PIF1	common	KNAT3
CCA1	common	KNAT3
CDF3	common	KNAT3
RVE1	common	KNAT3
CDF3	common	COL4
CDF2	common	COL4
PIF3	common	ZFN1
CDF3	common	ZFN1
CDF2	common	ZFN1
PIF3	common	Aco008718
PIF1	common	Aco008718
CDF3	common	Aco008718
PIF3	common	HSFB2A
PIF1	common	HSFB2A
PIF1	common	Aco009107
PIF1	common	RD26
CDF3	common	CDF3
CDF2	common	CDF3
LHY1	common	IAA13
CDF3	common	IAA13
RVE1	common	IAA13
CDF3	common	bHLH105
CDF3	common	CRF4
CDF3	common	GATA26
CDF3	AcG2	RVE1
CDF2	AcG2	RVE1
LHY1	common	Aco012259
CCA1	common	Aco012259
RVE1	common	Aco012259
CDF3	common	Aco012309
LHY1	common	UNE10
PIF3	common	UNE10
CCA1	common	UNE10
CDF3	common	UNE10
RVE1	common	UNE10
CDF2	common	UNE10
LHY1	common	PRR2
LHY1	AcG10	PRR5
PIF1	AcG10	PRR5
CCA1	AcG10	PRR5
CDF3	AcG10	PRR5
RVE1	AcG10	PRR5
LHY1	AcG2	CCA1
LHY1	common	CCA1
CCA1	AcG2	CCA1
CCA1	common	CCA1
CDF3	AcG2	CCA1
CDF3	common	CCA1
RVE1	AcG2	CCA1
RVE1	common	CCA1
CDF2	common	CCA1
LHY1	common	RVE6-5
CCA1	common	RVE6-5
CDF3	common	RVE6-5
RVE1	common	RVE6-5
CDF2	common	RVE6-5
CDF3	common	PIF3
CDF3	common	HB1
CDF2	common	HB1
LHY1	common	CDF2
CCA1	common	CDF2
CDF3	common	CDF2
RVE1	common	CDF2
CDF2	common	CDF2
LHY1	common	ARF1-BP
PIF3	common	ARF1-BP
PIF1	common	ARF1-BP
CCA1	common	ARF1-BP
CDF3	common	ARF1-BP
RVE1	common	ARF1-BP
LHY1	common	HSP93-V
CCA1	common	HSP93-V
RVE1	common	HSP93-V
LHY1	common	AGL10
PIF3	common	AGL10
PIF1	common	AGL10
CCA1	common	AGL10
CDF3	common	AGL10
RVE1	common	AGL10
CDF2	common	AGL10
CDF3	common	LHY1
LHY1	common	FRS12
PIF3	common	FRS12
PIF1	common	FRS12
CCA1	common	FRS12
CDF3	common	FRS12
RVE1	common	FRS12
CDF2	common	FRS12
LHY1	common	Aco018366
CDF3	common	Aco018366
RVE1	common	Aco018366
CDF2	common	Aco018366
LHY1	common	CDF2
LHY1	common	Aco018756
CCA1	common	Aco018756
RVE1	common	Aco018756
CDF2	common	Aco018756
LHY1	common	HSP93-V
RVE1	common	HSP93-V
LHY1	common	Aco020556
PIF1	common	Aco020556
CCA1	common	Aco020556
RVE1	common	Aco020556
LHY1	common	RAP2.2
CCA1	common	RAP2.2
CDF3	common	RAP2.2
RVE1	common	RAP2.2
CDF2	common	RAP2.2
LHY1	common	MBF1B
CDF3	common	MBF1B
RVE1	common	MBF1B
LHY1	common	NAC047
CCA1	common	NAC047
RVE1	common	NAC047
CDF3	common	HSF1
CDF3	common	ARF1-BP
CDF2	common	ARF1-BP
